# Supplementary material for: Using Evolutionary Analyses to Refine Whole-Genome Sequence Match Criteria
Source: Front Microbiol. 2022 Jun 16;13:797997. doi: 10.3389/fmicb.2022.797997 (PMC9301902; doi:10.3389/fmicb.2022.797997)
Supplement: Supplementary file 1 [file Table_1.XLSX]

## Sheet: SupplementalTable1
Supplemental Table 1: metadata describing 15,580 isolates
#label	FDA_lab_id	HHS_region	LibraryLayout	PFGE_PrimaryEnzyme_pattern	PFGE_SecondaryEnzyme_pattern	Platform	Run	asm_acc	asm_level	asm_stats_contig_n50	asm_stats_length_bp	asm_stats_n_contig	assembly_method	attribute_package	bioproject_acbioproject_center	biosample_acc	collected_by	collection_date	epi_type	fullasm_id	geo_loc_name	host	host_disease	isolation_source	lat_lon	outbreak	sample_name	scientific_name	serovar	species_taxid	sra_center	sra_release_date	strain	target_acc	target_creation_date	tax-id	wgs_acc_prefix	wgs_master_acc
PDT000068681.2|SAMN03734275|GCA_008610725.1|Salmonella enterica subsp. enterica serovar Infantis|Infantis|ADRDL-14-9314|Pathogen: environmental/food/other	NULL	0	PAIRED	NULL	NULL	ILLUMINA	SRR2077261	GCA_008610725.1	Contig	137546	4736866	86	SKESA v. 2.2	Pathogen: environmental/food/other	PRJNA280335	US Food and Drug Administration	SAMN03734275	ADRDL	2014-05-19	environmental/other	13971978	USA:SD	Sus scrofa	NULL	porcine spleen	NULL	NULL	ADRDL-14-9314	Salmonella enterica subsp. enterica serovar Infantis	Infantis	28901	CFSAN	2015-06-30	ADRDL-14-9314	PDT000068681.2	2015-06-30	595	AAKWQJ	AAKWQJ000000000.1
PDT000368611.1|SAMN09917869|GCA_006210865.1|Salmonella enterica subsp. enterica serovar Kentucky|Kentucky|E2018012710|Pathogen: environmental/food/other	NULL	0	PAIRED	NULL	NULL	ILLUMINA	SRR7771649	GCA_006210865.1	Contig	100461	5032052	101	SKESA v. 2.2	Pathogen: environmental/food/other	PRJNA215333	FDA/CFSAN	SAMN09917869	Minnesota Department of Health	2018-08-06	environmental/other	11081208	USA:MN	NULL	NULL	CARCASS RINSE	NULL	NULL	NULL	Salmonella enterica subsp. enterica serovar Kentucky	Kentucky	28901	CFSAN	2018-08-30	E2018012710	PDT000368611.1	2018-08-30	192955	AAEWWM	AAEWWM000000000.1
PDT000343734.1|SAMN09484312|GCA_005440315.1|Salmonella enterica||18FMEN000611|Pathogen: environmental/food/other	NULL	0	PAIRED	NULL	NULL	ILLUMINA	SRR7500656	GCA_005440315.1	Contig	117253	4731371	77	SKESA v. 2.2	Pathogen: environmental/food/other	PRJNA368989	FDA	SAMN09484312	MDARD	2018	environmental/other	10057188	USA:MI	NULL	NULL	environmental	NULL	NULL	NULL	Salmonella enterica	NULL	28901	CFSAN	2018-07-09	18FMEN000611	PDT000343734.1	2018-07-09	28901	AACWNO	AACWNO000000000.1
PDT000110830.2|SAMN04451161|GCA_006896025.1|Salmonella enterica||OSF045703|Pathogen: environmental/food/other	NULL	0	PAIRED	NULL	NULL	ILLUMINA	SRR3191455	GCA_006896025.1	Contig	71345	4696054	116	SKESA v. 2.2	Pathogen: environmental/food/other	PRJNA186035	Center for Food Safety and Applied Nutrition	SAMN04451161	OSF	2015-05-12	environmental/other	11959918	USA:IN	NULL	NULL	chicken	NULL	NULL	NULL	Salmonella enterica	NULL	28901	CFSAN	2016-02-26	OSF045703	PDT000110830.2	2016-02-26	28901	AAGNYB	AAGNYB000000000.1
PDT000517448.1|SAMN11941242|GCA_006295755.1|Salmonella enterica subsp. enterica||CFSAN058563|Pathogen: environmental/food/other	NULL	0	PAIRED	NULL	NULL	ILLUMINA	SRR9188238	GCA_006295755.1	Contig	535464	4831808	42	SKESA v. 2.2	Pathogen: environmental/food/other	PRJNA308180	FDA	SAMN11941242	Emory University/FDA CFSAN	2015-11-10	environmental/other	11168148	USA:GA	NULL	NULL	Environmental (Pond)	NULL	NULL	NULL	Salmonella enterica subsp. enterica	NULL	28901	CFSAN	2019-06-03	CFSAN058563	PDT000517448.1	2019-06-03	59201	AAFBVP	AAFBVP000000000.1
PDT000429483.1|SAMN10686145|GCA_005822225.1|Salmonella enterica||AG18-0048|Pathogen: environmental/food/other	NULL	0	PAIRED	NULL	NULL	ILLUMINA	SRR8385273	GCA_005822225.1	Contig	83545	4635673	90	SKESA v. 2.2	Pathogen: environmental/food/other	PRJNA338674	FDA	SAMN10686145	Ohio ADDL	2018-12-11	environmental/other	10665698	USA:OH	NULL	NULL	Bos taurus, Feces	NULL	NULL	NULL	Salmonella enterica	NULL	28901	CFSAN	2019-01-02	AG18-0048	PDT000429483.1	2019-01-02	28901	AADWGU	AADWGU000000000.1
PDT000356945.1|SAMN09756357|GCA_005761595.1|Salmonella enterica||OSF084036|Pathogen: environmental/food/other	NULL	0	PAIRED	NULL	NULL	ILLUMINA	SRR7638350	GCA_005761595.1	Contig	221588	4701174	45	SKESA v. 2.2	Pathogen: environmental/food/other	PRJNA186035	Center for Food Safety and Applied Nutrition	SAMN09756357	OSF	2017	environmental/other	10599628	USA:IN	NULL	NULL	Ground Component Turkey	NULL	NULL	NULL	Salmonella enterica	NULL	28901	CFSAN	2018-08-02	OSF084036	PDT000356945.1	2018-08-02	28901	AADTQG	AADTQG000000000.1
PDT000191558.2|SAMN06333894|GCA_006045855.1|Salmonella enterica||AZ-TG93833|Pathogen: environmental/food/other	NULL	0	PAIRED	NULL	NULL	ILLUMINA	SRR5319547	GCA_006045855.1	Contig	389535	4944753	42	SKESA v. 2.2	Pathogen: environmental/food/other	PRJNA183847	Arizona State Public Health Laboratory	SAMN06333894	TGEN	2015	environmental/other	10909908	USA:AZ	NULL	NULL	lymph (Capra aegagrus)	NULL	NULL	NULL	Salmonella enterica	NULL	28901	CFSAN	2017-03-07	AZ-TG93833	PDT000191558.2	2017-03-07	28901	AAEKUA	AAEKUA000000000.1
PDT000128327.2|SAMN04572764|GCA_006345745.1|Salmonella enterica||OSF048186|Pathogen: environmental/food/other	NULL	0	PAIRED	NULL	NULL	ILLUMINA	SRR3467036	GCA_006345745.1	Contig	81067	4912496	127	SKESA v. 2.2	Pathogen: environmental/food/other	PRJNA186035	Center for Food Safety and Applied Nutrition	SAMN04572764	OSF	2015-10-21	environmental/other	11224698	USA:WA	NULL	NULL	environmental	NULL	NULL	NULL	Salmonella enterica	NULL	28901	CFSAN	2016-04-29	OSF048186	PDT000128327.2	2016-04-29	28901	AAFFIH	AAFFIH000000000.1
PDT000405115.1|SAMN10395446|GCA_005701675.1|Salmonella enterica||OSF087740|Pathogen: environmental/food/other	NULL	0	PAIRED	NULL	NULL	ILLUMINA	SRR8176498	GCA_005701675.1	Contig	450893	4815767	27	SKESA v. 2.2	Pathogen: environmental/food/other	PRJNA186035	Center for Food Safety and Applied Nutrition	SAMN10395446	OSF	2018	environmental/other	10487368	USA:KS	NULL	NULL	Environmental sponge	NULL	NULL	NULL	Salmonella enterica	NULL	28901	CFSAN	2018-11-08	OSF087740	PDT000405115.1	2018-11-08	28901	AADPDL	AADPDL000000000.1
PDT000280971.2|SAMN08331743|GCA_007552915.1|Salmonella enterica||OSF074352|Pathogen: environmental/food/other	NULL	0	PAIRED	NULL	NULL	ILLUMINA	SRR6491384	GCA_007552915.1	Contig	119553	4558813	138	SKESA v. 2.2	Pathogen: environmental/food/other	PRJNA186035	Center for Food Safety and Applied Nutrition	SAMN08331743	OSF	2016	environmental/other	12679888	USA:CA	NULL	NULL	Finished Spinach	NULL	NULL	NULL	Salmonella enterica	NULL	28901	CFSAN	2018-01-23	OSF074352	PDT000280971.2	2018-01-24	28901	AAIHAO	AAIHAO000000000.1
PDT000294470.2|SAMN08663329|GCA_006203525.1|Salmonella enterica||VA-WGS-18008|Pathogen: environmental/food/other	NULL	0	PAIRED	NULL	NULL	ILLUMINA	SRR6832904	GCA_006203525.1	Contig	154652	4968470	63	SKESA v. 2.2	Pathogen: environmental/food/other	PRJNA219491	FDA/CFSAN	SAMN08663329	VA	2018-01-22	environmental/other	11073858	USA:VA	NULL	NULL	sediment	NULL	NULL	NULL	Salmonella enterica	NULL	28901	CFSAN	2018-03-14	VA-WGS-18008	PDT000294470.2	2018-03-14	28901	AAEWFG	AAEWFG000000000.1
PDT000069449.2|SAMN03734307|GCA_008611705.1|Salmonella enterica subsp. enterica serovar Dublin|Dublin|ADRDL-14-15921|Pathogen: environmental/food/other	NULL	0	PAIRED	NULL	NULL	ILLUMINA	SRR2096548	GCA_008611705.1	Contig	104619	4972858	105	SKESA v. 2.2	Pathogen: environmental/food/other	PRJNA280335	US Food and Drug Administration	SAMN03734307	ADRDL	2014-08-27	environmental/other	13972978	USA:SD	Bos taurus	NULL	bovine liver (Bos taurus)	NULL	NULL	ADRDL-14-15921	Salmonella enterica subsp. enterica serovar Dublin	Dublin	28901	CFSAN	2015-07-10	ADRDL-14-15921	PDT000069449.2	2015-07-10	98360	AAKWSV	AAKWSV000000000.1
PDT000277061.2|SAMN08294498|GCA_006262375.1|Salmonella enterica||OSF074256|Pathogen: environmental/food/other	NULL	0	PAIRED	NULL	NULL	ILLUMINA	SRR6451953	GCA_006262375.1	Contig	60233	4789695	145	SKESA v. 2.2	Pathogen: environmental/food/other	PRJNA186035	Center for Food Safety and Applied Nutrition	SAMN08294498	OSF	2016	environmental/other	11133138	USA:AZ	NULL	NULL	Raw Product	NULL	NULL	NULL	Salmonella enterica	NULL	28901	CFSAN	2018-01-09	OSF074256	PDT000277061.2	2018-01-09	28901	AAEZDB	AAEZDB000000000.1
PDT000433979.1|SAMN10720018|GCA_006524475.1|Salmonella enterica subsp. enterica serovar Cerro|Cerro|OH-16-721-1|Pathogen: environmental/food/other	NULL	0	PAIRED	NULL	NULL	ILLUMINA	SRR8427452	GCA_006524475.1	Contig	61360	4635233	132	SKESA v. 2.2	Pathogen: environmental/food/other	PRJNA338674	FDA	SAMN10720018	Ohio ADDL	2016	environmental/other	11578078	USA:OH	NULL	NULL	Bos taurus, Feces	NULL	NULL	NULL	Salmonella enterica subsp. enterica serovar Cerro	Cerro	28901	CFSAN	2019-01-10	OH-16-721-1	PDT000433979.1	2019-01-10	340188	AAFNVH	AAFNVH000000000.1
PDT000588866.3|SAMN12784295|GCA_008768655.1|Salmonella enterica subsp. enterica||CFSAN086405|Pathogen: environmental/food/other	NULL	0	PAIRED	NULL	NULL	ILLUMINA	SRR10140568	GCA_008768655.1	Contig	282036	4897816	53	SKESA v. 2.2	Pathogen: environmental/food/other	PRJNA186035	Center for Food Safety and Applied Nutrition	SAMN12784295	KRS	2017	environmental/other	14175268	USA:FL	NULL	NULL	Chicken litter	NULL	NULL	NULL	Salmonella enterica subsp. enterica	NULL	28901	CFSAN	2019-09-19	CFSAN086405	PDT000588866.3	2019-09-29	59201	AALGDS	AALGDS000000000.1
PDT000098611.2|SAMN04296035|GCA_006887825.1|Salmonella enterica||CFSAN034450|Pathogen: environmental/food/other	NULL	0	PAIRED	NULL	NULL	ILLUMINA	SRR3038307	GCA_006887825.1	Contig	392630	4908240	54	SKESA v. 2.2	Pathogen: environmental/food/other	PRJNA186035	Center for Food Safety and Applied Nutrition	SAMN04296035	NULL	2014-07-22	environmental/other	11951738	USA:GA	NULL	NULL	soil	NULL	NULL	NULL	Salmonella enterica	NULL	28901	CFSAN	2015-12-21	CFSAN034450	PDT000098611.2	2015-12-21	28901	AAGNIV	AAGNIV000000000.1
PDT000288027.2|SAMN08452552|GCA_006196565.1|Salmonella enterica||OSF075609|Pathogen: environmental/food/other	NULL	0	PAIRED	NULL	NULL	ILLUMINA	SRR6750462	GCA_006196565.1	Contig	225447	4580799	45	SKESA v. 2.2	Pathogen: environmental/food/other	PRJNA186035	Center for Food Safety and Applied Nutrition	SAMN08452552	OSF	2016	environmental/other	11066898	USA:GA	NULL	NULL	raw ground beef	NULL	NULL	NULL	Salmonella enterica	NULL	28901	CFSAN	2018-02-20	OSF075609	PDT000288027.2	2018-02-20	28901	AAEVVD	AAEVVD000000000.1
PDT000582915.1|SAMN12715687|GCA_008377305.1|Salmonella enterica||ADRDL-2719|Pathogen: environmental/food/other	NULL	0	PAIRED	NULL	NULL	ILLUMINA	SRR10085652	GCA_008377305.1	Contig	92639	4772707	99	SKESA v. 2.2	Pathogen: environmental/food/other	PRJNA280335	US Food and Drug Administration	SAMN12715687	ADRDL	2019-07-15	environmental/other	13714678	USA:SD	NULL	NULL	turkey fluff (Meleagris gallopavo)	NULL	NULL	NULL	Salmonella enterica	NULL	28901	CFSAN	2019-09-09	ADRDL-2719	PDT000582915.1	2019-09-09	28901	AAKHEU	AAKHEU000000000.1
PDT000235084.2|SAMN03018549||Salmonella enterica subsp. enterica|Serotype Pending|FDA845314 47-25|Pathogen: environmental/food/other	845314 47-25	0	PAIRED	NULL	NULL	ILLUMINA	SRR5935304	NULL	NULL	73939	4906646	112	NULL	Pathogen: environmental/food/other	PRJNA186035	Center for Food Safety and Applied Nutrition	SAMN03018549	FDA	2014-07-22	environmental/other	0	USA:MN	NULL	NULL	environmental swab	NULL	NULL	FDA845314 47-25	Salmonella enterica subsp. enterica	Serotype Pending	28901	CFSAN	2017-08-21	FDA845314 47-25	PDT000235084.2	2017-08-22	59201	NULL	NULL
PDT000154783.2|SAMN03861588|GCA_006922095.1|Salmonella enterica||CFSAN035698|Pathogen: environmental/food/other	NULL	0	PAIRED	NULL	NULL	ILLUMINA	SRR4734478	GCA_006922095.1	Contig	330854	4599624	32	SKESA v. 2.2	Pathogen: environmental/food/other	PRJNA186035	Center for Food Safety and Applied Nutrition	SAMN03861588	NULL	2014-09-25	environmental/other	11997698	USA:VA	NULL	NULL	water	NULL	NULL	CFSAN035698	Salmonella enterica	NULL	28901	CFSAN	2016-10-31	CFSAN035698	PDT000154783.2	2016-10-31	28901	AAGPWK	AAGPWK000000000.1
PDT000208266.2|SAMN06464725|GCA_006963585.1|Salmonella enterica||OH-16-12860|Pathogen: environmental/food/other	NULL	0	PAIRED	NULL	NULL	ILLUMINA	SRR5526089	GCA_006963585.1	Contig	102879	4740836	86	SKESA v. 2.2	Pathogen: environmental/food/other	PRJNA338674	FDA	SAMN06464725	Ohio Dept. of Agriculture	2016	environmental/other	12051008	USA:OH	NULL	NULL	Chicken drag swab	NULL	NULL	NULL	Salmonella enterica	NULL	28901	CFSAN	2017-05-10	OH-16-12860	PDT000208266.2	2017-05-11	28901	AAGSWO	AAGSWO000000000.1
PDT000482333.1|SAMN10396111|GCA_005500325.1|Salmonella enterica||OSF087472|Pathogen: environmental/food/other	NULL	0	PAIRED	NULL	NULL	ILLUMINA	SRR8782391	GCA_005500325.1	Contig	164668	4641914	61	SKESA v. 2.2	Pathogen: environmental/food/other	PRJNA186035	Center for Food Safety and Applied Nutrition	SAMN10396111	OSF	2017	environmental/other	10117208	USA:CO	NULL	NULL	finished pet food	NULL	NULL	NULL	Salmonella enterica	NULL	28901	CFSAN	2019-03-25	OSF087472	PDT000482333.1	2019-03-25	28901	AADAYW	AADAYW000000000.1
PDT000145433.2|SAMN04993593|GCA_006909105.1|Salmonella enterica||ADRDL16-2879|Pathogen: environmental/food/other	NULL	0	PAIRED	NULL	NULL	ILLUMINA	SRR4054821	GCA_006909105.1	Contig	47148	4931682	194	SKESA v. 2.2	Pathogen: environmental/food/other	PRJNA280335	US Food and Drug Administration	SAMN04993593	ADRDL, SDSU	2016-02-12	environmental/other	11973068	USA:SD	NULL	NULL	Pig intestine (Sus scrofa domesticus)	NULL	NULL	NULL	Salmonella enterica	NULL	28901	CFSAN	2016-08-24	ADRDL16-2879	PDT000145433.2	2016-08-24	28901	AAGOXK	AAGOXK000000000.1
PDT000555692.1|SAMN12497046|GCA_007950785.1|Salmonella enterica||CDPHFDLB-FM19-01766-A|Pathogen: environmental/food/other	NULL	0	PAIRED	NULL	NULL	ILLUMINA	SRR9901244	GCA_007950785.1	Contig	61886	4948212	157	SKESA v. 2.2	Pathogen: environmental/food/other	PRJNA277983	US Food and Drug Administration	SAMN12497046	CDPH FDLB	2019-07-19	environmental/other	13142498	USA:CA	NULL	NULL	raw or partially cooked beef with bone	NULL	NULL	NULL	Salmonella enterica	NULL	28901	CFSAN	2019-08-06	CDPHFDLB-FM19-01766-A	PDT000555692.1	2019-08-06	28901	AAJGZI	AAJGZI000000000.1
PDT000093059.2|SAMN03702106|GCA_006882325.1|Salmonella enterica||OSF033283|Pathogen: environmental/food/other	NULL	0	PAIRED	NULL	NULL	ILLUMINA	SRR2890088	GCA_006882325.1	Contig	78636	4735326	161	SKESA v. 2.2	Pathogen: environmental/food/other	PRJNA186035	Center for Food Safety and Applied Nutrition	SAMN03702106	OSF	2014-09-25	environmental/other	11946218	USA:WA	NULL	NULL	bearded dragon swab	NULL	NULL	CFSAN033283	Salmonella enterica	NULL	28901	CFSAN	2015-11-02	OSF033283	PDT000093059.2	2015-11-02	28901	AAGNEQ	AAGNEQ000000000.1
PDT000245387.2|SAMN07682549|GCA_007069565.1|Salmonella enterica|||Pathogen: environmental/food/other	NULL	0	PAIRED	NULL	NULL	ILLUMINA	SRR6109189	GCA_007069565.1	Contig	149676	4930299	68	SKESA v. 2.2	Pathogen: environmental/food/other	PRJNA186035	Center for Food Safety and Applied Nutrition	SAMN07682549	OSF	2015	environmental/other	12174608	USA:CA	NULL	NULL	Finished Spinach	NULL	NULL	CFSAN069030	Salmonella enterica	NULL	28901	CFSAN	2017-09-27	NULL	PDT000245387.2	2017-09-27	28901	AAGZUY	AAGZUY000000000.1
PDT000429529.1|SAMN10686213|GCA_005710755.1|Salmonella enterica||AG18-0039|Pathogen: environmental/food/other	NULL	0	PAIRED	NULL	NULL	ILLUMINA	SRR8385408	GCA_005710755.1	Contig	97126	4690220	96	SKESA v. 2.2	Pathogen: environmental/food/other	PRJNA338674	FDA	SAMN10686213	Ohio ADDL	2018-12-03	environmental/other	10504908	USA:OH	NULL	NULL	Bos taurus, Feces	NULL	NULL	NULL	Salmonella enterica	NULL	28901	CFSAN	2019-01-02	AG18-0039	PDT000429529.1	2019-01-02	28901	AADQLM	AADQLM000000000.1
PDT000253151.2|SAMN07781607|GCA_007079905.1|Salmonella enterica||CFSAN068459|Pathogen: environmental/food/other	NULL	0	PAIRED	NULL	NULL	ILLUMINA	SRR6181349	GCA_007079905.1	Contig	374950	4701009	33	SKESA v. 2.2	Pathogen: environmental/food/other	PRJNA186035	Center for Food Safety and Applied Nutrition	SAMN07781607	FDA	2017-08	environmental/other	12185808	USA:CA	NULL	NULL	Poultry manure (Gallus gallus domesticus)	NULL	NULL	CFSAN068459	Salmonella enterica	NULL	28901	CFSAN	2017-10-17	CFSAN068459	PDT000253151.2	2017-10-17	28901	AAHAOG	AAHAOG000000000.1
PDT000060308.2|SAMN03418385|GCA_005946885.1|Salmonella enterica||OSF030245|Pathogen: environmental/food/other	NULL	0	PAIRED	NULL	NULL	ILLUMINA	SRR1973912	GCA_005946885.1	Contig	214130	4771869	50	SKESA v. 2.2	Pathogen: environmental/food/other	PRJNA186035	Center for Food Safety and Applied Nutrition	SAMN03418385	OSF	2014-04-16	environmental/other	10808408	USA:CA	NULL	NULL	chicken	NULL	NULL	CFSAN030245	Salmonella enterica	NULL	28901	CFSAN	2015-04-14	OSF030245	PDT000060308.2	2015-04-14	28901	AAEDRE	AAEDRE000000000.1
PDT000139001.2|SAMN05359974|GCA_005967965.1|Salmonella enterica||FDA943150-3|Pathogen: environmental/food/other	943150-3	0	PAIRED	NULL	NULL	ILLUMINA	SRR3930173	GCA_005967965.1	Contig	342955	4437582	34	SKESA v. 2.2	Pathogen: environmental/food/other	PRJNA186035	Center for Food Safety and Applied Nutrition	SAMN05359974	FDA	2016-06-14	environmental/other	10829488	USA:GA	NULL	NULL	cucumbers	NULL	NULL	NULL	Salmonella enterica	NULL	28901	CFSAN	2016-07-19	FDA943150-3	PDT000139001.2	2016-07-19	28901	AAEFFD	AAEFFD000000000.1
PDT000069338.2|SAMN03838742|GCA_008611445.1|Salmonella enterica subsp. enterica serovar Enteritidis|Enteritidis|15MN00242|Pathogen: clinical or host-associated	NULL	0	PAIRED	NULL	NULL	ILLUMINA	SRR2088736	GCA_008611445.1	Contig	128820	4713151	80	SKESA v. 2.2	Pathogen: clinical or host-associated	PRJNA237212	Minnesota Department of Health	SAMN03838742	Minnesota Department of Health	2015-06	clinical	13972708	USA:MN	Homo sapiens	NULL	feces	NULL	NULL	15MN00242	Salmonella enterica subsp. enterica serovar Enteritidis	Enteritidis	28901	CFSAN	2015-07-07	15MN00242	PDT000069338.2	2015-07-07	149539	AAKWSF	AAKWSF000000000.1
PDT000095845.2|SAMN04240655|GCA_010669605.1|Salmonella enterica subsp. enterica serovar 4,[5],12:i:-|4,[5],12:i:-|ADRDL-15-6321|Pathogen: clinical or host-associated	NULL	0	PAIRED	NULL	NULL	ILLUMINA	SRR2971405	GCA_010669605.1	Contig	241635	5095224	66	SKESA v. 2.2	Pathogen: clinical or host-associated	PRJNA280335	US Food and Drug Administration	SAMN04240655	ADRDL, SDSU	2015	clinical	16815378	USA:MN	Sus scrofa	NULL	colon	NULL	NULL	NULL	Salmonella enterica subsp. enterica serovar 4,[5],12:i:-	4,[5],12:i:-	28901	CFSAN	2015-12-03	ADRDL-15-6321	PDT000095845.2	2015-12-03	440524	AAOHTJ	AAOHTJ000000000.1
PDT000270901.2|SAMN08146143|GCA_006491175.1|Salmonella enterica||OSF072586|Pathogen: environmental/food/other	NULL	0	PAIRED	NULL	NULL	ILLUMINA	SRR6367471	GCA_006491175.1	Contig	130384	4939251	85	SKESA v. 2.2	Pathogen: environmental/food/other	PRJNA186035	Center for Food Safety and Applied Nutrition	SAMN08146143	OSF	2015	environmental/other	11524918	USA:WA	NULL	NULL	Swine Carcass	NULL	NULL	NULL	Salmonella enterica	NULL	28901	CFSAN	2017-12-11	OSF072586	PDT000270901.2	2017-12-11	28901	AAFLZK	AAFLZK000000000.1
PDT000252939.2|SAMN07792072|GCA_007080405.1|Salmonella enterica||OSF070277|Pathogen: environmental/food/other	NULL	0	PAIRED	NULL	NULL	ILLUMINA	SRR6179064	GCA_007080405.1	Contig	309048	4751134	38	SKESA v. 2.2	Pathogen: environmental/food/other	PRJNA186035	Center for Food Safety and Applied Nutrition	SAMN07792072	OSF	2015	environmental/other	12186318	USA:CA	NULL	NULL	sponge	NULL	NULL	NULL	Salmonella enterica	NULL	28901	CFSAN	2017-10-16	OSF070277	PDT000252939.2	2017-10-16	28901	AAHAPB	AAHAPB000000000.1
PDT000047541.3|SAMN03277871|GCA_008028275.1|Salmonella enterica subsp. enterica serovar Enteritidis|Enteritidis|15MN00001|Pathogen: clinical or host-associated	NULL	5	PAIRED	NULL	NULL	ILLUMINA	SRR1752724	GCA_008028275.1	Contig	477507	4667103	24	SKESA v. 2.2	Pathogen: clinical or host-associated	PRJNA237212	Minnesota Department of Health	SAMN03277871	Minnesota Department of Health	2014-12	clinical	13275928	USA:MN	Homo sapiens	NULL	stool	NULL	NULL	MDH-2015-00001	Salmonella enterica subsp. enterica serovar Enteritidis	Enteritidis	28901	CFSAN	2015-01-12	15MN00001	PDT000047541.3	2015-02-10	149539	AAJLEJ	AAJLEJ000000000.1
PDT000274818.2|SAMN08271935|GCA_007105965.1|Salmonella enterica||OSF073593|Pathogen: environmental/food/other	NULL	0	PAIRED	NULL	NULL	ILLUMINA	SRR6425606	GCA_007105965.1	Contig	26632	4643824	326	SKESA v. 2.2	Pathogen: environmental/food/other	PRJNA186035	Center for Food Safety and Applied Nutrition	SAMN08271935	OSF	2016	environmental/other	12218058	USA:WA	NULL	NULL	Field Baby Spinach	NULL	NULL	NULL	Salmonella enterica	NULL	28901	CFSAN	2017-12-27	OSF073593	PDT000274818.2	2017-12-27	28901	AAHCJB	AAHCJB000000000.1
PDT000454744.1|SAMN10769345|GCA_005426615.1|Salmonella enterica||OSF090691|Pathogen: environmental/food/other	NULL	0	PAIRED	NULL	NULL	ILLUMINA	SRR8501619	GCA_005426615.1	Contig	84985	4656696	127	SKESA v. 2.2	Pathogen: environmental/food/other	PRJNA186035	Center for Food Safety and Applied Nutrition	SAMN10769345	OSF	2019	environmental/other	10043448	USA:OR	NULL	NULL	Kratom powder	NULL	NULL	NULL	Salmonella enterica	NULL	28901	CFSAN	2019-01-29	OSF090691	PDT000454744.1	2019-01-29	28901	AACVNG	AACVNG000000000.1
PDT000062193.2|SAMN03289444|GCA_005948165.1|Salmonella enterica||OSF028990|Pathogen: environmental/food/other	NULL	0	PAIRED	NULL	NULL	ILLUMINA	SRR1996143	GCA_005948165.1	Contig	109501	5001413	93	SKESA v. 2.2	Pathogen: environmental/food/other	PRJNA186035	Center for Food Safety and Applied Nutrition	SAMN03289444	OSF	2014-04-02	environmental/other	10809688	USA:IA	NULL	NULL	chicken	NULL	NULL	CFSAN028990	Salmonella enterica	NULL	28901	CFSAN	2015-04-24	OSF028990	PDT000062193.2	2015-04-24	28901	AAEDTT	AAEDTT000000000.1
PDT000098521.2|SAMN04247087|GCA_005956705.1|Salmonella enterica||AZ-TG79608|Pathogen: clinical or host-associated	NULL	0	PAIRED	NULL	NULL	ILLUMINA	SRR3037414	GCA_005956705.1	Contig	696609	4693408	23	SKESA v. 2.2	Pathogen: clinical or host-associated	PRJNA183847	Arizona State Public Health Laboratory	SAMN04247087	AZ Dept of Health	2015	clinical	10818228	USA:AZ	Homo sapiens	NULL	stool	NULL	NULL	NULL	Salmonella enterica	NULL	28901	CFSAN	2015-12-21	AZ-TG79608	PDT000098521.2	2015-12-21	28901	AAEELL	AAEELL000000000.1
PDT000270875.2|SAMN08102513|GCA_006491035.1|Salmonella enterica||OSF072154|Pathogen: environmental/food/other	NULL	0	PAIRED	NULL	NULL	ILLUMINA	SRR6367372	GCA_006491035.1	Contig	67991	4796328	133	SKESA v. 2.2	Pathogen: environmental/food/other	PRJNA186035	Center for Food Safety and Applied Nutrition	SAMN08102513	OSF	2016	environmental/other	11524778	USA:IN	NULL	NULL	Ground Component Chicken	NULL	NULL	NULL	Salmonella enterica	NULL	28901	CFSAN	2017-12-11	OSF072154	PDT000270875.2	2017-12-11	28901	AAFLZA	AAFLZA000000000.1
PDT000309302.2|SAMN08719851|GCA_007640895.1|Salmonella enterica||OSF078080|Pathogen: environmental/food/other	NULL	0	PAIRED	NULL	NULL	ILLUMINA	SRR7065401	GCA_007640895.1	Contig	255745	4550128	37	SKESA v. 2.2	Pathogen: environmental/food/other	PRJNA186035	Center for Food Safety and Applied Nutrition	SAMN08719851	OSF	2016	environmental/other	12775858	USA:WA	NULL	NULL	Organic Mizuna	NULL	NULL	NULL	Salmonella enterica	NULL	28901	CFSAN	2018-04-25	OSF078080	PDT000309302.2	2018-04-25	28901	AAINAD	AAINAD000000000.1
PDT000060691.3|SAMN03487590|GCA_007750975.1|Salmonella enterica subsp. enterica serovar Enteritidis|Enteritidis|15MN00098|Pathogen: clinical or host-associated	NULL	5	PAIRED	NULL	NULL	ILLUMINA	SRR1982155	GCA_007750975.1	Contig	471315	4742475	27	SKESA v. 2.2	Pathogen: clinical or host-associated	PRJNA237212	Minnesota Department of Health	SAMN03487590	Minnesota Department of Health	2015-03	clinical	12893608	USA:MN	Homo sapiens	NULL	stool	NULL	NULL	15MN00098	Salmonella enterica subsp. enterica serovar Enteritidis	Enteritidis	28901	CFSAN	2015-04-20	15MN00098	PDT000060691.3	2015-04-20	149539	AAITPU	AAITPU000000000.1
PDT000065148.2|SAMN03658267|GCA_008607665.1|Salmonella enterica subsp. enterica serovar Enteritidis|Enteritidis|15MN00154|Pathogen: clinical or host-associated	NULL	5	PAIRED	NULL	NULL	ILLUMINA	SRR2035430	GCA_008607665.1	Contig	361286	4724687	31	SKESA v. 2.2	Pathogen: clinical or host-associated	PRJNA237212	Minnesota Department of Health	SAMN03658267	Minnesota Department of Health	2015-05	clinical	13968918	USA:MN	Homo sapiens	NULL	stool	NULL	NULL	15MN00154	Salmonella enterica subsp. enterica serovar Enteritidis	Enteritidis	28901	CFSAN	2015-05-21	15MN00154	PDT000065148.2	2015-05-21	149539	AAKWKO	AAKWKO000000000.1
PDT000163071.3|SAMN05968029|GCA_006938975.1|Salmonella enterica||OSF056361|Pathogen: environmental/food/other	NULL	0	PAIRED	NULL	NULL	ILLUMINA	SRR5057161	GCA_006938975.1	Contig	108255	4708452	88	SKESA v. 2.2	Pathogen: environmental/food/other	PRJNA186035	Center for Food Safety and Applied Nutrition	SAMN05968029	OSF	2016-05-02	environmental/other	12016248	USA:CA	NULL	NULL	pistachios	NULL	NULL	NULL	Salmonella enterica	NULL	28901	CFSAN	2016-11-28	OSF056361	PDT000163071.3	2016-11-28	28901	AAGRBL	AAGRBL000000000.1
PDT000093210.3|SAMN03787654|GCA_006880525.1|Salmonella enterica||OSF034755|Pathogen: environmental/food/other	NULL	0	PAIRED	NULL	NULL	ILLUMINA	SRR2910613	GCA_006880525.1	Contig	81905	4771158	114	SKESA v. 2.2	Pathogen: environmental/food/other	PRJNA186035	Center for Food Safety and Applied Nutrition	SAMN03787654	OSF	2014-11-18	environmental/other	11944418	USA:AZ	NULL	NULL	mizuna	NULL	NULL	CFSAN034755	Salmonella enterica	NULL	28901	CFSAN	2015-11-06	OSF034755	PDT000093210.3	2015-11-06	28901	AAGNDW	AAGNDW000000000.1
PDT000173524.2|SAMN03861937|GCA_006923795.1|Salmonella enterica||CFSAN036048|Pathogen: environmental/food/other	NULL	0	PAIRED	NULL	NULL	ILLUMINA	SRR5120956	GCA_006923795.1	Contig	231493	4751843	39	SKESA v. 2.2	Pathogen: environmental/food/other	PRJNA186035	Center for Food Safety and Applied Nutrition	SAMN03861937	NULL	2015-06-18	environmental/other	11999408	USA:VA	NULL	NULL	sediment	NULL	NULL	CFSAN036048	Salmonella enterica	NULL	28901	CFSAN	2016-12-19	CFSAN036048	PDT000173524.2	2016-12-19	28901	AAGPZK	AAGPZK000000000.1
PDT000231092.2|SAMN06115781|GCA_003875795.1|Salmonella enterica||CFSAN057195|Pathogen: environmental/food/other	NULL	0	PAIRED	NULL	NULL	ILLUMINA	SRR5342962	GCA_003875795.1	Contig	117166	5501428	229	SKESA v. 2.2	Pathogen: environmental/food/other	PRJNA186035	Center for Food Safety and Applied Nutrition	SAMN06115781	FDA	2016-08-04	environmental/other	8002698	USA:DE	NULL	NULL	water	NULL	NULL	NULL	Salmonella enterica	NULL	28901	CFSAN	2017-03-14	CFSAN057195	PDT000231092.2	2017-08-07	28901	RSVM	RSVM00000000.1
PDT000171497.2|SAMN06033817|GCA_006923455.1|Salmonella enterica||OSF056670|Pathogen: environmental/food/other	NULL	0	PAIRED	NULL	NULL	ILLUMINA	SRR5099897	GCA_006923455.1	Contig	380121	4772765	34	SKESA v. 2.2	Pathogen: environmental/food/other	PRJNA186035	Center for Food Safety and Applied Nutrition	SAMN06033817	OSF	2014	environmental/other	11999058	USA:KY	NULL	NULL	Peanut Butter	NULL	NULL	NULL	Salmonella enterica	NULL	28901	CFSAN	2016-12-12	OSF056670	PDT000171497.2	2016-12-12	28901	AAGPYX	AAGPYX000000000.1
PDT000041533.3|SAMN02983175|GCA_008031695.1|Salmonella enterica subsp. enterica serovar Infantis|Infantis|POR1-0032|Pathogen: environmental/food/other	NULL	0	PAIRED	NULL	NULL	ILLUMINA	SRR1636529	GCA_008031695.1	Contig	230269	4641180	41	SKESA v. 2.2	Pathogen: environmental/food/other	PRJNA183850	New York State Dept. of Health - Wadsworth Center	SAMN02983175	TAMU	2014-05	environmental/other	13279378	USA:TX	Sus scrofa	NULL	feces	NULL	NULL	POR1-0032	Salmonella enterica subsp. enterica serovar Infantis	Infantis	28901	CFSAN	2014-10-31	POR1-0032	PDT000041533.3	2015-02-10	595	AAJLKM	AAJLKM000000000.1
PDT000128317.2|SAMN04572743|GCA_007836215.1|Salmonella enterica||OSF048176|Pathogen: environmental/food/other	NULL	0	PAIRED	NULL	NULL	ILLUMINA	SRR3467026	GCA_007836215.1	Contig	69254	4976268	144	SKESA v. 2.2	Pathogen: environmental/food/other	PRJNA186035	Center for Food Safety and Applied Nutrition	SAMN04572743	OSF	2015-10-21	environmental/other	13000488	USA:WA	NULL	NULL	environmental	NULL	NULL	NULL	Salmonella enterica	NULL	28901	CFSAN	2016-04-29	OSF048176	PDT000128317.2	2016-04-29	28901	AAIZEM	AAIZEM000000000.1
PDT000173460.2|SAMN06125464|GCA_006939275.1|Salmonella enterica||CFSAN058295|Pathogen: environmental/food/other	NULL	0	PAIRED	NULL	NULL	ILLUMINA	SRR5120752	GCA_006939275.1	Contig	392508	4717330	36	SKESA v. 2.2	Pathogen: environmental/food/other	PRJNA186035	Center for Food Safety and Applied Nutrition	SAMN06125464	FDA	2016-11-22	environmental/other	12016648	USA:TX	NULL	NULL	Shelled Pistachios	NULL	NULL	NULL	Salmonella enterica	NULL	28901	CFSAN	2016-12-19	CFSAN058295	PDT000173460.2	2016-12-19	28901	AAGRFT	AAGRFT000000000.1
PDT000501339.1|SAMN11655304|GCA_005910105.1|Salmonella enterica||CFSAN077073|Pathogen: environmental/food/other	NULL	0	PAIRED	NULL	NULL	ILLUMINA	SRR9062808	GCA_005910105.1	Contig	196537	5002234	64	SKESA v. 2.2	Pathogen: environmental/food/other	PRJNA186035	Center for Food Safety and Applied Nutrition	SAMN11655304	FDA	2017-09-18	environmental/other	10771088	USA:CA	NULL	NULL	poultry manure	NULL	NULL	NULL	Salmonella enterica	NULL	28901	CFSAN	2019-05-15	CFSAN077073	PDT000501339.1	2019-05-15	28901	AAEBFI	AAEBFI000000000.1
PDT000060503.2|SAMN03473632|GCA_006017615.1|Salmonella enterica||FDA888922-42|Pathogen: environmental/food/other	888922-42	0	PAIRED	NULL	NULL	ILLUMINA	SRR1979272	GCA_006017615.1	Contig	388993	4774940	30	SKESA v. 2.2	Pathogen: environmental/food/other	PRJNA186035	Center for Food Safety and Applied Nutrition	SAMN03473632	FDA	2015-04-06	environmental/other	10879978	USA:CA	NULL	NULL	environmental swab	NULL	NULL	FDA888922-42	Salmonella enterica	NULL	28901	CFSAN	2015-04-17	FDA888922-42	PDT000060503.2	2015-04-17	28901	AAEIWO	AAEIWO000000000.1
PDT000390648.2|SAMN10235318|GCA_005999245.1|Salmonella enterica||OH-18-18941|Pathogen: environmental/food/other	NULL	0	PAIRED	NULL	NULL	ILLUMINA	SRR8040858	GCA_005999245.1	Contig	101985	4995212	105	SKESA v. 2.2	Pathogen: environmental/food/other	PRJNA338674	FDA	SAMN10235318	Ohio ADDL	2018	environmental/other	10860728	USA:OH	NULL	NULL	Feces (Bos taurus)	NULL	NULL	NULL	Salmonella enterica	NULL	28901	CFSAN	2018-10-12	OH-18-18941	PDT000390648.2	2018-10-29	28901	AAEHMX	AAEHMX000000000.1
PDT000309689.2|SAMN08395354|GCA_007573345.1|Salmonella enterica||OSF075268|Pathogen: environmental/food/other	NULL	0	PAIRED	NULL	NULL	ILLUMINA	SRR7073433	GCA_007573345.1	Contig	464074	4812934	19	SKESA v. 2.2	Pathogen: environmental/food/other	PRJNA186035	Center for Food Safety and Applied Nutrition	SAMN08395354	OSF	2016	environmental/other	12701418	USA:SC	NULL	NULL	Finished Water	NULL	NULL	NULL	Salmonella enterica	NULL	28901	CFSAN	2018-04-27	OSF075268	PDT000309689.2	2018-04-27	28901	AAIIFI	AAIIFI000000000.1
PDT000231216.2|SAMN06115932|GCA_006128015.1|Salmonella enterica||CFSAN057316|Pathogen: environmental/food/other	NULL	0	PAIRED	NULL	NULL	ILLUMINA	SRR5344768	GCA_006128015.1	Contig	231517	4846809	68	SKESA v. 2.2	Pathogen: environmental/food/other	PRJNA186035	Center for Food Safety and Applied Nutrition	SAMN06115932	FDA	2016-09-12	environmental/other	10993418	USA:DE	NULL	NULL	water	NULL	NULL	NULL	Salmonella enterica	NULL	28901	CFSAN	2017-03-15	CFSAN057316	PDT000231216.2	2017-08-07	28901	AAEQZS	AAEQZS000000000.1
PDT000291211.2|SAMN08557787|GCA_007636115.1|Salmonella enterica||FDA1038721-S006-005|Pathogen: environmental/food/other	1038721-S006-005	0	PAIRED	NULL	NULL	ILLUMINA	SRR6796414	GCA_007636115.1	Contig	46296	5146255	221	SKESA v. 2.2	Pathogen: environmental/food/other	PRJNA186035	Center for Food Safety and Applied Nutrition	SAMN08557787	FDA	2018	environmental/other	12771058	USA:TX	NULL	NULL	pet food	NULL	NULL	NULL	Salmonella enterica	NULL	28901	CFSAN	2018-03-01	FDA1038721-S006-005	PDT000291211.2	2018-03-01	28901	AAIMRB	AAIMRB000000000.1
PDT000189064.2|SAMN06339274|GCA_006927195.1|Salmonella enterica||FDA995879-001-001|Pathogen: environmental/food/other	995879-001-001	0	PAIRED	NULL	NULL	ILLUMINA	SRR5278109	GCA_006927195.1	Contig	245004	4755171	36	SKESA v. 2.2	Pathogen: environmental/food/other	PRJNA186035	Center for Food Safety and Applied Nutrition	SAMN06339274	FDA	2017	environmental/other	12002798	USA:AR	NULL	NULL	Sifter tailings	NULL	NULL	NULL	Salmonella enterica	NULL	28901	CFSAN	2017-02-22	FDA995879-001-001	PDT000189064.2	2017-02-22	28901	AAGQFR	AAGQFR000000000.1
PDT000200175.2|SAMN06671994|GCA_009191865.1|Salmonella enterica subsp. enterica serovar Newport|Newport|14B05719-5|Pathogen: environmental/food/other	NULL	0	PAIRED	NULL	NULL	ILLUMINA	SRR5418755	GCA_009191865.1	Contig	53517	4764950	171	SKESA v. 2.2	Pathogen: environmental/food/other	PRJNA377900	FDA	SAMN06671994	NYAG	2014-05-28	environmental/other	14662228	USA:NY	NULL	NULL	Chia Powder	NULL	NULL	NULL	Salmonella enterica subsp. enterica serovar Newport	Newport	28901	CFSAN	2017-04-05	14B05719-5	PDT000200175.2	2017-04-05	108619	AAMENW	AAMENW000000000.1
PDT000187386.2|SAMN06174694|GCA_006944025.1|Salmonella enterica||NSUOC-0230-S1-2B|Pathogen: environmental/food/other	NULL	0	PAIRED	NULL	NULL	ILLUMINA	SRR5244405	GCA_006944025.1	Contig	151425	4647416	55	SKESA v. 2.2	Pathogen: environmental/food/other	PRJNA342956	FDA	SAMN06174694	Nova	2016-03-01	environmental/other	12022428	USA:FL	NULL	NULL	soil	NULL	NULL	NULL	Salmonella enterica	NULL	28901	CFSAN	2017-02-10	NSUOC-0230-S1-2B	PDT000187386.2	2017-02-14	28901	AAGRLP	AAGRLP000000000.1
PDT000065150.2|SAMN03573570|GCA_008584645.1|Salmonella enterica subsp. enterica serovar Enteritidis|Enteritidis|15MN00147|Pathogen: clinical or host-associated	NULL	5	PAIRED	NULL	NULL	ILLUMINA	SRR2035434	GCA_008584645.1	Contig	195549	4722330	61	SKESA v. 2.2	Pathogen: clinical or host-associated	PRJNA237212	Minnesota Department of Health	SAMN03573570	Minnesota Department of Health	2015-04	clinical	13945148	USA:MN	Homo sapiens	NULL	stool	NULL	NULL	15MN00147	Salmonella enterica subsp. enterica serovar Enteritidis	Enteritidis	28901	CFSAN	2015-05-21	15MN00147	PDT000065150.2	2015-05-21	149539	AAKUVQ	AAKUVQ000000000.1
PDT000430664.1|SAMN10690026|GCA_005648615.1|Salmonella enterica||AG18-0118|Pathogen: environmental/food/other	NULL	0	PAIRED	NULL	NULL	ILLUMINA	SRR8397412	GCA_005648615.1	Contig	177569	4634067	67	SKESA v. 2.2	Pathogen: environmental/food/other	PRJNA338674	FDA	SAMN10690026	Ohio ADDL	2015	environmental/other	10403108	USA:OH	NULL	NULL	Testudines, Tank Water	NULL	NULL	NULL	Salmonella enterica	NULL	28901	CFSAN	2019-01-04	AG18-0118	PDT000430664.1	2019-01-04	28901	AADLEV	AADLEV000000000.1
PDT000430803.1|SAMN10695789|GCA_005423935.1|Salmonella enterica||OSF089913|Pathogen: environmental/food/other	NULL	0	PAIRED	NULL	NULL	ILLUMINA	SRR8397617	GCA_005423935.1	Contig	85124	5248872	119	SKESA v. 2.2	Pathogen: environmental/food/other	PRJNA186035	Center for Food Safety and Applied Nutrition	SAMN10695789	OSF	2018	environmental/other	10040768	USA:CA	NULL	NULL	Environmental sponge	NULL	NULL	NULL	Salmonella enterica	NULL	28901	CFSAN	2019-01-04	OSF089913	PDT000430803.1	2019-01-04	28901	AACVJY	AACVJY000000000.1
PDT000295920.2|SAMN08724287|GCA_010777735.1|Salmonella enterica subsp. enterica serovar Thompson|Thompson|FDA1025394-026-047|Pathogen: environmental/food/other	1025394-026-047	0	PAIRED	NULL	NULL	ILLUMINA	SRR6870509	GCA_010777735.1	Contig	308742	4701882	46	SKESA v. 2.2	Pathogen: environmental/food/other	PRJNA186035	Center for Food Safety and Applied Nutrition	SAMN08724287	FDA	2018-03-08	environmental/other	16924608	USA:OR	NULL	NULL	Kratom powder	NULL	NULL	NULL	Salmonella enterica subsp. enterica serovar Thompson	Thompson	28901	CFSAN	2018-03-20	FDA1025394-026-047	PDT000295920.2	2018-03-20	600	AAOOYB	AAOOYB000000000.1
PDT000206091.2|SAMN06688991|GCA_006960985.1|Salmonella enterica||VA-WGS-17075|Pathogen: environmental/food/other	NULL	0	PAIRED	NULL	NULL	ILLUMINA	SRR5487875	GCA_006960985.1	Contig	168258	4884887	63	SKESA v. 2.2	Pathogen: environmental/food/other	PRJNA219491	FDA/CFSAN	SAMN06688991	VA	2016	environmental/other	12047848	USA:VA	NULL	NULL	water	NULL	NULL	NULL	Salmonella enterica	NULL	28901	CFSAN	2017-04-30	VA-WGS-17075	PDT000206091.2	2017-04-30	28901	AAGSRR	AAGSRR000000000.1
PDT000163804.2|SAMN06033815|GCA_006923775.1|Salmonella enterica||OSF056597|Pathogen: environmental/food/other	NULL	0	PAIRED	NULL	NULL	ILLUMINA	SRR5070630	GCA_006923775.1	Contig	162604	4785931	101	SKESA v. 2.2	Pathogen: environmental/food/other	PRJNA186035	Center for Food Safety and Applied Nutrition	SAMN06033815	OSF	2014	environmental/other	11999378	USA:CA	NULL	NULL	Finished Fertilizers	NULL	NULL	NULL	Salmonella enterica	NULL	28901	CFSAN	2016-12-02	OSF056597	PDT000163804.2	2016-12-02	28901	AAGPZN	AAGPZN000000000.1
PDT000281032.2|SAMN08331742|GCA_006264195.1|Salmonella enterica||OSF074353|Pathogen: environmental/food/other	NULL	0	PAIRED	NULL	NULL	ILLUMINA	SRR6493523	GCA_006264195.1	Contig	44264	4549722	170	SKESA v. 2.2	Pathogen: environmental/food/other	PRJNA186035	Center for Food Safety and Applied Nutrition	SAMN08331742	OSF	2016	environmental/other	11134968	USA:CA	NULL	NULL	Field Cilantro	NULL	NULL	NULL	Salmonella enterica	NULL	28901	CFSAN	2018-01-23	OSF074353	PDT000281032.2	2018-01-24	28901	AAEZJK	AAEZJK000000000.1
PDT000309701.2|SAMN08972001|GCA_006282915.1|Salmonella enterica||FDA1001983-S001-002|Pathogen: environmental/food/other	1001983-S001-002	0	PAIRED	NULL	NULL	ILLUMINA	SRR7073596	GCA_006282915.1	Contig	128278	4940827	86	SKESA v. 2.2	Pathogen: environmental/food/other	PRJNA186035	Center for Food Safety and Applied Nutrition	SAMN08972001	FDA	2018-04-06	environmental/other	11153718	USA:UT	NULL	NULL	Kratom Powder	NULL	NULL	NULL	Salmonella enterica	NULL	28901	CFSAN	2018-04-27	FDA1001983-S001-002	PDT000309701.2	2018-04-27	28901	AAFAYA	AAFAYA000000000.1
PDT000081166.2|SAMN03795454|GCA_008615265.1|Salmonella enterica subsp. enterica serovar Heidelberg|Heidelberg|CFSAN035065|Pathogen: clinical or host-associated	NULL	0	PAIRED	NULL	NULL	ILLUMINA	SRR2156486	GCA_008615265.1	Contig	231146	4882569	55	SKESA v. 2.2	Pathogen: clinical or host-associated	PRJNA183850	New York State Dept. of Health - Wadsworth Center	SAMN03795454	NY State Dept. Health	2015-05	clinical	13976538	USA:NY	Homo sapiens	NULL	stool	NULL	NULL	CFSAN035065	Salmonella enterica subsp. enterica serovar Heidelberg	Heidelberg	28901	CFSAN	2015-08-12	CFSAN035065	PDT000081166.2	2015-08-12	611	AAKWZF	AAKWZF000000000.1
PDT000230021.2|SAMN07418083|GCA_009401765.1|Salmonella enterica subsp. enterica serovar Dublin|Dublin|ISUVDL-15-05897|Pathogen: environmental/food/other	NULL	0	PAIRED	NULL	NULL	ILLUMINA	SRR5883592	GCA_009401765.1	Contig	351480	4949691	34	SKESA v. 2.2	Pathogen: environmental/food/other	PRJNA280335	US Food and Drug Administration	SAMN07418083	ISUVDL	2015-02-04	environmental/other	14876508	USA:MN	NULL	NULL	Bovine lung (Bos taurus)	NULL	NULL	NULL	Salmonella enterica subsp. enterica serovar Dublin	Dublin	28901	CFSAN	2017-07-31	ISUVDL-15-05897	PDT000230021.2	2017-07-31	98360	AAMPPV	AAMPPV000000000.1
PDT000477268.1|SAMN11123632|GCA_005838385.1|Salmonella enterica||FDA1086132-009-076|Pathogen: environmental/food/other	1086132-009-076	0	PAIRED	NULL	NULL	ILLUMINA	SRR8723637	GCA_005838385.1	Contig	297329	4795148	32	SKESA v. 2.2	Pathogen: environmental/food/other	PRJNA186035	Center for Food Safety and Applied Nutrition	SAMN11123632	FDA	2019-02-13	environmental/other	10681858	USA:IN	NULL	NULL	environmental swab	NULL	NULL	NULL	Salmonella enterica	NULL	28901	CFSAN	2019-03-13	FDA1086132-009-076	PDT000477268.1	2019-03-13	28901	AADXMJ	AADXMJ000000000.1
PDT000269011.2|SAMN08102356|GCA_006181335.1|Salmonella enterica||OSF072135|Pathogen: environmental/food/other	NULL	0	PAIRED	NULL	NULL	ILLUMINA	SRR6345677	GCA_006181335.1	Contig	84238	4767314	126	SKESA v. 2.2	Pathogen: environmental/food/other	PRJNA186035	Center for Food Safety and Applied Nutrition	SAMN08102356	OSF	2016	environmental/other	11051668	USA:IN	NULL	NULL	Ground Component Chicken	NULL	NULL	NULL	Salmonella enterica	NULL	28901	CFSAN	2017-12-05	OSF072135	PDT000269011.2	2017-12-05	28901	AAEUOF	AAEUOF000000000.1
PDT000688189.1|SAMN14145675||Salmonella enterica subsp. enterica||CFSAN094874|Pathogen: environmental/food/other	NULL	0	PAIRED	NULL	NULL	ILLUMINA	SRR11122678	NULL	NULL	161274	4763281	66	NULL	Pathogen: environmental/food/other	PRJNA186035	Center for Food Safety and Applied Nutrition	SAMN14145675	FDA	2018-05	environmental/other	0	USA:PA	NULL	NULL	environmental water	NULL	NULL	NULL	Salmonella enterica subsp. enterica	NULL	28901	CFSAN	2020-02-20	CFSAN094874	PDT000688189.1	2020-02-20	59201	NULL	NULL
PDT000157431.2|SAMN04572841|GCA_006938635.1|Salmonella enterica||OSF048259|Pathogen: environmental/food/other	NULL	0	PAIRED	NULL	NULL	ILLUMINA	SRR5000273	GCA_006938635.1	Contig	161597	4636655	53	SKESA v. 2.2	Pathogen: environmental/food/other	PRJNA186035	Center for Food Safety and Applied Nutrition	SAMN04572841	OSF	2015-11-03	environmental/other	12015798	USA:WA	NULL	NULL	beef	NULL	NULL	NULL	Salmonella enterica	NULL	28901	CFSAN	2016-11-07	OSF048259	PDT000157431.2	2016-11-07	28901	AAGRAR	AAGRAR000000000.1
PDT000292507.2|SAMN08452501|GCA_006267815.1|Salmonella enterica||OSF075563|Pathogen: environmental/food/other	NULL	0	PAIRED	NULL	NULL	ILLUMINA	SRR6806583	GCA_006267815.1	Contig	62759	4849391	140	SKESA v. 2.2	Pathogen: environmental/food/other	PRJNA186035	Center for Food Safety and Applied Nutrition	SAMN08452501	OSF	2016	environmental/other	11138598	USA:CA	NULL	NULL	Pork Meat	NULL	NULL	NULL	Salmonella enterica	NULL	28901	CFSAN	2018-03-05	OSF075563	PDT000292507.2	2018-03-05	28901	AAEZVB	AAEZVB000000000.1
PDT000325528.1|SAMN09349559|GCA_005438955.1|Salmonella enterica||CDPHFDLB-FM18-00749-D1|Pathogen: environmental/food/other	NULL	0	PAIRED	NULL	NULL	ILLUMINA	SRR7282654	GCA_005438955.1	Contig	143468	4955142	73	SKESA v. 2.2	Pathogen: environmental/food/other	PRJNA277983	US Food and Drug Administration	SAMN09349559	CDPH FDLB	2018-03	environmental/other	10055808	USA:CA	NULL	NULL	Shredded coconut	NULL	NULL	NULL	Salmonella enterica	NULL	28901	CFSAN	2018-06-08	CDPHFDLB-FM18-00749-D1	PDT000325528.1	2018-06-08	28901	AACWLK	AACWLK000000000.1
PDT000303738.2|SAMN08395398|GCA_006209525.1|Salmonella enterica||OSF075265|Pathogen: environmental/food/other	NULL	0	PAIRED	NULL	NULL	ILLUMINA	SRR6951410	GCA_006209525.1	Contig	53721	4996221	206	SKESA v. 2.2	Pathogen: environmental/food/other	PRJNA186035	Center for Food Safety and Applied Nutrition	SAMN08395398	OSF	2016	environmental/other	11079858	USA:IN	NULL	NULL	Ground Component Turkey	NULL	NULL	NULL	Salmonella enterica	NULL	28901	CFSAN	2018-04-06	OSF075265	PDT000303738.2	2018-04-06	28901	AAEWQP	AAEWQP000000000.1
PDT000429609.1|SAMN10686398|GCA_006523255.1|Salmonella enterica subsp. enterica serovar Ohio|Ohio|AG18-0063|Pathogen: environmental/food/other	NULL	0	PAIRED	NULL	NULL	ILLUMINA	SRR8385514	GCA_006523255.1	Contig	49129	5298565	220	SKESA v. 2.2	Pathogen: environmental/food/other	PRJNA338674	FDA	SAMN10686398	Ohio ADDL	2015	environmental/other	11576858	USA:OH	NULL	NULL	Bos taurus, Pooled tissue	NULL	NULL	NULL	Salmonella enterica subsp. enterica serovar Ohio	Ohio	28901	CFSAN	2019-01-02	AG18-0063	PDT000429609.1	2019-01-02	117541	AAFNTB	AAFNTB000000000.1
PDT000154885.2|SAMN03861712|GCA_005975305.1|Salmonella enterica||CFSAN035822|Pathogen: environmental/food/other	NULL	0	PAIRED	NULL	NULL	ILLUMINA	SRR4734588	GCA_005975305.1	Contig	121045	4940073	108	SKESA v. 2.2	Pathogen: environmental/food/other	PRJNA186035	Center for Food Safety and Applied Nutrition	SAMN03861712	NULL	2015-02-19	environmental/other	10836828	USA:VA	NULL	NULL	water	NULL	NULL	CFSAN035822	Salmonella enterica	NULL	28901	CFSAN	2016-10-31	CFSAN035822	PDT000154885.2	2016-10-31	28901	AAEFTJ	AAEFTJ000000000.1
PDT000108069.2|SAMN04451110|GCA_005959505.1|Salmonella enterica||OSF045652|Pathogen: environmental/food/other	NULL	0	PAIRED	NULL	NULL	ILLUMINA	SRR3182221	GCA_005959505.1	Contig	114124	4691840	90	SKESA v. 2.2	Pathogen: environmental/food/other	PRJNA186035	Center for Food Safety and Applied Nutrition	SAMN04451110	OSF	2015-04-22	environmental/other	10821028	USA:IN	NULL	NULL	chicken	NULL	NULL	NULL	Salmonella enterica	NULL	28901	CFSAN	2016-02-22	OSF045652	PDT000108069.2	2016-02-22	28901	AAEEPS	AAEEPS000000000.1
PDT000062629.2|SAMN03464032|GCA_006873885.1|Salmonella enterica||CFSAN029933|Pathogen: environmental/food/other	NULL	0	PAIRED	NULL	NULL	ILLUMINA	SRR2002719	GCA_006873885.1	Contig	165882	5164459	139	SKESA v. 2.2	Pathogen: environmental/food/other	PRJNA186035	Center for Food Safety and Applied Nutrition	SAMN03464032	FDA	2014-07-22	environmental/other	11937778	USA:GA	NULL	NULL	water	NULL	NULL	CFSAN029933	Salmonella enterica	NULL	28901	CFSAN	2015-04-29	CFSAN029933	PDT000062629.2	2015-04-29	28901	AAGMGS	AAGMGS000000000.1
PDT000413770.1|SAMN10461359|GCA_005421335.1|Salmonella enterica||OSF088283|Pathogen: environmental/food/other	NULL	0	PAIRED	NULL	NULL	ILLUMINA	SRR8272614	GCA_005421335.1	Contig	35405	4622458	269	SKESA v. 2.2	Pathogen: environmental/food/other	PRJNA186035	Center for Food Safety and Applied Nutrition	SAMN10461359	OSF	2018	environmental/other	10038168	USA:CA	NULL	NULL	Nuts	NULL	NULL	NULL	Salmonella enterica	NULL	28901	CFSAN	2018-12-03	OSF088283	PDT000413770.1	2018-12-03	28901	AACVDV	AACVDV000000000.1
PDT000321044.1|SAMN09260326|GCA_005679715.1|Salmonella enterica||OSF081721|Pathogen: environmental/food/other	NULL	0	PAIRED	NULL	NULL	ILLUMINA	SRR7232414	GCA_005679715.1	Contig	370871	4793482	44	SKESA v. 2.2	Pathogen: environmental/food/other	PRJNA186035	Center for Food Safety and Applied Nutrition	SAMN09260326	OSF	2017	environmental/other	10458628	USA:IN	NULL	NULL	Ground Component Turkey	NULL	NULL	NULL	Salmonella enterica	NULL	28901	CFSAN	2018-05-30	OSF081721	PDT000321044.1	2018-05-30	28901	AADNPH	AADNPH000000000.1
PDT000105006.2|SAMN03462266|GCA_008669835.1|Salmonella enterica subsp. enterica serovar Kentucky|Kentucky|CDPHFDLB-F14M01202b|Pathogen: environmental/food/other	NULL	0	PAIRED	NULL	NULL	ILLUMINA	SRR3143800	GCA_008669835.1	Contig	62419	4977625	190	SKESA v. 2.2	Pathogen: environmental/food/other	PRJNA277983	US Food and Drug Administration	SAMN03462266	CDPH FDLB	2014-07-15	environmental/other	14041088	USA:CA	NULL	NULL	raw chicken	NULL	NULL	CDPHFDLB-F14M01202b	Salmonella enterica subsp. enterica serovar Kentucky	Kentucky	28901	CFSAN	2016-02-03	CDPHFDLB-F14M01202b	PDT000105006.2	2016-02-03	192955	AAKZUM	AAKZUM000000000.1
PDT000482264.1|SAMN10396084|GCA_005592655.1|Salmonella enterica||OSF087513|Pathogen: environmental/food/other	NULL	0	PAIRED	NULL	NULL	ILLUMINA	SRR8782287	GCA_005592655.1	Contig	320438	4593105	42	SKESA v. 2.2	Pathogen: environmental/food/other	PRJNA186035	Center for Food Safety and Applied Nutrition	SAMN10396084	OSF	2017	environmental/other	10310848	USA:KS	NULL	NULL	beef	NULL	NULL	NULL	Salmonella enterica	NULL	28901	CFSAN	2019-03-25	OSF087513	PDT000482264.1	2019-03-25	28901	AADHGJ	AADHGJ000000000.1
PDT000038077.3|SAMN03010356|GCA_008044855.1|Salmonella enterica subsp. enterica serovar Newport|Newport|NY-swgs1435|Pathogen: clinical or host-associated	NULL	0	PAIRED	NULL	NULL	ILLUMINA	SRR1566227	GCA_008044855.1	Contig	277777	4808684	34	SKESA v. 2.2	Pathogen: clinical or host-associated	PRJNA183850	New York State Dept. of Health - Wadsworth Center	SAMN03010356	NY	2014-08	clinical	13292818	USA:FL	Homo sapiens	NULL	stool	NULL	NULL	NY-swgs1435	Salmonella enterica subsp. enterica serovar Newport	Newport	28901	CFSAN	2014-09-05	NY-swgs1435	PDT000038077.3	2015-02-10	108619	AAJMHI	AAJMHI000000000.1
PDT000501631.1|SAMN11656168|GCA_005911815.1|Salmonella enterica||CFSAN077083|Pathogen: environmental/food/other	NULL	0	PAIRED	NULL	NULL	ILLUMINA	SRR9066995	GCA_005911815.1	Contig	109304	4739803	74	SKESA v. 2.2	Pathogen: environmental/food/other	PRJNA186035	Center for Food Safety and Applied Nutrition	SAMN11656168	FDA	2017-09-18	environmental/other	10772818	USA:CA	NULL	NULL	poultry manure	NULL	NULL	NULL	Salmonella enterica	NULL	28901	CFSAN	2019-05-16	CFSAN077083	PDT000501631.1	2019-05-16	28901	AAEBGU	AAEBGU000000000.1
PDT000500553.1|SAMN11636365|GCA_005906905.1|Salmonella enterica||AG19-0165|Pathogen: environmental/food/other	NULL	0	PAIRED	NULL	NULL	ILLUMINA	SRR9050349	GCA_005906905.1	Contig	44198	4916229	198	SKESA v. 2.2	Pathogen: environmental/food/other	PRJNA338674	FDA	SAMN11636365	Ohio ADDL	2019-03-31	environmental/other	10767868	USA:OH	NULL	NULL	(Equus cabalus)	NULL	NULL	NULL	Salmonella enterica	NULL	28901	CFSAN	2019-05-13	AG19-0165	PDT000500553.1	2019-05-13	28901	AAEAXG	AAEAXG000000000.1
PDT000356678.1|SAMN09745913|GCA_005538355.1|Salmonella enterica||OSF084134|Pathogen: environmental/food/other	NULL	0	PAIRED	NULL	NULL	ILLUMINA	SRR7634250	GCA_005538355.1	Contig	269486	4644249	35	SKESA v. 2.2	Pathogen: environmental/food/other	PRJNA186035	Center for Food Safety and Applied Nutrition	SAMN09745913	OSF	2017	environmental/other	10176618	USA:GA	NULL	NULL	finished ground beef	NULL	NULL	NULL	Salmonella enterica	NULL	28901	CFSAN	2018-08-01	OSF084134	PDT000356678.1	2018-08-01	28901	AADDJB	AADDJB000000000.1
PDT000463943.1|SAMN10883343|GCA_006002105.1|Salmonella enterica subsp. enterica serovar Typhimurium|Typhimurium|AG19-0088|Pathogen: environmental/food/other	NULL	0	PAIRED	NULL	NULL	ILLUMINA	SRR8544192	GCA_006002105.1	Contig	96602	4855623	120	SKESA v. 2.2	Pathogen: environmental/food/other	PRJNA338674	FDA	SAMN10883343	Ohio ADDL	2014-11-06	environmental/other	10863608	USA:OH	NULL	NULL	Bos taurus, Intestine	NULL	NULL	NULL	Salmonella enterica subsp. enterica serovar Typhimurium	Typhimurium	28901	CFSAN	2019-02-07	AG19-0088	PDT000463943.1	2019-02-15	90371	AAEHTP	AAEHTP000000000.1
PDT000616265.1|SAMN13072782|GCA_009339175.1|Salmonella enterica subsp. enterica||CFSAN086456|Pathogen: environmental/food/other	NULL	0	PAIRED	NULL	NULL	ILLUMINA	SRR10321156	GCA_009339175.1	Contig	406115	4724132	31	SKESA v. 2.2	Pathogen: environmental/food/other	PRJNA186035	Center for Food Safety and Applied Nutrition	SAMN13072782	KRS	2018	environmental/other	14812488	USA:FL	NULL	NULL	Chicken litter	NULL	NULL	NULL	Salmonella enterica subsp. enterica	NULL	28901	CFSAN	2019-10-23	CFSAN086456	PDT000616265.1	2019-10-23	59201	AAMMBS	AAMMBS000000000.1
PDT000245675.2|SAMN07715977|GCA_007070805.1|Salmonella enterica||OSF069276|Pathogen: environmental/food/other	NULL	0	PAIRED	NULL	NULL	ILLUMINA	SRR6113902	GCA_007070805.1	Contig	30493	4694728	277	SKESA v. 2.2	Pathogen: environmental/food/other	PRJNA186035	Center for Food Safety and Applied Nutrition	SAMN07715977	OSF	2015	environmental/other	12175938	USA:IN	NULL	NULL	Ground Component Chicken	NULL	NULL	NULL	Salmonella enterica	NULL	28901	CFSAN	2017-09-28	OSF069276	PDT000245675.2	2017-09-28	28901	AAGZWP	AAGZWP000000000.1
PDT000167568.2|SAMN06033761|GCA_006345665.1|Salmonella enterica||OSF056651|Pathogen: environmental/food/other	NULL	0	PAIRED	NULL	NULL	ILLUMINA	SRR5076837	GCA_006345665.1	Contig	65071	4742871	140	SKESA v. 2.2	Pathogen: environmental/food/other	PRJNA186035	Center for Food Safety and Applied Nutrition	SAMN06033761	OSF	2014	environmental/other	11224648	USA:KY	NULL	NULL	Peanut Butter	NULL	NULL	NULL	Salmonella enterica	NULL	28901	CFSAN	2016-12-05	OSF056651	PDT000167568.2	2016-12-05	28901	AAFFIY	AAFFIY000000000.1
PDT000549074.1|SAMN12360680|GCA_007740135.1|Salmonella enterica||FDA1115737 1-3|Pathogen: environmental/food/other	1115737 1-3	0	PAIRED	NULL	NULL	ILLUMINA	SRR9831351	GCA_007740135.1	Contig	194908	4761712	70	SKESA v. 2.2	Pathogen: environmental/food/other	PRJNA186035	Center for Food Safety and Applied Nutrition	SAMN12360680	FDA	2019-07-09	environmental/other	12882318	USA:IN	NULL	NULL	Pig ears	NULL	NULL	NULL	Salmonella enterica	NULL	28901	CFSAN	2019-07-25	FDA1115737 1-3	PDT000549074.1	2019-07-25	28901	AAISUU	AAISUU000000000.1
PDT000482286.1|SAMN10396101|GCA_005741495.1|Salmonella enterica||OSF087500|Pathogen: environmental/food/other	NULL	0	PAIRED	NULL	NULL	ILLUMINA	SRR8782309	GCA_005741495.1	Contig	180728	4940114	77	SKESA v. 2.2	Pathogen: environmental/food/other	PRJNA186035	Center for Food Safety and Applied Nutrition	SAMN10396101	OSF	2017	environmental/other	10544138	USA:IL	NULL	NULL	pet food ingredient	NULL	NULL	NULL	Salmonella enterica	NULL	28901	CFSAN	2019-03-25	OSF087500	PDT000482286.1	2019-03-25	28901	AADSEJ	AADSEJ000000000.1
PDT000654246.1|SAMN13719134|GCA_010803285.1|Salmonella enterica subsp. enterica||CFSAN086449|Pathogen: environmental/food/other	NULL	0	PAIRED	NULL	NULL	ILLUMINA	SRR10823778	GCA_010803285.1	Contig	216344	4558958	44	SKESA v. 2.2	Pathogen: environmental/food/other	PRJNA186035	Center for Food Safety and Applied Nutrition	SAMN13719134	KRS	2017	environmental/other	16950528	USA:FL	NULL	NULL	Chicken litter	NULL	NULL	NULL	Salmonella enterica subsp. enterica	NULL	28901	CFSAN	2020-01-03	CFSAN086449	PDT000654246.1	2020-01-03	59201	AAOQUO	AAOQUO000000000.1
PDT000060279.2|SAMN03455258|GCA_005946825.1|Salmonella enterica||OSF030725|Pathogen: environmental/food/other	NULL	0	PAIRED	NULL	NULL	ILLUMINA	SRR1973879	GCA_005946825.1	Contig	213923	4753078	48	SKESA v. 2.2	Pathogen: environmental/food/other	PRJNA186035	Center for Food Safety and Applied Nutrition	SAMN03455258	OSF	2014-05-05	environmental/other	10808358	USA:OR	NULL	NULL	chicken	NULL	NULL	CFSAN030725	Salmonella enterica	NULL	28901	CFSAN	2015-04-14	OSF030725	PDT000060279.2	2015-04-14	28901	AAEDQW	AAEDQW000000000.1
PDT000455354.1|SAMN10840737|GCA_005828125.1|Salmonella enterica||ADRDL-2238|Pathogen: environmental/food/other	NULL	0	PAIRED	NULL	NULL	ILLUMINA	SRR8502749	GCA_005828125.1	Contig	66320	5338598	181	SKESA v. 2.2	Pathogen: environmental/food/other	PRJNA280335	US Food and Drug Administration	SAMN10840737	ADRDL	2018-06-25	environmental/other	10671598	USA:SD	NULL	NULL	Porcine pool intestines	NULL	NULL	NULL	Salmonella enterica	NULL	28901	CFSAN	2019-01-29	ADRDL-2238	PDT000455354.1	2019-01-29	28901	AADWWH	AADWWH000000000.1
PDT000360079.1|SAMN08744603|GCA_006143395.1|Salmonella enterica subsp. enterica serovar Dublin|Dublin|OH-16-16387|Pathogen: environmental/food/other	NULL	0	PAIRED	NULL	NULL	ILLUMINA	SRR7660779	GCA_006143395.1	Contig	373091	4996301	34	SKESA v. 2.2	Pathogen: environmental/food/other	PRJNA338674	FDA	SAMN08744603	Ohio ADDL	2016	environmental/other	11010948	USA:OH	NULL	NULL	Bos taurus Lung	NULL	NULL	NULL	Salmonella enterica subsp. enterica serovar Dublin	Dublin	28901	CFSAN	2018-08-08	OH-16-16387	PDT000360079.1	2018-08-08	98360	AAERZD	AAERZD000000000.1
PDT000041367.3|SAMN03142753|GCA_008030455.1|Salmonella enterica subsp. enterica serovar Enteritidis|Enteritidis|MDH-2014-00988|Pathogen: environmental/food/other	NULL	0	PAIRED	NULL	NULL	ILLUMINA	SRR1633497	GCA_008030455.1	Contig	477521	4691972	22	SKESA v. 2.2	Pathogen: environmental/food/other	PRJNA215333	FDA/CFSAN	SAMN03142753	Minnesota Department of Health	2014-10	environmental/other	13278128	USA:MN	NULL	NULL	frozen chicken product	NULL	NULL	MDH-2014-00988	Salmonella enterica subsp. enterica serovar Enteritidis	Enteritidis	28901	CFSAN	2014-10-28	MDH-2014-00988	PDT000041367.3	2015-02-10	149539	AAJLJA	AAJLJA000000000.1
PDT000274652.2|SAMN08245541|GCA_006256575.1|Salmonella enterica||OSF073582|Pathogen: environmental/food/other	NULL	0	PAIRED	NULL	NULL	ILLUMINA	SRR6424916	GCA_006256575.1	Contig	46710	4719823	184	SKESA v. 2.2	Pathogen: environmental/food/other	PRJNA186035	Center for Food Safety and Applied Nutrition	SAMN08245541	OSF	2016	environmental/other	11127348	USA:CA	NULL	NULL	environmental swab	NULL	NULL	NULL	Salmonella enterica	NULL	28901	CFSAN	2017-12-27	OSF073582	PDT000274652.2	2017-12-27	28901	AAEYZH	AAEYZH000000000.1
PDT000157388.3|SAMN05781462|GCA_007229795.1|Salmonella enterica subsp. enterica serovar 4,[5],12:i:-|4,[5],12:i:-|ADRDL-16-7945|Pathogen: environmental/food/other	NULL	0	PAIRED	NULL	NULL	ILLUMINA	SRR5000203	GCA_007229795.1	Contig	80692	5360506	178	SKESA v. 2.2	Pathogen: environmental/food/other	PRJNA280335	US Food and Drug Administration	SAMN05781462	ADRDL, SDSU	2016-04-20	environmental/other	12356258	USA:IA	NULL	NULL	Colon (sus scrofa domesticus)	NULL	NULL	NULL	Salmonella enterica subsp. enterica serovar 4,[5],12:i:-	4,[5],12:i:-	28901	CFSAN	2016-11-07	ADRDL-16-7945	PDT000157388.3	2016-11-07	440524	AAHJNA	AAHJNA000000000.1
PDT000417052.1|SAMN10589445|GCA_005817355.1|Salmonella enterica||OSF089130|Pathogen: environmental/food/other	NULL	0	PAIRED	NULL	NULL	ILLUMINA	SRR8306802	GCA_005817355.1	Contig	72604	4705872	120	SKESA v. 2.2	Pathogen: environmental/food/other	PRJNA186035	Center for Food Safety and Applied Nutrition	SAMN10589445	OSF	2018	environmental/other	10660838	USA:OH	NULL	NULL	Environmental sponge	NULL	NULL	NULL	Salmonella enterica	NULL	28901	CFSAN	2018-12-13	OSF089130	PDT000417052.1	2018-12-13	28901	AADVZA	AADVZA000000000.1
PDT000121102.2|SAMN04535490|GCA_006900145.1|Salmonella enterica||OSF047726|Pathogen: environmental/food/other	NULL	0	PAIRED	NULL	NULL	ILLUMINA	SRR3294579	GCA_006900145.1	Contig	30543	4758206	281	SKESA v. 2.2	Pathogen: environmental/food/other	PRJNA186035	Center for Food Safety and Applied Nutrition	SAMN04535490	OSF	2015-10-05	environmental/other	11964118	USA:MN	NULL	NULL	boneless beef	NULL	NULL	NULL	Salmonella enterica	NULL	28901	CFSAN	2016-03-25	OSF047726	PDT000121102.2	2016-03-25	28901	AAGOFU	AAGOFU000000000.1
PDT000305693.2|SAMN08744622|GCA_010947255.1|Salmonella enterica subsp. enterica serovar Derby|Derby|OH-17-26790|Pathogen: environmental/food/other	NULL	0	PAIRED	NULL	NULL	ILLUMINA	SRR6996004	GCA_010947255.1	Contig	83068	4817060	132	SKESA v. 2.2	Pathogen: environmental/food/other	PRJNA338674	FDA	SAMN08744622	Ohio ADDL	2017	environmental/other	17100588	USA:OH	NULL	NULL	Bos taurus Feces	NULL	NULL	NULL	Salmonella enterica subsp. enterica serovar Derby	Derby	28901	CFSAN	2018-04-12	OH-17-26790	PDT000305693.2	2018-04-12	28144	AAPBYV	AAPBYV000000000.1
PDT000594322.1|SAMN12846557|GCA_008776755.1|Salmonella enterica||19IA08CB24-S1|Pathogen: environmental/food/other	NULL	0	PAIRED	NULL	NULL	ILLUMINA	SRR10186408	GCA_008776755.1	Contig	136287	4712117	80	SKESA v. 2.2	Pathogen: environmental/food/other	PRJNA292661	FDA	SAMN12846557	Iowa State U	2019-08	environmental/other	14183468	USA:IA	NULL	NULL	chicken breast	NULL	NULL	NULL	Salmonella enterica	NULL	28901	CFSAN	2019-09-26	19IA08CB24-S1	PDT000594322.1	2019-09-26	28901	AALEWH	AALEWH000000000.1
PDT000060373.2|SAMN03418397|GCA_006870505.1|Salmonella enterica||OSF030257|Pathogen: environmental/food/other	NULL	0	PAIRED	NULL	NULL	ILLUMINA	SRR1974024	GCA_006870505.1	Contig	31499	4949244	308	SKESA v. 2.2	Pathogen: environmental/food/other	PRJNA186035	Center for Food Safety and Applied Nutrition	SAMN03418397	OSF	2014-04-16	environmental/other	11934398	USA:IL	NULL	NULL	chicken	NULL	NULL	CFSAN030257	Salmonella enterica	NULL	28901	CFSAN	2015-04-14	OSF030257	PDT000060373.2	2015-04-14	28901	AAGMAC	AAGMAC000000000.1
PDT000102350.2|SAMN03462258|GCA_008677645.1|Salmonella enterica subsp. enterica||CDPHFDLB-F14M01183-2|Pathogen: environmental/food/other	NULL	0	PAIRED	NULL	NULL	ILLUMINA	SRR3110372	GCA_008677645.1	Contig	106177	4644472	83	SKESA v. 2.2	Pathogen: environmental/food/other	PRJNA277983	US Food and Drug Administration	SAMN03462258	CDPH FDLB	2014-07-14	environmental/other	14048898	USA:CA	NULL	NULL	raw chicken	NULL	NULL	CDPHFDLB-F14M01183-2	Salmonella enterica subsp. enterica	NULL	28901	CFSAN	2016-01-20	CDPHFDLB-F14M01183-2	PDT000102350.2	2016-01-21	59201	AAKZTT	AAKZTT000000000.1
PDT000102410.2|SAMN04388320|GCA_010546645.1|Salmonella enterica subsp. enterica serovar 4,[5],12:i:-|4,[5],12:i:-|23145465|Pathogen: clinical or host-associated	NULL	0	PAIRED	NULL	NULL	ILLUMINA	SRR3110515	GCA_010546645.1	Contig	282835	4956439	48	SKESA v. 2.2	Pathogen: clinical or host-associated	PRJNA215333	FDA/CFSAN	SAMN04388320	Minnesota Department of Health	2015-02-12	clinical	16692298	USA: KS	Sus scrofa domesticus	Salmonellosis	intestine	NULL	NULL	NULL	Salmonella enterica subsp. enterica serovar 4,[5],12:i:-	4,[5],12:i:-	28901	CFSAN	2016-01-20	23145465	PDT000102410.2	2016-01-21	440524	AAOAWF	AAOAWF000000000.1
PDT000050166.2|SAMN03282161|GCA_006016215.1|Salmonella enterica||OSF028653|Pathogen: environmental/food/other	NULL	0	PAIRED	NULL	NULL	ILLUMINA	SRR1813453	GCA_006016215.1	Contig	84162	4957735	123	SKESA v. 2.2	Pathogen: environmental/food/other	PRJNA186035	Center for Food Safety and Applied Nutrition	SAMN03282161	OSF	2014-03-31	environmental/other	10878578	USA:PA	NULL	NULL	chicken	NULL	NULL	CFSAN028653	Salmonella enterica	NULL	28901	CFSAN	2015-02-23	OSF028653	PDT000050166.2	2015-02-23	28901	AAEITA	AAEITA000000000.1
PDT000333908.1|SAMN09442689|GCA_005679075.1|Salmonella enterica||OSF082348|Pathogen: environmental/food/other	NULL	0	PAIRED	NULL	NULL	ILLUMINA	SRR7410572	GCA_005679075.1	Contig	158344	4687345	59	SKESA v. 2.2	Pathogen: environmental/food/other	PRJNA186035	Center for Food Safety and Applied Nutrition	SAMN09442689	OSF	2017	environmental/other	10457788	USA:NE	NULL	NULL	Raw Pork	NULL	NULL	NULL	Salmonella enterica	NULL	28901	CFSAN	2018-06-21	OSF082348	PDT000333908.1	2018-06-21	28901	AADNQW	AADNQW000000000.1
PDT000312136.2|SAMN09005298|GCA_006329525.1|Salmonella enterica||OSF080578|Pathogen: environmental/food/other	NULL	0	PAIRED	NULL	NULL	ILLUMINA	SRR7127898	GCA_006329525.1	Contig	272300	4762685	48	SKESA v. 2.2	Pathogen: environmental/food/other	PRJNA186035	Center for Food Safety and Applied Nutrition	SAMN09005298	OSF	2017	environmental/other	11208178	USA:IN	NULL	NULL	Ground Component Turkey	NULL	NULL	NULL	Salmonella enterica	NULL	28901	CFSAN	2018-05-07	OSF080578	PDT000312136.2	2018-05-07	28901	AAFEHU	AAFEHU000000000.1
PDT000688184.1|SAMN14145669||Salmonella enterica subsp. enterica||CFSAN094900|Pathogen: environmental/food/other	NULL	0	PAIRED	NULL	NULL	ILLUMINA	SRR11122673	NULL	NULL	241019	4785540	49	NULL	Pathogen: environmental/food/other	PRJNA186035	Center for Food Safety and Applied Nutrition	SAMN14145669	FDA	2018-05	environmental/other	0	USA:PA	NULL	NULL	environmental water	NULL	NULL	NULL	Salmonella enterica subsp. enterica	NULL	28901	CFSAN	2020-02-20	CFSAN094900	PDT000688184.1	2020-02-20	59201	NULL	NULL
PDT000333075.1|SAMN09279954|GCA_005609655.1|Salmonella enterica||TXAML1800702|Pathogen: clinical or host-associated	NULL	0	PAIRED	NULL	NULL	ILLUMINA	SRR7370082	GCA_005609655.1	Contig	478724	4693038	25	SKESA v. 2.2	Pathogen: clinical or host-associated	PRJNA284276	FDA	SAMN09279954	TX	2018-04-10	clinical	10332998	USA:TX	Homo sapiens	NULL	stool	NULL	NULL	NULL	Salmonella enterica	NULL	28901	CFSAN	2018-06-20	TXAML1800702	PDT000333075.1	2018-06-20	28901	AADINA	AADINA000000000.1
PDT000095673.2|SAMN04244079|GCA_005955445.1|Salmonella enterica||FDA926150-58|Pathogen: environmental/food/other	926150-58	0	PAIRED	NULL	NULL	ILLUMINA	SRR2971128	GCA_005955445.1	Contig	91550	4586770	90	SKESA v. 2.2	Pathogen: environmental/food/other	PRJNA186035	Center for Food Safety and Applied Nutrition	SAMN04244079	FDA	2015-10-26	environmental/other	10816968	USA:NM	NULL	NULL	environmental swab	NULL	NULL	NULL	Salmonella enterica	NULL	28901	CFSAN	2015-12-03	FDA926150-58	PDT000095673.2	2015-12-03	28901	AAEEJF	AAEEJF000000000.1
PDT000440419.1|SAMN10751745|GCA_005425075.1|Salmonella enterica||ADRDL-2296|Pathogen: environmental/food/other	NULL	0	PAIRED	NULL	NULL	ILLUMINA	SRR8444331	GCA_005425075.1	Contig	59136	4965722	190	SKESA v. 2.2	Pathogen: environmental/food/other	PRJNA280335	US Food and Drug Administration	SAMN10751745	ADRDL	2018-10-29	environmental/other	10041908	USA:SD	NULL	NULL	Bovine Feces #2&3	NULL	NULL	NULL	Salmonella enterica	NULL	28901	CFSAN	2019-01-15	ADRDL-2296	PDT000440419.1	2019-01-15	28901	AACVLL	AACVLL000000000.1
PDT000069835.2|SAMN03734323|GCA_008612005.1|Salmonella enterica subsp. enterica serovar Dublin|Dublin|ADRDL-14-19199|Pathogen: environmental/food/other	NULL	0	PAIRED	NULL	NULL	ILLUMINA	SRR2102470	GCA_008612005.1	Contig	89109	4921171	120	SKESA v. 2.2	Pathogen: environmental/food/other	PRJNA280335	US Food and Drug Administration	SAMN03734323	ADRDL	2014-10-17	environmental/other	13973268	USA:MN	Bos taurus	NULL	bovine lung	NULL	NULL	ADRDL-14-19199	Salmonella enterica subsp. enterica serovar Dublin	Dublin	28901	CFSAN	2015-07-14	ADRDL-14-19199	PDT000069835.2	2015-07-14	98360	AAKWTW	AAKWTW000000000.1
PDT000482408.1|SAMN10396110|GCA_005846885.1|Salmonella enterica||OSF087503|Pathogen: environmental/food/other	NULL	0	PAIRED	NULL	NULL	ILLUMINA	SRR8782625	GCA_005846885.1	Contig	132573	4645105	88	SKESA v. 2.2	Pathogen: environmental/food/other	PRJNA186035	Center for Food Safety and Applied Nutrition	SAMN10396110	OSF	2017	environmental/other	10690398	USA:CA	NULL	NULL	Finished Almonds	NULL	NULL	NULL	Salmonella enterica	NULL	28901	CFSAN	2019-03-25	OSF087503	PDT000482408.1	2019-03-25	28901	AADYAA	AADYAA000000000.1
PDT000119780.3|SAMN04517089|GCA_005965085.1|Salmonella enterica||OSF047079|Pathogen: environmental/food/other	NULL	0	PAIRED	NULL	NULL	ILLUMINA	SRR3271843,SRR3657445	GCA_005965085.1	Contig	254467	4819234	38	SKESA v. 2.2	Pathogen: environmental/food/other	PRJNA186035	Center for Food Safety and Applied Nutrition	SAMN04517089	OSF	2015-10-05	environmental/other	10826628	USA:IN	NULL	NULL	ground chicken	NULL	NULL	NULL	Salmonella enterica	NULL	28901	CFSAN	2016-06-10	OSF047079	PDT000119780.3	2016-06-10	28901	AAEFAZ	AAEFAZ000000000.1
PDT000479478.1|SAMN11159113|GCA_005497905.1|Salmonella enterica||FDA1086569-001-020|Pathogen: environmental/food/other	1086569-001-020	0	PAIRED	NULL	NULL	ILLUMINA	SRR8742128	GCA_005497905.1	Contig	179194	4859140	63	SKESA v. 2.2	Pathogen: environmental/food/other	PRJNA186035	Center for Food Safety and Applied Nutrition	SAMN11159113	FDA	2019-02-28	environmental/other	10114808	USA:NC	NULL	NULL	environmental swab	NULL	NULL	NULL	Salmonella enterica	NULL	28901	CFSAN	2019-03-18	FDA1086569-001-020	PDT000479478.1	2019-03-18	28901	AADARQ	AADARQ000000000.1
PDT000152341.2|SAMN05803783|GCA_005677275.1|Salmonella enterica||NSUOC-0025-W6X|Pathogen: environmental/food/other	NULL	0	PAIRED	NULL	NULL	ILLUMINA	SRR4420711	GCA_005677275.1	Contig	184861	5049342	114	SKESA v. 2.2	Pathogen: environmental/food/other	PRJNA342956	FDA	SAMN05803783	Nova	2015-08-11	environmental/other	10455528	USA:FL	NULL	NULL	water	NULL	NULL	NULL	Salmonella enterica	NULL	28901	CFSAN	2016-10-13	NSUOC-0025-W6X	PDT000152341.2	2016-10-13	28901	AADNLW	AADNLW000000000.1
PDT000455366.1|SAMN09756958|GCA_006212865.1|Salmonella enterica subsp. enterica serovar Tennessee|Tennessee|FSLR9-3959|Pathogen: clinical or host-associated	NULL	0	PAIRED	NULL	NULL	ILLUMINA	SRR8502798	GCA_006212865.1	Contig	168984	5019028	73	SKESA v. 2.2	Pathogen: clinical or host-associated	PRJNA280335	US Food and Drug Administration	SAMN09756958	Cornell FSL	2015	clinical	11083228	USA:NY	Homo sapiens	NULL	human, clinical	NULL	NULL	NULL	Salmonella enterica subsp. enterica serovar Tennessee	Tennessee	28901	CFSAN	2019-01-29	FSLR9-3959	PDT000455366.1	2019-01-29	143221	AAEWYI	AAEWYI000000000.1
PDT000463949.1|SAMN10883327|GCA_006076675.1|Salmonella enterica subsp. enterica serovar Typhimurium|Typhimurium|AG19-0038|Pathogen: environmental/food/other	NULL	0	PAIRED	NULL	NULL	ILLUMINA	SRR8544198	GCA_006076675.1	Contig	104230	4834997	101	SKESA v. 2.2	Pathogen: environmental/food/other	PRJNA338674	FDA	SAMN10883327	Ohio ADDL	2014	environmental/other	10940738	USA:OH	NULL	NULL	Bos taurus, Feces	NULL	NULL	NULL	Salmonella enterica subsp. enterica serovar Typhimurium	Typhimurium	28901	CFSAN	2019-02-07	AG19-0038	PDT000463949.1	2019-02-15	90371	AAENGK	AAENGK000000000.1
PDT000592136.1|SAMN12822790|GCA_008716855.1|Salmonella enterica subsp. enterica||CFSAN086399|Pathogen: environmental/food/other	NULL	0	PAIRED	NULL	NULL	ILLUMINA	SRR10166232	GCA_008716855.1	Contig	202832	4739253	62	SKESA v. 2.2	Pathogen: environmental/food/other	PRJNA186035	Center for Food Safety and Applied Nutrition	SAMN12822790	KRS	2017	environmental/other	14107208	USA:FL	NULL	NULL	Chicken litter	NULL	NULL	NULL	Salmonella enterica subsp. enterica	NULL	28901	CFSAN	2019-09-23	CFSAN086399	PDT000592136.1	2019-09-23	59201	AALBYR	AALBYR000000000.1
PDT000264947.2|SAMN08032791|GCA_007840215.1|Salmonella enterica||OSF071243|Pathogen: environmental/food/other	NULL	0	PAIRED	NULL	NULL	ILLUMINA	SRR6297974	GCA_007840215.1	Contig	278344	4949063	58	SKESA v. 2.2	Pathogen: environmental/food/other	PRJNA186035	Center for Food Safety and Applied Nutrition	SAMN08032791	OSF	2017	environmental/other	13004478	USA:MN	NULL	NULL	boneless beef	NULL	NULL	NULL	Salmonella enterica	NULL	28901	CFSAN	2017-11-16	OSF071243	PDT000264947.2	2017-11-16	28901	AAIZIW	AAIZIW000000000.1
PDT000036281.3|SAMN02947310|GCA_008046275.1|Salmonella enterica subsp. enterica serovar Enteritidis|Enteritidis|MDH-2014-00889|Pathogen: clinical or host-associated	NULL	0	PAIRED	JEGX01.0004	NULL	ILLUMINA	SRR1536167	GCA_008046275.1	Contig	375795	4690197	35	SKESA v. 2.2	Pathogen: clinical or host-associated	PRJNA237212	Minnesota Department of Health	SAMN02947310	Minnesota Department of Health	2014-07	clinical	13294238	USA:MN	Homo sapiens	NULL	blood	NULL	NULL	MDH-2014-00889	Salmonella enterica subsp. enterica serovar Enteritidis	Enteritidis	28901	CFSAN	2014-08-04	MDH-2014-00889	PDT000036281.3	2015-02-10	149539	AAJMCA	AAJMCA000000000.1
PDT000134318.5|SAMN05224063|GCA_008912805.1|Salmonella enterica subsp. enterica serovar Enteritidis|Enteritidis|I2016008251-1|Pathogen: clinical or host-associated	NULL	0	PAIRED	NULL	NULL	ILLUMINA	SRR3660554,SRR3674950,SRR3696039,SRR3743174	GCA_008912805.1	Contig	406287	4693334	27	SKESA v. 2.2	Pathogen: clinical or host-associated	PRJNA237212	Minnesota Department of Health	SAMN05224063	Minnesota Department of Health	2016-05	clinical	14335358	USA:MN	Homo sapiens	NULL	feces	NULL	NULL	NULL	Salmonella enterica subsp. enterica serovar Enteritidis	Enteritidis	28901	CFSAN	2016-07-05	I2016008251-1	PDT000134318.5	2016-07-05	149539	AALNZV	AALNZV000000000.1
PDT000114397.2|SAMN04517030|GCA_005961445.1|Salmonella enterica||OSF047020|Pathogen: environmental/food/other	NULL	0	PAIRED	NULL	NULL	ILLUMINA	SRR3225467	GCA_005961445.1	Contig	263450	4797389	50	SKESA v. 2.2	Pathogen: environmental/food/other	PRJNA186035	Center for Food Safety and Applied Nutrition	SAMN04517030	OSF	2015-09-28	environmental/other	10822968	USA:IN	NULL	NULL	ground chicken	NULL	NULL	NULL	Salmonella enterica	NULL	28901	CFSAN	2016-03-14	OSF047020	PDT000114397.2	2016-03-14	28901	AAEESK	AAEESK000000000.1
PDT000191564.2|SAMN06333920|GCA_006946785.1|Salmonella enterica||AZ-TG93729|Pathogen: environmental/food/other	NULL	0	PAIRED	NULL	NULL	ILLUMINA	SRR5319553	GCA_006946785.1	Contig	260240	4922948	47	SKESA v. 2.2	Pathogen: environmental/food/other	PRJNA183847	Arizona State Public Health Laboratory	SAMN06333920	TGEN	2016	environmental/other	12025768	USA:AZ	NULL	NULL	skin (Bos taurus)	NULL	NULL	NULL	Salmonella enterica	NULL	28901	CFSAN	2017-03-07	AZ-TG93729	PDT000191564.2	2017-03-07	28901	AAGRPU	AAGRPU000000000.1
PDT000273022.2|SAMN08197038|GCA_007105365.1|Salmonella enterica||OSF073517|Pathogen: environmental/food/other	NULL	0	PAIRED	NULL	NULL	ILLUMINA	SRR6384975	GCA_007105365.1	Contig	54828	4681480	172	SKESA v. 2.2	Pathogen: environmental/food/other	PRJNA186035	Center for Food Safety and Applied Nutrition	SAMN08197038	OSF	2016	environmental/other	12217418	USA:CA	NULL	NULL	Environmental sponge	NULL	NULL	NULL	Salmonella enterica	NULL	28901	CFSAN	2017-12-18	OSF073517	PDT000273022.2	2017-12-18	28901	AAHCCR	AAHCCR000000000.1
PDT000463988.1|SAMN10883364|GCA_005581975.1|Salmonella enterica||AG19-0032|Pathogen: environmental/food/other	NULL	0	PAIRED	NULL	NULL	ILLUMINA	SRR8544242	GCA_005581975.1	Contig	87467	4630621	100	SKESA v. 2.2	Pathogen: environmental/food/other	PRJNA338674	FDA	SAMN10883364	Ohio ADDL	2019-01-10	environmental/other	10296848	USA:OH	NULL	NULL	Bos taurus, Feces	NULL	NULL	NULL	Salmonella enterica	NULL	28901	CFSAN	2019-02-07	AG19-0032	PDT000463988.1	2019-02-15	28901	AADGLU	AADGLU000000000.1
PDT000356710.1|SAMN09753698|GCA_004226325.1|Salmonella enterica||OSF084013|Pathogen: environmental/food/other	NULL	0	PAIRED	NULL	NULL	ILLUMINA	SRR7634298	GCA_004226325.1	Contig	305038	4804734	39	SKESA v. 2.2	Pathogen: environmental/food/other	PRJNA186035	Center for Food Safety and Applied Nutrition	SAMN09753698	OSF	2017	environmental/other	8568778	USA:IN	NULL	NULL	Finished Ground Turkey	NULL	NULL	NULL	Salmonella enterica	NULL	28901	CFSAN	2018-08-01	OSF084013	PDT000356710.1	2018-08-01	28901	AAADAO	AAADAO000000000.1
PDT000405160.1|SAMN10395487|GCA_005526775.1|Salmonella enterica||OSF087647|Pathogen: environmental/food/other	NULL	0	PAIRED	NULL	NULL	ILLUMINA	SRR8176556	GCA_005526775.1	Contig	336237	4714482	29	SKESA v. 2.2	Pathogen: environmental/food/other	PRJNA186035	Center for Food Safety and Applied Nutrition	SAMN10395487	OSF	2017	environmental/other	10150968	USA:NC	NULL	NULL	Peanut Butter	NULL	NULL	NULL	Salmonella enterica	NULL	28901	CFSAN	2018-11-08	OSF087647	PDT000405160.1	2018-11-08	28901	AADCNC	AADCNC000000000.1
PDT000417006.1|SAMN10589404|GCA_005644415.1|Salmonella enterica||OSF089125|Pathogen: environmental/food/other	NULL	0	PAIRED	NULL	NULL	ILLUMINA	SRR8306754	GCA_005644415.1	Contig	66656	4806075	158	SKESA v. 2.2	Pathogen: environmental/food/other	PRJNA186035	Center for Food Safety and Applied Nutrition	SAMN10589404	OSF	2018	environmental/other	10397768	USA:CA	NULL	NULL	Environmental sponge	NULL	NULL	NULL	Salmonella enterica	NULL	28901	CFSAN	2018-12-13	OSF089125	PDT000417006.1	2018-12-13	28901	AADKUR	AADKUR000000000.1
PDT000171686.2|SAMN06033902|GCA_006923245.1|Salmonella enterica||OSF056763|Pathogen: environmental/food/other	NULL	0	PAIRED	NULL	NULL	ILLUMINA	SRR5105402	GCA_006923245.1	Contig	78637	4741979	143	SKESA v. 2.2	Pathogen: environmental/food/other	PRJNA186035	Center for Food Safety and Applied Nutrition	SAMN06033902	OSF	2014	environmental/other	11998848	USA:NC	NULL	NULL	Roasted Peanuts	NULL	NULL	NULL	Salmonella enterica	NULL	28901	CFSAN	2016-12-13	OSF056763	PDT000171686.2	2016-12-13	28901	AAGPYH	AAGPYH000000000.1
PDT000173527.2|SAMN03861944|GCA_006919285.1|Salmonella enterica||CFSAN036055|Pathogen: environmental/food/other	NULL	0	PAIRED	NULL	NULL	ILLUMINA	SRR5120959	GCA_006919285.1	Contig	181263	4809396	62	SKESA v. 2.2	Pathogen: environmental/food/other	PRJNA186035	Center for Food Safety and Applied Nutrition	SAMN03861944	NULL	2015-06-18	environmental/other	11994888	USA:VA	NULL	NULL	sediment	NULL	NULL	CFSAN036055	Salmonella enterica	NULL	28901	CFSAN	2016-12-19	CFSAN036055	PDT000173527.2	2016-12-19	28901	AAGPSA	AAGPSA000000000.1
PDT000482082.1|SAMN09755668|GCA_005403955.1|Salmonella enterica||OSF084248|Pathogen: environmental/food/other	NULL	0	PAIRED	NULL	NULL	ILLUMINA	SRR8778560	GCA_005403955.1	Contig	97841	4752507	93	SKESA v. 2.2	Pathogen: environmental/food/other	PRJNA186035	Center for Food Safety and Applied Nutrition	SAMN09755668	OSF	2017	environmental/other	10020648	USA:SC	NULL	NULL	Environmental sponge	NULL	NULL	NULL	Salmonella enterica	NULL	28901	CFSAN	2019-03-25	OSF084248	PDT000482082.1	2019-03-25	28901	AACUBL	AACUBL000000000.1
PDT000363952.1|SAMN09788599|GCA_005441895.1|Salmonella enterica||FDA1046315-314-029|Pathogen: environmental/food/other	1046315-314-029	0	PAIRED	NULL	NULL	ILLUMINA	SRR7702531	GCA_005441895.1	Contig	97589	4904138	103	SKESA v. 2.2	Pathogen: environmental/food/other	PRJNA186035	Center for Food Safety and Applied Nutrition	SAMN09788599	FDA	2018-07-31	environmental/other	10058748	USA:GA	NULL	NULL	environmental swab	NULL	NULL	NULL	Salmonella enterica	NULL	28901	CFSAN	2018-08-16	FDA1046315-314-029	PDT000363952.1	2018-08-16	28901	AACWQM	AACWQM000000000.1
PDT000245391.2|SAMN07682579|GCA_005608075.1|Salmonella enterica|||Pathogen: environmental/food/other	NULL	0	PAIRED	NULL	NULL	ILLUMINA	SRR6109195	GCA_005608075.1	Contig	252737	5453978	80	SKESA v. 2.2	Pathogen: environmental/food/other	PRJNA186035	Center for Food Safety and Applied Nutrition	SAMN07682579	OSF	2017	environmental/other	10330988	USA:OR	NULL	NULL	python terrarium	NULL	NULL	CFSAN069092	Salmonella enterica	NULL	28901	CFSAN	2017-09-27	NULL	PDT000245391.2	2017-09-27	28901	AADIKK	AADIKK000000000.1
PDT000060346.2|SAMN03463944|GCA_006870445.1|Salmonella enterica||CFSAN029845|Pathogen: environmental/food/other	NULL	0	PAIRED	NULL	NULL	ILLUMINA	SRR1973993	GCA_006870445.1	Contig	203780	5146879	96	SKESA v. 2.2	Pathogen: environmental/food/other	PRJNA186035	Center for Food Safety and Applied Nutrition	SAMN03463944	FDA	2014-06-03	environmental/other	11934348	USA:NC	NULL	NULL	soil	NULL	NULL	CFSAN029845	Salmonella enterica	NULL	28901	CFSAN	2015-04-14	CFSAN029845	PDT000060346.2	2015-04-14	28901	AAGMCJ	AAGMCJ000000000.1
PDT000310578.2|SAMN08923803|GCA_006283735.1|Salmonella enterica||OSF078639|Pathogen: environmental/food/other	NULL	0	PAIRED	NULL	NULL	ILLUMINA	SRR7084926	GCA_006283735.1	Contig	92265	4640257	93	SKESA v. 2.2	Pathogen: environmental/food/other	PRJNA186035	Center for Food Safety and Applied Nutrition	SAMN08923803	OSF	2016	environmental/other	11154538	USA:NE	NULL	NULL	Chicken Meat	NULL	NULL	NULL	Salmonella enterica	NULL	28901	CFSAN	2018-04-30	OSF078639	PDT000310578.2	2018-04-30	28901	AAFAZX	AAFAZX000000000.1
PDT000036283.3|SAMN02947306|GCA_008046185.1|Salmonella enterica subsp. enterica serovar Enteritidis|Enteritidis|MDH-2014-00885|Pathogen: clinical or host-associated	NULL	5	PAIRED	JEGX01.0004	NULL	ILLUMINA	SRR1536171	GCA_008046185.1	Contig	376174	4744773	32	SKESA v. 2.2	Pathogen: clinical or host-associated	PRJNA237212	Minnesota Department of Health	SAMN02947306	Minnesota Department of Health	2014-07	clinical	13294158	USA:MN	Homo sapiens	NULL	stool	NULL	NULL	MDH-2014-00885	Salmonella enterica subsp. enterica serovar Enteritidis	Enteritidis	28901	CFSAN	2014-08-04	MDH-2014-00885	PDT000036283.3	2015-02-10	149539	AAJMBZ	AAJMBZ000000000.1
PDT000085185.2|SAMN03946236|GCA_008657285.1|Salmonella enterica subsp. enterica serovar Typhimurium|Typhimurium|15MN00354|Pathogen: environmental/food/other	NULL	0	PAIRED	NULL	NULL	ILLUMINA	SRR2533463	GCA_008657285.1	Contig	119298	4902559	67	SKESA v. 2.2	Pathogen: environmental/food/other	PRJNA215333	FDA/CFSAN	SAMN03946236	Minnesota Department of Health	2015-06	environmental/other	14028588	USA:MN	NULL	NULL	frozen raw stuffed chicken product	NULL	NULL	15MN00354	Salmonella enterica subsp. enterica serovar Typhimurium	Typhimurium	28901	FDA	2015-10-01	15MN00354	PDT000085185.2	2015-10-01	90371	AAKYSK	AAKYSK000000000.1
PDT000532165.1|SAMN12127208|GCA_006529155.1|Salmonella enterica||OSF094425|Pathogen: environmental/food/other	NULL	0	PAIRED	NULL	NULL	ILLUMINA	SRR9588899	GCA_006529155.1	Contig	94176	4605466	87	SKESA v. 2.2	Pathogen: environmental/food/other	PRJNA186035	Center for Food Safety and Applied Nutrition	SAMN12127208	OSF	2018	environmental/other	11582758	USA:NE	NULL	NULL	boneless beef	NULL	NULL	NULL	Salmonella enterica	NULL	28901	CFSAN	2019-06-24	OSF094425	PDT000532165.1	2019-06-24	28901	AAFOEL	AAFOEL000000000.1
PDT000085215.2|SAMN04102371|GCA_008652775.1|Salmonella enterica subsp. enterica serovar Enteritidis|Enteritidis|E2015011911|Pathogen: clinical or host-associated	NULL	0	PAIRED	NULL	NULL	ILLUMINA	SRR2533497	GCA_008652775.1	Contig	263034	4726548	36	SKESA v. 2.2	Pathogen: clinical or host-associated	PRJNA237212	Minnesota Department of Health	SAMN04102371	Minnesota Department of Health	2015-08-19	clinical	14024078	USA:MN	Homo sapiens	NULL	feces	NULL	NULL	NULL	Salmonella enterica subsp. enterica serovar Enteritidis	Enteritidis	28901	FDA	2015-10-01	E2015011911	PDT000085215.2	2015-10-01	149539	AAKYST	AAKYST000000000.1
PDT000034006.2|SAMN02802289|GCA_008008305.1|Salmonella enterica subsp. enterica serovar Typhimurium|Typhimurium|FLDOH-43|Pathogen: clinical or host-associated	NULL	4	PAIRED	JPXX01.1054	NULL	ILLUMINA	SRR1481679	GCA_008008305.1	Contig	80699	4841468	135	SKESA v. 2.2	Pathogen: clinical or host-associated	PRJNA183848	Florida Department of Health	SAMN02802289	FLUFL	2014-04	clinical	13255978	USA:FL	Homo sapiens	NULL	stool	NULL	NULL	FLDOH-43	Salmonella enterica subsp. enterica serovar Typhimurium	Typhimurium	28901	CFSAN	2014-06-27	FLDOH-43	PDT000034006.2	2014-06-27	90371	AAJJUQ	AAJJUQ000000000.1
PDT000366964.1|SAMN08163900|GCA_005998365.1|Salmonella enterica subsp. enterica serovar Enteritidis|Enteritidis|TW18143|Pathogen: clinical or host-associated	NULL	0	PAIRED	NULL	NULL	ILLUMINA	SRR7749331	GCA_005998365.1	Contig	84682	4750184	97	SKESA v. 2.2	Pathogen: clinical or host-associated	PRJNA368989	FDA	SAMN08163900	MSU-Manning	2014	clinical	10859848	USA:MI	Homo sapiens	NULL	stool	NULL	NULL	NULL	Salmonella enterica subsp. enterica serovar Enteritidis	Enteritidis	28901	CFSAN	2018-08-23	TW18143	PDT000366964.1	2018-08-23	149539	AAEHLR	AAEHLR000000000.1
PDT000113088.2|SAMN04535604|GCA_006894665.1|Salmonella enterica||OSF046163|Pathogen: environmental/food/other	NULL	0	PAIRED	NULL	NULL	ILLUMINA	SRR3214215	GCA_006894665.1	Contig	176039	4760666	57	SKESA v. 2.2	Pathogen: environmental/food/other	PRJNA186035	Center for Food Safety and Applied Nutrition	SAMN04535604	OSF	2015-07-09	environmental/other	11958568	USA:WA	NULL	NULL	beef	NULL	NULL	NULL	Salmonella enterica	NULL	28901	CFSAN	2016-03-09	OSF046163	PDT000113088.2	2016-03-10	28901	AAGOAH	AAGOAH000000000.1
PDT000033997.2|SAMN02802280|GCA_010698245.1|Salmonella enterica subsp. enterica serovar Javiana|Javiana|FLDOH-34|Pathogen: clinical or host-associated	NULL	4	PAIRED	JGGX01.2388	NULL	ILLUMINA	SRR1481647	GCA_010698245.1	Contig	122607	4661478	74	SKESA v. 2.2	Pathogen: clinical or host-associated	PRJNA183848	Florida Department of Health	SAMN02802280	FLUFL	2014-02	clinical	16844178	USA:FL	Homo sapiens	NULL	NULL	NULL	NULL	FLDOH-34	Salmonella enterica subsp. enterica serovar Javiana	Javiana	28901	CFSAN	2014-06-27	FLDOH-34	PDT000033997.2	2014-06-27	363569	AAOJGG	AAOJGG000000000.1
PDT000455341.1|SAMN10840740|GCA_005655415.1|Salmonella enterica||ADRDL-2222|Pathogen: environmental/food/other	NULL	0	PAIRED	NULL	NULL	ILLUMINA	SRR8502724	GCA_005655415.1	Contig	87461	5209164	153	SKESA v. 2.2	Pathogen: environmental/food/other	PRJNA280335	US Food and Drug Administration	SAMN10840740	ADRDL	2018-06-05	environmental/other	10413948	USA:MN	NULL	NULL	Porcine intestine	NULL	NULL	NULL	Salmonella enterica	NULL	28901	CFSAN	2019-01-29	ADRDL-2222	PDT000455341.1	2019-01-29	28901	AADLQG	AADLQG000000000.1
PDT000183010.2|SAMN06213716|GCA_005984645.1|Salmonella enterica||OSF059256|Pathogen: environmental/food/other	NULL	0	PAIRED	NULL	NULL	ILLUMINA	SRR5217502	GCA_005984645.1	Contig	241732	4730768	44	SKESA v. 2.2	Pathogen: environmental/food/other	PRJNA186035	Center for Food Safety and Applied Nutrition	SAMN06213716	OSF	2016	environmental/other	10846138	USA:AZ	NULL	NULL	Field Baby Spinach	NULL	NULL	NULL	Salmonella enterica	NULL	28901	CFSAN	2017-01-30	OSF059256	PDT000183010.2	2017-01-30	28901	AAEGLM	AAEGLM000000000.1
PDT000304714.2|SAMN08833201|GCA_006274275.1|Salmonella enterica||FDA1007702-S007-066|Pathogen: environmental/food/other	1007702-S007-066	0	PAIRED	NULL	NULL	ILLUMINA	SRR6965851	GCA_006274275.1	Contig	58938	4905825	151	SKESA v. 2.2	Pathogen: environmental/food/other	PRJNA186035	Center for Food Safety and Applied Nutrition	SAMN08833201	FDA	2018	environmental/other	11145028	USA:OK	NULL	NULL	Kratom	NULL	NULL	NULL	Salmonella enterica	NULL	28901	CFSAN	2018-04-09	FDA1007702-S007-066	PDT000304714.2	2018-04-09	28901	AAFAHJ	AAFAHJ000000000.1
PDT000236326.2|SAMN07460724|GCA_006141455.1|Salmonella enterica||FDA1016285-S001-001|Pathogen: environmental/food/other	1016285-S001-001	0	PAIRED	NULL	NULL	ILLUMINA	SRR5975645	GCA_006141455.1	Contig	47252	4664761	189	SKESA v. 2.2	Pathogen: environmental/food/other	PRJNA186035	Center for Food Safety and Applied Nutrition	SAMN07460724	FDA	2017	environmental/other	11009008	USA:MI	NULL	NULL	environmental swab	NULL	NULL	NULL	Salmonella enterica	NULL	28901	CFSAN	2017-08-25	FDA1016285-S001-001	PDT000236326.2	2017-08-25	28901	AAERUH	AAERUH000000000.1
PDT000139518.3|SAMN05416119|GCA_006099155.1|Salmonella enterica||CFSAN042877|Pathogen: environmental/food/other	NULL	0	PAIRED	NULL	NULL	ILLUMINA	SRR3934196,SRR4012354	GCA_006099155.1	Contig	153069	4790429	56	SKESA v. 2.2	Pathogen: environmental/food/other	PRJNA186035	Center for Food Safety and Applied Nutrition	SAMN05416119	FDA	2015-08-18	environmental/other	10964568	USA:OH	NULL	NULL	water	NULL	NULL	NULL	Salmonella enterica	NULL	28901	CFSAN	2016-08-08	CFSAN042877	PDT000139518.3	2016-08-08	28901	AAEOUX	AAEOUX000000000.1
PDT000678356.1|SAMN14008296|GCA_011234735.1|Salmonella enterica subsp. enterica||CFSAN094732|Pathogen: environmental/food/other	NULL	0	PAIRED	NULL	NULL	ILLUMINA	SRR11028930	GCA_011234735.1	Contig	443196	4859999	26	SKESA v. 2.2	Pathogen: environmental/food/other	PRJNA186035	Center for Food Safety and Applied Nutrition	SAMN14008296	FDA	2018-05	environmental/other	17562648	USA:PA	NULL	NULL	environmental water	NULL	NULL	NULL	Salmonella enterica subsp. enterica	NULL	28901	CFSAN	2020-02-05	CFSAN094732	PDT000678356.1	2020-02-06	59201	AAPPZU	AAPPZU000000000.1
PDT000429530.1|SAMN10686205|GCA_005822325.1|Salmonella enterica||AG18-0042|Pathogen: environmental/food/other	NULL	0	PAIRED	NULL	NULL	ILLUMINA	SRR8385409	GCA_005822325.1	Contig	113052	4954695	84	SKESA v. 2.2	Pathogen: environmental/food/other	PRJNA338674	FDA	SAMN10686205	Ohio ADDL	2018	environmental/other	10665808	USA:OH	NULL	NULL	Equus caballus, Feces	NULL	NULL	NULL	Salmonella enterica	NULL	28901	CFSAN	2019-01-02	AG18-0042	PDT000429530.1	2019-01-02	28901	AADWHC	AADWHC000000000.1
PDT000356724.1|SAMN09745943|GCA_005540035.1|Salmonella enterica||OSF084163|Pathogen: environmental/food/other	NULL	0	PAIRED	NULL	NULL	ILLUMINA	SRR7634326	GCA_005540035.1	Contig	221265	4982288	50	SKESA v. 2.2	Pathogen: environmental/food/other	PRJNA186035	Center for Food Safety and Applied Nutrition	SAMN09745943	OSF	2017	environmental/other	10178378	USA:IL	NULL	NULL	Raw Meat	NULL	NULL	NULL	Salmonella enterica	NULL	28901	CFSAN	2018-08-01	OSF084163	PDT000356724.1	2018-08-01	28901	AADDJD	AADDJD000000000.1
PDT000582835.1|SAMN12715510|GCA_008372095.1|Salmonella enterica||ADRDL-2880|Pathogen: environmental/food/other	NULL	0	PAIRED	NULL	NULL	ILLUMINA	SRR10085218	GCA_008372095.1	Contig	96901	4989767	129	SKESA v. 2.2	Pathogen: environmental/food/other	PRJNA280335	US Food and Drug Administration	SAMN12715510	ADRDL	2019-04-24	environmental/other	13708728	USA:MN	NULL	NULL	Bovine Lung (Bos taurus)	NULL	NULL	NULL	Salmonella enterica	NULL	28901	CFSAN	2019-09-09	ADRDL-2880	PDT000582835.1	2019-09-09	28901	AAKHBS	AAKHBS000000000.1
PDT000127372.3|SAMN04885024|GCA_007763215.1|Salmonella enterica subsp. enterica serovar Poona|Poona|AZ-TG92814|Pathogen: clinical or host-associated	NULL	0	PAIRED	JL6X01.00018	NULL	ILLUMINA	SRR3438321	GCA_007763215.1	Contig	194496	4563454	46	SKESA v. 2.2	Pathogen: clinical or host-associated	PRJNA183847	Arizona State Public Health Laboratory	SAMN04885024	TGEN	2016-04-14	clinical	12906258	USA:AZ	Homo sapiens	NULL	urine	NULL	NULL	NULL	Salmonella enterica subsp. enterica serovar Poona	Poona	28901	CFSAN	2016-04-25	AZ-TG92814	PDT000127372.3	2016-04-25	436295	AAIUMB	AAIUMB000000000.1
PDT000163076.3|SAMN04590297|GCA_006041205.1|Salmonella enterica||OSF048513|Pathogen: environmental/food/other	NULL	0	PAIRED	NULL	NULL	ILLUMINA	SRR5057166	GCA_006041205.1	Contig	128670	4758521	84	SKESA v. 2.2	Pathogen: environmental/food/other	PRJNA186035	Center for Food Safety and Applied Nutrition	SAMN04590297	OSF	2015-12-01	environmental/other	10905278	USA:CA	NULL	NULL	Fertilizer	NULL	NULL	NULL	Salmonella enterica	NULL	28901	CFSAN	2016-11-28	OSF048513	PDT000163076.3	2016-11-28	28901	AAEKHJ	AAEKHJ000000000.1
PDT000485288.1|SAMN11310198|GCA_005594895.1|Salmonella enterica||VA-WGS-19008|Pathogen: environmental/food/other	NULL	0	PAIRED	NULL	NULL	ILLUMINA	SRR8834195	GCA_005594895.1	Contig	237369	5025235	66	SKESA v. 2.2	Pathogen: environmental/food/other	PRJNA219491	FDA/CFSAN	SAMN11310198	J Herrick Lab	2019-01-23	environmental/other	10313848	USA:VA	NULL	NULL	Chicken Litter	NULL	NULL	NULL	Salmonella enterica	NULL	28901	CFSAN	2019-04-01	VA-WGS-19008	PDT000485288.1	2019-04-01	28901	AADHKU	AADHKU000000000.1
PDT000231064.2|SAMN06115741|GCA_007039845.1|Salmonella enterica||CFSAN057161|Pathogen: environmental/food/other	NULL	0	PAIRED	NULL	NULL	ILLUMINA	SRR5342931	GCA_007039845.1	Contig	181456	4787041	67	SKESA v. 2.2	Pathogen: environmental/food/other	PRJNA186035	Center for Food Safety and Applied Nutrition	SAMN06115741	FDA	2016-06-16	environmental/other	12134508	USA:MD	NULL	NULL	water	NULL	NULL	NULL	Salmonella enterica	NULL	28901	CFSAN	2017-03-14	CFSAN057161	PDT000231064.2	2017-08-07	28901	AAGXSL	AAGXSL000000000.1
PDT000284064.3|SAMN08395347|GCA_005901145.1|Salmonella enterica||OSF075270|Pathogen: environmental/food/other	NULL	0	PAIRED	NULL	NULL	ILLUMINA	SRR6667823	GCA_005901145.1	Contig	114881	5119340	97	SKESA v. 2.2	Pathogen: environmental/food/other	PRJNA186035	Center for Food Safety and Applied Nutrition	SAMN08395347	OSF	2016	environmental/other	10762078	USA:IN	NULL	NULL	Ground Component Turkey	NULL	NULL	NULL	Salmonella enterica	NULL	28901	CFSAN	2018-02-02	OSF075270	PDT000284064.3	2018-02-02	28901	AAEALM	AAEALM000000000.1
PDT000104638.2|SAMN04388348|GCA_010556105.1|Salmonella enterica subsp. enterica serovar 4,[5],12:i:-|4,[5],12:i:-|23140097|Pathogen: clinical or host-associated	NULL	0	PAIRED	NULL	NULL	ILLUMINA	SRR3136822	GCA_010556105.1	Contig	272912	5065928	53	SKESA v. 2.2	Pathogen: clinical or host-associated	PRJNA215333	FDA/CFSAN	SAMN04388348	Minnesota Department of Health	2015-02-13	clinical	16701758	USA: MN	Sus scrofa domesticus	NULL	Tissue Pool	NULL	NULL	NULL	Salmonella enterica subsp. enterica serovar 4,[5],12:i:-	4,[5],12:i:-	28901	CFSAN	2016-02-01	23140097	PDT000104638.2	2016-02-03	440524	AAOBRQ	AAOBRQ000000000.1
PDT000162229.2|SAMN04590235|GCA_006938115.1|Salmonella enterica||OSF048453|Pathogen: environmental/food/other	NULL	0	PAIRED	NULL	NULL	ILLUMINA	SRR5040949	GCA_006938115.1	Contig	291369	4674631	30	SKESA v. 2.2	Pathogen: environmental/food/other	PRJNA186035	Center for Food Safety and Applied Nutrition	SAMN04590235	OSF	2015-11-11	environmental/other	12015118	USA:AZ	NULL	NULL	Leafy Greens	NULL	NULL	NULL	Salmonella enterica	NULL	28901	CFSAN	2016-11-21	OSF048453	PDT000162229.2	2016-11-21	28901	AAGRBB	AAGRBB000000000.1
PDT000127371.2|SAMN04885023|GCA_008901605.1|Salmonella enterica subsp. enterica serovar Poona|Poona|AZ-TG92810|Pathogen: clinical or host-associated	NULL	0	PAIRED	JL6X01.00018	NULL	ILLUMINA	SRR3438320	GCA_008901605.1	Contig	197793	4558560	51	SKESA v. 2.2	Pathogen: clinical or host-associated	PRJNA183847	Arizona State Public Health Laboratory	SAMN04885023	TGEN	2016-04-14	clinical	14322458	USA:AZ	Homo sapiens	NULL	stool	NULL	NULL	NULL	Salmonella enterica subsp. enterica serovar Poona	Poona	28901	CFSAN	2016-04-25	AZ-TG92810	PDT000127371.2	2016-04-25	436295	AALNIJ	AALNIJ000000000.1
PDT000185774.2|SAMN06255964|GCA_006943765.1|Salmonella enterica||OH-17-446-1|Pathogen: environmental/food/other	NULL	0	PAIRED	NULL	NULL	ILLUMINA	SRR5235560	GCA_006943765.1	Contig	109001	4696388	95	SKESA v. 2.2	Pathogen: environmental/food/other	PRJNA338674	FDA	SAMN06255964	Ohio Dept. of Agriculture	2017	environmental/other	12022128	USA:OH	NULL	NULL	Turkey drag swab	NULL	NULL	NULL	Salmonella enterica	NULL	28901	CFSAN	2017-02-07	OH-17-446-1	PDT000185774.2	2017-02-07	28901	AAGRKU	AAGRKU000000000.1
PDT000235950.2|SAMN07509342|GCA_007052325.1|Salmonella enterica||OSF067618|Pathogen: environmental/food/other	NULL	0	PAIRED	NULL	NULL	ILLUMINA	SRR5964034	GCA_007052325.1	Contig	65266	4559868	135	SKESA v. 2.2	Pathogen: environmental/food/other	PRJNA186035	Center for Food Safety and Applied Nutrition	SAMN07509342	OSF	2017	environmental/other	12157338	USA:KY	NULL	NULL	Peanut Butter	NULL	NULL	NULL	Salmonella enterica	NULL	28901	CFSAN	2017-08-23	OSF067618	PDT000235950.2	2017-08-23	28901	AAGYNJ	AAGYNJ000000000.1
PDT000357499.1|SAMN09755680|GCA_005441155.1|Salmonella enterica||OSF084208|Pathogen: environmental/food/other	NULL	0	PAIRED	NULL	NULL	ILLUMINA	SRR7643125	GCA_005441155.1	Contig	284693	4763299	47	SKESA v. 2.2	Pathogen: environmental/food/other	PRJNA186035	Center for Food Safety and Applied Nutrition	SAMN09755680	OSF	2017	environmental/other	10058008	USA:SC	NULL	NULL	Environmental sponge	NULL	NULL	NULL	Salmonella enterica	NULL	28901	CFSAN	2018-08-03	OSF084208	PDT000357499.1	2018-08-03	28901	AACWPP	AACWPP000000000.1
PDT000077121.2|SAMN03780261|GCA_006875925.1|Salmonella enterica subsp. enterica||ADRDL-LA-1-2014|Pathogen: environmental/food/other	NULL	0	PAIRED	NULL	NULL	ILLUMINA	SRR2133332	GCA_006875925.1	Contig	166737	4812470	65	SKESA v. 2.2	Pathogen: environmental/food/other	PRJNA280335	US Food and Drug Administration	SAMN03780261	ADRDL	2014	environmental/other	11939818	USA:KS	Bos taurus	NULL	bovine liver abscess	NULL	NULL	ADRDL-LA-1-2014	Salmonella enterica subsp. enterica	NULL	28901	CFSAN	2015-07-29	ADRDL-LA-1-2014	PDT000077121.2	2015-07-29	59201	AAGMQC	AAGMQC000000000.1
PDT000070049.2|SAMN03857082|GCA_008612745.1|Salmonella enterica subsp. enterica serovar Enteritidis|Enteritidis|15MN00288|Pathogen: clinical or host-associated	NULL	0	PAIRED	NULL	NULL	ILLUMINA	SRR2106113	GCA_008612745.1	Contig	375872	4693408	29	SKESA v. 2.2	Pathogen: clinical or host-associated	PRJNA237212	Minnesota Department of Health	SAMN03857082	Minnesota Department of Health	2015-07	clinical	13974018	USA:MN	Homo sapiens	NULL	bile fluid	NULL	NULL	15MN00288	Salmonella enterica subsp. enterica serovar Enteritidis	Enteritidis	28901	CFSAN	2015-07-17	15MN00288	PDT000070049.2	2015-07-17	149539	AAKWUI	AAKWUI000000000.1
PDT000688114.1|SAMN14145469||Salmonella enterica subsp. enterica||CFSAN094801|Pathogen: environmental/food/other	NULL	0	PAIRED	NULL	NULL	ILLUMINA	SRR11121344	NULL	NULL	302267	4992157	51	NULL	Pathogen: environmental/food/other	PRJNA186035	Center for Food Safety and Applied Nutrition	SAMN14145469	FDA	2018-05	environmental/other	0	USA:PA	NULL	NULL	environmental water	NULL	NULL	NULL	Salmonella enterica subsp. enterica	NULL	28901	CFSAN	2020-02-20	CFSAN094801	PDT000688114.1	2020-02-20	59201	NULL	NULL
PDT000312165.2|SAMN09005349|GCA_006287995.1|Salmonella enterica||OSF080588|Pathogen: environmental/food/other	NULL	0	PAIRED	NULL	NULL	ILLUMINA	SRR7128216	GCA_006287995.1	Contig	298811	4797078	49	SKESA v. 2.2	Pathogen: environmental/food/other	PRJNA186035	Center for Food Safety and Applied Nutrition	SAMN09005349	OSF	2017	environmental/other	11158798	USA:CA	NULL	NULL	Almonds	NULL	NULL	NULL	Salmonella enterica	NULL	28901	CFSAN	2018-05-07	OSF080588	PDT000312165.2	2018-05-07	28901	AAFBFK	AAFBFK000000000.1
PDT000185541.2|SAMN06114154|GCA_006105415.1|Salmonella enterica||OSF058125|Pathogen: environmental/food/other	NULL	0	PAIRED	NULL	NULL	ILLUMINA	SRR5230379	GCA_006105415.1	Contig	176635	4628458	52	SKESA v. 2.2	Pathogen: environmental/food/other	PRJNA186035	Center for Food Safety and Applied Nutrition	SAMN06114154	OSF	2016	environmental/other	10970818	USA:SD	NULL	NULL	boneless beef	NULL	NULL	NULL	Salmonella enterica	NULL	28901	CFSAN	2017-02-06	OSF058125	PDT000185541.2	2017-02-06	28901	AAEPHC	AAEPHC000000000.1
PDT000602269.1|SAMN12987251|GCA_008921565.1|Salmonella enterica||OSF100004|Pathogen: environmental/food/other	NULL	0	PAIRED	NULL	NULL	ILLUMINA	SRR10240857	GCA_008921565.1	Contig	262238	4933666	47	SKESA v. 2.2	Pathogen: environmental/food/other	PRJNA186035	Center for Food Safety and Applied Nutrition	SAMN12987251	FDA	2019	environmental/other	14345488	USA:MN	NULL	NULL	boneless beef	NULL	NULL	NULL	Salmonella enterica	NULL	28901	CFSAN	2019-10-08	OSF100004	PDT000602269.1	2019-10-08	28901	AALOQK	AALOQK000000000.1
PDT000501343.1|SAMN11655451|GCA_005910185.1|Salmonella enterica||CFSAN077081|Pathogen: environmental/food/other	NULL	0	PAIRED	NULL	NULL	ILLUMINA	SRR9063769	GCA_005910185.1	Contig	420860	4756358	34	SKESA v. 2.2	Pathogen: environmental/food/other	PRJNA186035	Center for Food Safety and Applied Nutrition	SAMN11655451	FDA	2017-09-18	environmental/other	10771158	USA:CA	NULL	NULL	poultry manure	NULL	NULL	NULL	Salmonella enterica	NULL	28901	CFSAN	2019-05-15	CFSAN077081	PDT000501343.1	2019-05-15	28901	AAEBFF	AAEBFF000000000.1
PDT000257717.2|SAMN07420449|GCA_006142535.1|Salmonella enterica||D15-026869|Pathogen: environmental/food/other	NULL	0	PAIRED	NULL	NULL	ILLUMINA	SRR6213018	GCA_006142535.1	Contig	228132	5218729	71	SKESA v. 2.2	Pathogen: environmental/food/other	PRJNA215333	FDA/CFSAN	SAMN07420449	Minnesota Department of Health	2015	environmental/other	11010088	USA:MN	NULL	NULL	Intestine (Porcine)	NULL	NULL	NULL	Salmonella enterica	NULL	28901	CFSAN	2017-10-24	D15-026869	PDT000257717.2	2017-10-24	28901	AAERXB	AAERXB000000000.1
PDT000231173.2|SAMN06115885|GCA_007040665.1|Salmonella enterica||CFSAN057264|Pathogen: environmental/food/other	NULL	0	PAIRED	NULL	NULL	ILLUMINA	SRR5343246	GCA_007040665.1	Contig	115377	4833770	85	SKESA v. 2.2	Pathogen: environmental/food/other	PRJNA186035	Center for Food Safety and Applied Nutrition	SAMN06115885	FDA	2016-09-08	environmental/other	12135318	USA:MD	NULL	NULL	water	NULL	NULL	NULL	Salmonella enterica	NULL	28901	CFSAN	2017-03-14	CFSAN057264	PDT000231173.2	2017-08-07	28901	AAGXUF	AAGXUF000000000.1
PDT000174271.2|SAMN06034014|GCA_009073465.1|Salmonella enterica subsp. enterica serovar Typhimurium|Typhimurium|E2015010730|Pathogen: environmental/food/other	NULL	0	PAIRED	NULL	NULL	ILLUMINA	SRR5128039	GCA_009073465.1	Contig	257473	4946943	51	SKESA v. 2.2	Pathogen: environmental/food/other	PRJNA215333	FDA/CFSAN	SAMN06034014	Minnesota Department of Health	2015-05	environmental/other	14518078	USA:MN	NULL	NULL	Porcine Stool	NULL	NULL	NULL	Salmonella enterica subsp. enterica serovar Typhimurium	Typhimurium	28901	CFSAN	2016-12-23	E2015010730	PDT000174271.2	2016-12-23	90371	AALUKK	AALUKK000000000.1
PDT000062110.2|SAMN03289406|GCA_006871145.1|Salmonella enterica||OSF028952|Pathogen: environmental/food/other	NULL	0	PAIRED	NULL	NULL	ILLUMINA	SRR1995506	GCA_006871145.1	Contig	33820	4660457	281	SKESA v. 2.2	Pathogen: environmental/food/other	PRJNA186035	Center for Food Safety and Applied Nutrition	SAMN03289406	OSF	2014-04-02	environmental/other	11935048	USA:CA	NULL	NULL	chicken	NULL	NULL	CFSAN028952	Salmonella enterica	NULL	28901	CFSAN	2015-04-24	OSF028952	PDT000062110.2	2015-04-24	28901	AAGMCN	AAGMCN000000000.1
PDT000231059.2|SAMN06115745|GCA_007039765.1|Salmonella enterica||CFSAN057157|Pathogen: environmental/food/other	NULL	0	PAIRED	NULL	NULL	ILLUMINA	SRR5342926	GCA_007039765.1	Contig	227894	4747049	65	SKESA v. 2.2	Pathogen: environmental/food/other	PRJNA186035	Center for Food Safety and Applied Nutrition	SAMN06115745	FDA	2016-06-14	environmental/other	12134428	USA:MD	NULL	NULL	water	NULL	NULL	NULL	Salmonella enterica	NULL	28901	CFSAN	2017-03-14	CFSAN057157	PDT000231059.2	2017-08-07	28901	AAGXSG	AAGXSG000000000.1
PDT000268764.2|SAMN07767848|GCA_007104065.1|Salmonella enterica||OSF070571|Pathogen: environmental/food/other	NULL	0	PAIRED	NULL	NULL	ILLUMINA	SRR6344811	GCA_007104065.1	Contig	27832	4986017	340	SKESA v. 2.2	Pathogen: environmental/food/other	PRJNA186035	Center for Food Safety and Applied Nutrition	SAMN07767848	OSF	2015	environmental/other	12216078	USA:IN	NULL	NULL	Ground Component Chicken	NULL	NULL	NULL	Salmonella enterica	NULL	28901	CFSAN	2017-12-04	OSF070571	PDT000268764.2	2017-12-04	28901	AAHBZS	AAHBZS000000000.1
PDT000093187.3|SAMN03702205|GCA_006881375.1|Salmonella enterica||OSF033382|Pathogen: environmental/food/other	NULL	0	PAIRED	NULL	NULL	ILLUMINA	SRR2910590	GCA_006881375.1	Contig	94399	4771409	111	SKESA v. 2.2	Pathogen: environmental/food/other	PRJNA186035	Center for Food Safety and Applied Nutrition	SAMN03702205	OSF	2014-11-11	environmental/other	11945278	USA:WA	NULL	NULL	almond butter	NULL	NULL	CFSAN033382	Salmonella enterica	NULL	28901	CFSAN	2015-11-06	OSF033382	PDT000093187.3	2015-11-06	28901	AAGNCG	AAGNCG000000000.1
PDT000206278.2|SAMN06464717|GCA_006960685.1|Salmonella enterica||OH-16-15250-6|Pathogen: environmental/food/other	NULL	0	PAIRED	NULL	NULL	ILLUMINA	SRR5488528	GCA_006960685.1	Contig	76291	4721588	145	SKESA v. 2.2	Pathogen: environmental/food/other	PRJNA338674	FDA	SAMN06464717	Ohio Dept. of Agriculture	2016	environmental/other	12047468	USA:OH	NULL	NULL	Chicken drag swab	NULL	NULL	NULL	Salmonella enterica	NULL	28901	CFSAN	2017-05-01	OH-16-15250-6	PDT000206278.2	2017-05-01	28901	AAGSSF	AAGSSF000000000.1
PDT000298494.2|SAMN08795391|GCA_006206105.1|Salmonella enterica||OSF078456|Pathogen: environmental/food/other	NULL	0	PAIRED	NULL	NULL	ILLUMINA	SRR6899445	GCA_006206105.1	Contig	180161	4702096	44	SKESA v. 2.2	Pathogen: environmental/food/other	PRJNA186035	Center for Food Safety and Applied Nutrition	SAMN08795391	OSF	2018	environmental/other	11076438	USA:OR	NULL	NULL	kratom powder	NULL	NULL	NULL	Salmonella enterica	NULL	28901	CFSAN	2018-03-26	OSF078456	PDT000298494.2	2018-03-26	28901	AAEWLA	AAEWLA000000000.1
PDT000573627.1|SAMN12637512|GCA_008186065.1|Salmonella enterica||FDA1081916-C001-002|Pathogen: environmental/food/other	1081916-C001-002	0	PAIRED	NULL	NULL	ILLUMINA	SRR10018457	GCA_008186065.1	Contig	130772	4958955	79	SKESA v. 2.2	Pathogen: environmental/food/other	PRJNA186035	Center for Food Safety and Applied Nutrition	SAMN12637512	FDA	2019-07-29	environmental/other	13512778	USA:MD	NULL	NULL	raw turkey dinner dog food	NULL	NULL	NULL	Salmonella enterica	NULL	28901	CFSAN	2019-08-26	FDA1081916-C001-002	PDT000573627.1	2019-08-26	28901	AAJVEQ	AAJVEQ000000000.1
PDT000654668.1|SAMN13722033|GCA_010802565.1|Salmonella enterica subsp. enterica||CFSAN086225|Pathogen: environmental/food/other	NULL	0	PAIRED	NULL	NULL	ILLUMINA	SRR10827759	GCA_010802565.1	Contig	276950	4669071	42	SKESA v. 2.2	Pathogen: environmental/food/other	PRJNA186035	Center for Food Safety and Applied Nutrition	SAMN13722033	KRS	2017	environmental/other	16949808	USA:FL	NULL	NULL	Chicken litter	NULL	NULL	NULL	Salmonella enterica subsp. enterica	NULL	28901	CFSAN	2020-01-03	CFSAN086225	PDT000654668.1	2020-01-03	59201	AAOQRT	AAOQRT000000000.1
PDT000265471.2|SAMN08024365|GCA_004219825.1|Salmonella enterica subsp. enterica serovar Cerro|Cerro|OH-17-7329|Pathogen: environmental/food/other	NULL	0	PAIRED	NULL	NULL	ILLUMINA	SRR6310082	GCA_004219825.1	Contig	155113	4687050	56	SKESA v. 2.2	Pathogen: environmental/food/other	PRJNA338674	FDA	SAMN08024365	Ohio ADDL	2017	environmental/other	8561838	USA:OH	NULL	NULL	Bos taurus, Feces	NULL	NULL	NULL	Salmonella enterica subsp. enterica serovar Cerro	Cerro	28901	CFSAN	2017-11-20	OH-17-7329	PDT000265471.2	2017-11-20	340188	AAACPN	AAACPN000000000.1
PDT000582909.1|SAMN12715742|GCA_008377245.1|Salmonella enterica||ADRDL-2721|Pathogen: environmental/food/other	NULL	0	PAIRED	NULL	NULL	ILLUMINA	SRR10085623	GCA_008377245.1	Contig	61812	4837741	148	SKESA v. 2.2	Pathogen: environmental/food/other	PRJNA280335	US Food and Drug Administration	SAMN12715742	ADRDL	2019-06-06	environmental/other	13714618	USA:SD	NULL	NULL	turkey fluff (Meleagris gallopavo)	NULL	NULL	NULL	Salmonella enterica	NULL	28901	CFSAN	2019-09-09	ADRDL-2721	PDT000582909.1	2019-09-09	28901	AAKHEJ	AAKHEJ000000000.1
PDT000245572.2|SAMN07714126|GCA_006491405.1|Salmonella enterica||OSF069154|Pathogen: environmental/food/other	NULL	0	PAIRED	NULL	NULL	ILLUMINA	SRR6109648	GCA_006491405.1	Contig	102484	4670185	84	SKESA v. 2.2	Pathogen: environmental/food/other	PRJNA186035	Center for Food Safety and Applied Nutrition	SAMN07714126	OSF	2015	environmental/other	11525158	USA:NC	NULL	NULL	Environmental sponge	NULL	NULL	NULL	Salmonella enterica	NULL	28901	CFSAN	2017-09-28	OSF069154	PDT000245572.2	2017-09-28	28901	AAFMAA	AAFMAA000000000.1
PDT000158396.2|SAMN04572858|GCA_006038235.1|Salmonella enterica||OSF048271|Pathogen: environmental/food/other	NULL	0	PAIRED	NULL	NULL	ILLUMINA	SRR5016834	GCA_006038235.1	Contig	165333	4542151	49	SKESA v. 2.2	Pathogen: environmental/food/other	PRJNA186035	Center for Food Safety and Applied Nutrition	SAMN04572858	OSF	2015-11-04	environmental/other	10902288	USA:WA	NULL	NULL	Cilantro	NULL	NULL	NULL	Salmonella enterica	NULL	28901	CFSAN	2016-11-14	OSF048271	PDT000158396.2	2016-11-14	28901	AAEKFM	AAEKFM000000000.1
PDT000244765.2|SAMN07682571|GCA_007068805.1|Salmonella enterica|||Pathogen: environmental/food/other	NULL	0	PAIRED	NULL	NULL	ILLUMINA	SRR6108683	GCA_007068805.1	Contig	112687	4505792	75	SKESA v. 2.2	Pathogen: environmental/food/other	PRJNA186035	Center for Food Safety and Applied Nutrition	SAMN07682571	OSF	2015	environmental/other	12173818	USA:CO	NULL	NULL	Raw Bone	NULL	NULL	CFSAN069052	Salmonella enterica	NULL	28901	CFSAN	2017-09-27	NULL	PDT000244765.2	2017-09-27	28901	AAGZSV	AAGZSV000000000.1
PDT000162228.2|SAMN04590239|GCA_005977545.1|Salmonella enterica||OSF048457|Pathogen: environmental/food/other	NULL	0	PAIRED	NULL	NULL	ILLUMINA	SRR5040948	GCA_005977545.1	Contig	367101	4761333	27	SKESA v. 2.2	Pathogen: environmental/food/other	PRJNA186035	Center for Food Safety and Applied Nutrition	SAMN04590239	OSF	2015-11-11	environmental/other	10839048	USA:AZ	NULL	NULL	Leafy Greens	NULL	NULL	NULL	Salmonella enterica	NULL	28901	CFSAN	2016-11-21	OSF048457	PDT000162228.2	2016-11-21	28901	AAEFXT	AAEFXT000000000.1
PDT000273268.2|SAMN08200061|GCA_006180725.1|Salmonella enterica||OSF073486|Pathogen: environmental/food/other	NULL	0	PAIRED	NULL	NULL	ILLUMINA	SRR6386672	GCA_006180725.1	Contig	180380	4710523	68	SKESA v. 2.2	Pathogen: environmental/food/other	PRJNA186035	Center for Food Safety and Applied Nutrition	SAMN08200061	OSF	2016	environmental/other	11051068	USA:CA	NULL	NULL	Environmental Sponge	NULL	NULL	NULL	Salmonella enterica	NULL	28901	CFSAN	2017-12-18	OSF073486	PDT000273268.2	2017-12-18	28901	AAEURQ	AAEURQ000000000.1
PDT000270834.3|SAMN08102470|GCA_005899825.1|Salmonella enterica||OSF072151|Pathogen: environmental/food/other	NULL	0	PAIRED	NULL	NULL	ILLUMINA	SRR6366599	GCA_005899825.1	Contig	71442	5087469	142	SKESA v. 2.2	Pathogen: environmental/food/other	PRJNA186035	Center for Food Safety and Applied Nutrition	SAMN08102470	OSF	2016	environmental/other	10760758	USA:IN	NULL	NULL	Ground Component Chicken	NULL	NULL	NULL	Salmonella enterica	NULL	28901	CFSAN	2017-12-11	OSF072151	PDT000270834.3	2017-12-11	28901	AAEAKX	AAEAKX000000000.1
PDT000184899.2|SAMN06213673|GCA_006103615.1|Salmonella enterica||OSF059299|Pathogen: environmental/food/other	NULL	0	PAIRED	NULL	NULL	ILLUMINA	SRR5229168	GCA_006103615.1	Contig	495325	4799324	39	SKESA v. 2.2	Pathogen: environmental/food/other	PRJNA186035	Center for Food Safety and Applied Nutrition	SAMN06213673	OSF	2016	environmental/other	10969018	USA:IL	NULL	NULL	finished pet food	NULL	NULL	NULL	Salmonella enterica	NULL	28901	CFSAN	2017-02-03	OSF059299	PDT000184899.2	2017-02-03	28901	AAEPGZ	AAEPGZ000000000.1
PDT000269001.2|SAMN08102474|GCA_006307685.1|Salmonella enterica||OSF072132|Pathogen: environmental/food/other	NULL	0	PAIRED	NULL	NULL	ILLUMINA	SRR6345648	GCA_006307685.1	Contig	56294	4894480	188	SKESA v. 2.2	Pathogen: environmental/food/other	PRJNA186035	Center for Food Safety and Applied Nutrition	SAMN08102474	OSF	2016	environmental/other	11185228	USA:RI	NULL	NULL	Environmental sponge	NULL	NULL	NULL	Salmonella enterica	NULL	28901	CFSAN	2017-12-04	OSF072132	PDT000269001.2	2017-12-04	28901	AAFCSR	AAFCSR000000000.1
PDT000399491.2|SAMN10349303|GCA_005829245.1|Salmonella enterica||OH-18-22045|Pathogen: environmental/food/other	NULL	0	PAIRED	NULL	NULL	ILLUMINA	SRR8137088	GCA_005829245.1	Contig	49037	4946874	218	SKESA v. 2.2	Pathogen: environmental/food/other	PRJNA338674	FDA	SAMN10349303	Ohio Department of Agriculture	2018-09-18	environmental/other	10672718	USA:OH	NULL	NULL	ground chicken dog food	NULL	NULL	NULL	Salmonella enterica	NULL	28901	CFSAN	2018-10-30	OH-18-22045	PDT000399491.2	2019-01-25	28901	AADWUD	AADWUD000000000.1
PDT000106953.2|SAMN04451260|GCA_008865245.1|Salmonella enterica subsp. enterica serovar Give|Give|CFSAN045760|Pathogen: environmental/food/other	NULL	0	PAIRED	NULL	NULL	ILLUMINA	SRR3168970	GCA_008865245.1	Contig	189746	5018662	61	SKESA v. 2.2	Pathogen: environmental/food/other	PRJNA186035	Center for Food Safety and Applied Nutrition	SAMN04451260	FDA	2015-12-14	environmental/other	14285678	USA:MD	NULL	NULL	Raw Organic Macadamia Nuts, Unsalted	NULL	NULL	NULL	Salmonella enterica subsp. enterica serovar Give	Give	28901	CFSAN	2016-02-15	CFSAN045760	PDT000106953.2	2016-02-15	46626	AALKRZ	AALKRZ000000000.1
PDT000139515.5|SAMN05416116|GCA_005610115.1|Salmonella enterica||CFSAN042874|Pathogen: environmental/food/other	NULL	0	PAIRED	NULL	NULL	ILLUMINA	SRR4012351	GCA_005610115.1	Contig	81954	4708713	101	SKESA v. 2.2	Pathogen: environmental/food/other	PRJNA186035	Center for Food Safety and Applied Nutrition	SAMN05416116	FDA	2015-08-18	environmental/other	10333558	USA:OH	NULL	NULL	sediment	NULL	NULL	NULL	Salmonella enterica	NULL	28901	CFSAN	2016-08-08	CFSAN042874	PDT000139515.5	2018-06-26	28901	AADINY	AADINY000000000.1
PDT000414122.1|SAMN10498812|GCA_005468265.1|Salmonella enterica||FDA1043114-002-024|Pathogen: environmental/food/other	1043114-002-024	0	PAIRED	NULL	NULL	ILLUMINA	SRR8280364	GCA_005468265.1	Contig	655447	4609727	32	SKESA v. 2.2	Pathogen: environmental/food/other	PRJNA186035	Center for Food Safety and Applied Nutrition	SAMN10498812	FDA	2018-11-15	environmental/other	10085038	USA:WA	NULL	NULL	raw dog food chicken organic vegetable	NULL	NULL	NULL	Salmonella enterica	NULL	28901	CFSAN	2018-12-04	FDA1043114-002-024	PDT000414122.1	2018-12-04	28901	AACYNZ	AACYNZ000000000.1
PDT000434410.1|SAMN10726026|GCA_005999725.1|Salmonella enterica subsp. enterica serovar Dublin|Dublin|HICAHS30-RV|Pathogen: environmental/food/other	NULL	0	PAIRED	NULL	NULL	ILLUMINA	SRR8434662	GCA_005999725.1	Contig	83416	4617447	93	SKESA v. 2.2	Pathogen: environmental/food/other	PRJNA280335	US Food and Drug Administration	SAMN10726026	CSU	2017-01-30	environmental/other	10861208	USA:CO	NULL	NULL	environmental swab (gloves of dairy farm workers)	NULL	NULL	NULL	Salmonella enterica subsp. enterica serovar Dublin	Dublin	28901	CFSAN	2019-01-11	HICAHS30-RV	PDT000434410.1	2019-01-11	98360	AAEHOJ	AAEHOJ000000000.1
PDT000707565.1|SAMN14335340|GCA_011468095.1|Salmonella enterica subsp. enterica||CFSAN094470|Pathogen: environmental/food/other	NULL	0	PAIRED	NULL	NULL	ILLUMINA	SRR11271663	GCA_011468095.1	Contig	386500	4664571	42	SKESA v. 2.2	Pathogen: environmental/food/other	PRJNA186035	Center for Food Safety and Applied Nutrition	SAMN14335340	FDA	2019-05	environmental/other	17808678	USA:PA	NULL	NULL	environmental water	NULL	NULL	NULL	Salmonella enterica subsp. enterica	NULL	28901	CFSAN	2020-03-09	CFSAN094470	PDT000707565.1	2020-03-09	59201	AAQCDB	AAQCDB000000000.1
PDT000136356.2|SAMN04451105|GCA_006030295.1|Salmonella enterica||OSF045647|Pathogen: environmental/food/other	NULL	0	PAIRED	NULL	NULL	ILLUMINA	SRR3724521	GCA_006030295.1	Contig	275099	4768089	44	SKESA v. 2.2	Pathogen: environmental/food/other	PRJNA186035	Center for Food Safety and Applied Nutrition	SAMN04451105	OSF	2015-04-22	environmental/other	10894348	USA:IN	NULL	NULL	chicken	NULL	NULL	NULL	Salmonella enterica	NULL	28901	CFSAN	2016-06-28	OSF045647	PDT000136356.2	2016-06-28	28901	AAEJUQ	AAEJUQ000000000.1
PDT000069801.2|SAMN03734325|GCA_008611965.1|Salmonella enterica subsp. enterica serovar Montevideo|Montevideo|ADRDL-14-19849|Pathogen: environmental/food/other	NULL	0	PAIRED	NULL	NULL	ILLUMINA	SRR2102519	GCA_008611965.1	Contig	185040	4851380	51	SKESA v. 2.2	Pathogen: environmental/food/other	PRJNA280335	US Food and Drug Administration	SAMN03734325	ADRDL	2014-10-29	environmental/other	13973238	USA:SD	Bos taurus	NULL	bovine liver (Bos taurus)	NULL	NULL	ADRDL-14-19849	Salmonella enterica subsp. enterica serovar Montevideo	Montevideo	28901	CFSAN	2015-07-14	ADRDL-14-19849	PDT000069801.2	2015-07-14	115981	AAKWTU	AAKWTU000000000.1
PDT000206092.2|SAMN06688996|GCA_006952445.1|Salmonella enterica||VA-WGS-17070|Pathogen: environmental/food/other	NULL	0	PAIRED	NULL	NULL	ILLUMINA	SRR5487876	GCA_006952445.1	Contig	386098	4810412	28	SKESA v. 2.2	Pathogen: environmental/food/other	PRJNA219491	FDA/CFSAN	SAMN06688996	VA	2016	environmental/other	12032938	USA:VA	NULL	NULL	water	NULL	NULL	NULL	Salmonella enterica	NULL	28901	CFSAN	2017-04-30	VA-WGS-17070	PDT000206092.2	2017-04-30	28901	AAGRZA	AAGRZA000000000.1
PDT000027749.3|SAMN02732377|GCA_011444095.1|Salmonella enterica subsp. enterica serovar Enteritidis|Enteritidis|MDH-2014-00792|Pathogen: clinical or host-associated	NULL	0	PAIRED	JEGX01.0004	NULL	ILLUMINA	SRR1264941	GCA_011444095.1	Contig	412517	4692192	23	SKESA v. 2.2	Pathogen: clinical or host-associated	PRJNA237212	Minnesota Department of Health	SAMN02732377	Minnesota Department of Health	2014-04	clinical	17784668	USA:MN	Homo sapiens	NULL	feces	NULL	NULL	MDH-2014-00792	Salmonella enterica subsp. enterica serovar Enteritidis	Enteritidis	28901	CFSAN	2014-04-28	MDH-2014-00792	PDT000027749.3	2015-02-10	149539	AAQALS	AAQALS000000000.1
PDT000279351.2|SAMN08379365|GCA_007476545.1|Salmonella enterica||OSF073476|Pathogen: environmental/food/other	NULL	0	PAIRED	NULL	NULL	ILLUMINA	SRR6484568	GCA_007476545.1	Contig	38831	4969721	272	SKESA v. 2.2	Pathogen: environmental/food/other	PRJNA186035	Center for Food Safety and Applied Nutrition	SAMN08379365	OSF	2016	environmental/other	12603428	USA:IN	NULL	NULL	Ground Component Chicken	NULL	NULL	NULL	Salmonella enterica	NULL	28901	CFSAN	2018-01-19	OSF073476	PDT000279351.2	2018-01-19	28901	AAIBKS	AAIBKS000000000.1
PDT000172261.2|SAMN06033931|GCA_005980125.1|Salmonella enterica||OSF056803|Pathogen: environmental/food/other	NULL	0	PAIRED	NULL	NULL	ILLUMINA	SRR5116532	GCA_005980125.1	Contig	275604	4821241	42	SKESA v. 2.2	Pathogen: environmental/food/other	PRJNA186035	Center for Food Safety and Applied Nutrition	SAMN06033931	OSF	2014	environmental/other	10841628	USA:CA	NULL	NULL	Feather meal	NULL	NULL	NULL	Salmonella enterica	NULL	28901	CFSAN	2016-12-16	OSF056803	PDT000172261.2	2016-12-16	28901	AAEGDO	AAEGDO000000000.1
PDT000483196.1|SAMN11265861|GCA_005848095.1|Salmonella enterica||OSF092404|Pathogen: environmental/food/other	NULL	0	PAIRED	NULL	NULL	ILLUMINA	SRR8792659	GCA_005848095.1	Contig	97045	4987842	119	SKESA v. 2.2	Pathogen: environmental/food/other	PRJNA186035	Center for Food Safety and Applied Nutrition	SAMN11265861	OSF	2018	environmental/other	10691628	USA:VA	NULL	NULL	chicken	NULL	NULL	NULL	Salmonella enterica	NULL	28901	CFSAN	2019-03-27	OSF092404	PDT000483196.1	2019-03-27	28901	AADYBT	AADYBT000000000.1
PDT000203097.2|SAMN06461746|GCA_006108815.1|Salmonella enterica||OH-16-9511-2|Pathogen: environmental/food/other	NULL	0	PAIRED	NULL	NULL	ILLUMINA	SRR5452238	GCA_006108815.1	Contig	106795	5035458	144	SKESA v. 2.2	Pathogen: environmental/food/other	PRJNA338674	FDA	SAMN06461746	Ohio Dept. of Agriculture	2016	environmental/other	10974198	USA:OH	NULL	NULL	Chicken drag swab	NULL	NULL	NULL	Salmonella enterica	NULL	28901	CFSAN	2017-04-18	OH-16-9511-2	PDT000203097.2	2017-04-18	28901	AAEPOQ	AAEPOQ000000000.1
PDT000185510.2|SAMN06110509|GCA_006955325.1|Salmonella enterica||OSF057957|Pathogen: environmental/food/other	NULL	0	PAIRED	NULL	NULL	ILLUMINA	SRR5230173	GCA_006955325.1	Contig	192155	4948592	74	SKESA v. 2.2	Pathogen: environmental/food/other	PRJNA186035	Center for Food Safety and Applied Nutrition	SAMN06110509	OSF	2014	environmental/other	12039738	USA:CA	NULL	NULL	environmental swab	NULL	NULL	NULL	Salmonella enterica	NULL	28901	CFSAN	2017-02-06	OSF057957	PDT000185510.2	2017-02-06	28901	AAGSGA	AAGSGA000000000.1
PDT000139561.3|SAMN05416162|GCA_006906685.1|Salmonella enterica||CFSAN042920|Pathogen: environmental/food/other	NULL	0	PAIRED	NULL	NULL	ILLUMINA	SRR3934266,SRR4012586	GCA_006906685.1	Contig	268005	4688993	32	SKESA v. 2.2	Pathogen: environmental/food/other	PRJNA186035	Center for Food Safety and Applied Nutrition	SAMN05416162	FDA	2015-09-09	environmental/other	11970648	USA:PA	NULL	NULL	water	NULL	NULL	NULL	Salmonella enterica	NULL	28901	CFSAN	2016-08-08	CFSAN042920	PDT000139561.3	2016-08-08	28901	AAGOSM	AAGOSM000000000.1
PDT000321096.1|SAMN09266783|GCA_005609075.1|Salmonella enterica||OSF081700|Pathogen: environmental/food/other	NULL	0	PAIRED	NULL	NULL	ILLUMINA	SRR7232612	GCA_005609075.1	Contig	219350	4792395	56	SKESA v. 2.2	Pathogen: environmental/food/other	PRJNA186035	Center for Food Safety and Applied Nutrition	SAMN09266783	OSF	2017	environmental/other	10332238	USA:IN	NULL	NULL	Ground Component Turkey	NULL	NULL	NULL	Salmonella enterica	NULL	28901	CFSAN	2018-05-30	OSF081700	PDT000321096.1	2018-05-30	28901	AADILW	AADILW000000000.1
PDT000265912.2|SAMN08001108|GCA_006252875.1|Salmonella enterica||OSF071442|Pathogen: environmental/food/other	NULL	0	PAIRED	NULL	NULL	ILLUMINA	SRR6311232	GCA_006252875.1	Contig	218754	4621167	48	SKESA v. 2.2	Pathogen: environmental/food/other	PRJNA186035	Center for Food Safety and Applied Nutrition	SAMN08001108	OSF	2016	environmental/other	11123638	USA:IN	NULL	NULL	Ground Component Chicken	NULL	NULL	NULL	Salmonella enterica	NULL	28901	CFSAN	2017-11-21	OSF071442	PDT000265912.2	2017-11-21	28901	AAEYSK	AAEYSK000000000.1
PDT000582788.1|SAMN12715405|GCA_008371935.1|Salmonella enterica||ADRDL-2865|Pathogen: environmental/food/other	NULL	0	PAIRED	NULL	NULL	ILLUMINA	SRR10084952	GCA_008371935.1	Contig	57837	4762787	179	SKESA v. 2.2	Pathogen: environmental/food/other	PRJNA280335	US Food and Drug Administration	SAMN12715405	ADRDL	2019-05-03	environmental/other	13708558	USA:SD	NULL	NULL	porcine brain (Sus scrofa domesticus)	NULL	NULL	NULL	Salmonella enterica	NULL	28901	CFSAN	2019-09-09	ADRDL-2865	PDT000582788.1	2019-09-09	28901	AAKHAD	AAKHAD000000000.1
PDT000049770.2|SAMN03282119|GCA_005944725.1|Salmonella enterica||OSF028611|Pathogen: environmental/food/other	NULL	0	PAIRED	NULL	NULL	ILLUMINA	SRR1810565	GCA_005944725.1	Contig	284161	4904320	45	SKESA v. 2.2	Pathogen: environmental/food/other	PRJNA186035	Center for Food Safety and Applied Nutrition	SAMN03282119	OSF	2014-03-26	environmental/other	10806298	USA:CA	NULL	NULL	chicken	NULL	NULL	CFSAN028611	Salmonella enterica	NULL	28901	CFSAN	2015-02-18	OSF028611	PDT000049770.2	2015-02-19	28901	AAEDMQ	AAEDMQ000000000.1
PDT000688201.1|SAMN14145809||Salmonella enterica subsp. enterica||CFSAN094924|Pathogen: environmental/food/other	NULL	0	PAIRED	NULL	NULL	ILLUMINA	SRR11122707	NULL	NULL	99730	4979236	108	NULL	Pathogen: environmental/food/other	PRJNA186035	Center for Food Safety and Applied Nutrition	SAMN14145809	FDA	2018-07	environmental/other	0	USA:PA	NULL	NULL	environmental water	NULL	NULL	NULL	Salmonella enterica subsp. enterica	NULL	28901	CFSAN	2020-02-20	CFSAN094924	PDT000688201.1	2020-02-20	59201	NULL	NULL
PDT000263887.3|SAMN08017037|GCA_006392315.1|Salmonella enterica||OSF071206|Pathogen: environmental/food/other	NULL	0	PAIRED	NULL	NULL	ILLUMINA	SRR6286207	GCA_006392315.1	Contig	45611	5076987	266	SKESA v. 2.2	Pathogen: environmental/food/other	PRJNA186035	Center for Food Safety and Applied Nutrition	SAMN08017037	OSF	2015	environmental/other	11398428	USA:IN	NULL	NULL	Ground Component Chicken	NULL	NULL	NULL	Salmonella enterica	NULL	28901	CFSAN	2017-11-13	OSF071206	PDT000263887.3	2017-11-13	28901	AAFGQD	AAFGQD000000000.1
PDT000477273.1|SAMN11123670|GCA_005735375.1|Salmonella enterica||FDA1086132-006-047|Pathogen: environmental/food/other	1086132-006-047	0	PAIRED	NULL	NULL	ILLUMINA	SRR8723764	GCA_005735375.1	Contig	269795	4793635	40	SKESA v. 2.2	Pathogen: environmental/food/other	PRJNA186035	Center for Food Safety and Applied Nutrition	SAMN11123670	FDA	2019-02-13	environmental/other	10536378	USA:IN	NULL	NULL	environmental swab	NULL	NULL	NULL	Salmonella enterica	NULL	28901	CFSAN	2019-03-13	FDA1086132-006-047	PDT000477273.1	2019-03-13	28901	AADRRZ	AADRRZ000000000.1
PDT000390685.2|SAMN10236228||Salmonella enterica||OH-18-19951-1|Pathogen: environmental/food/other	NULL	0	PAIRED	NULL	NULL	ILLUMINA	SRR8041742	NULL	NULL	88822	4611384	97	NULL	Pathogen: environmental/food/other	PRJNA338674	FDA	SAMN10236228	Ohio Department of Agriculture	2018-08-17	environmental/other	0	USA:OH	NULL	NULL	chicken veggie and fruit dog food	NULL	NULL	NULL	Salmonella enterica	NULL	28901	CFSAN	2018-10-12	OH-18-19951-1	PDT000390685.2	2018-10-29	28901	NULL	NULL
PDT000103265.2|SAMN04388335|GCA_010715575.1|Salmonella enterica subsp. enterica serovar 4,[5],12:i:-|4,[5],12:i:-|23561862|Pathogen: clinical or host-associated	NULL	0	PAIRED	NULL	NULL	ILLUMINA	SRR3115219	GCA_010715575.1	Contig	238812	4954836	59	SKESA v. 2.2	Pathogen: clinical or host-associated	PRJNA215333	FDA/CFSAN	SAMN04388335	Minnesota Department of Health	2015-05-20	clinical	16862368	USA: IL	Sus scrofa domesticus	Salmonellosis	intestine	NULL	NULL	NULL	Salmonella enterica subsp. enterica serovar 4,[5],12:i:-	4,[5],12:i:-	28901	CFSAN	2016-01-25	23561862	PDT000103265.2	2016-01-25	440524	AAOLPL	AAOLPL000000000.1
PDT000486442.1|SAMN11352638|GCA_005505495.1|Salmonella enterica||ADRDL-2487|Pathogen: environmental/food/other	NULL	0	PAIRED	NULL	NULL	ILLUMINA	SRR8861531	GCA_005505495.1	Contig	105061	4893472	85	SKESA v. 2.2	Pathogen: environmental/food/other	PRJNA280335	US Food and Drug Administration	SAMN11352638	ADRDL,SDSU	2019-03-13	environmental/other	10122348	USA:SD	NULL	NULL	Bovine Fecal Swab	NULL	NULL	NULL	Salmonella enterica	NULL	28901	CFSAN	2019-04-05	ADRDL-2487	PDT000486442.1	2019-04-05	28901	AADBDI	AADBDI000000000.1
PDT000128305.2|SAMN04572731|GCA_007838075.1|Salmonella enterica||OSF048164|Pathogen: environmental/food/other	NULL	0	PAIRED	NULL	NULL	ILLUMINA	SRR3467013	GCA_007838075.1	Contig	90742	5043995	109	SKESA v. 2.2	Pathogen: environmental/food/other	PRJNA186035	Center for Food Safety and Applied Nutrition	SAMN04572731	OSF	2015-10-21	environmental/other	13002338	USA:WA	NULL	NULL	environmental	NULL	NULL	NULL	Salmonella enterica	NULL	28901	CFSAN	2016-04-29	OSF048164	PDT000128305.2	2016-04-29	28901	AAIZEG	AAIZEG000000000.1
PDT000288028.2|SAMN08452558|GCA_007632755.1|Salmonella enterica||OSF075602|Pathogen: environmental/food/other	NULL	0	PAIRED	NULL	NULL	ILLUMINA	SRR6750463	GCA_007632755.1	Contig	169499	4657823	50	SKESA v. 2.2	Pathogen: environmental/food/other	PRJNA186035	Center for Food Safety and Applied Nutrition	SAMN08452558	OSF	2016	environmental/other	12767658	USA:WA	NULL	NULL	Environmental sponge	NULL	NULL	NULL	Salmonella enterica	NULL	28901	CFSAN	2018-02-20	OSF075602	PDT000288028.2	2018-02-20	28901	AAIMLW	AAIMLW000000000.1
PDT000031474.3|SAMN02742623|GCA_010640265.1|Salmonella enterica subsp. enterica serovar Enteritidis|Enteritidis|NY-swgs1257|Pathogen: clinical or host-associated	NULL	0	PAIRED	NULL	NULL	ILLUMINA	SRR1299295	GCA_010640265.1	Contig	441384	4727349	26	SKESA v. 2.2	Pathogen: clinical or host-associated	PRJNA227458	Wadsworth Center / NYSDOH	SAMN02742623	NY	2014-04	clinical	16786098	USA:NY	Homo sapiens	NULL	stool	NULL	NULL	NY-swgs1257	Salmonella enterica subsp. enterica serovar Enteritidis	Enteritidis	28901	CFSAN	2014-06-01	NY-swgs1257	PDT000031474.3	2015-02-10	149539	AAOFVX	AAOFVX000000000.1
PDT000133584.2|SAMN03464889|GCA_005963985.1|Salmonella enterica||OSF031244|Pathogen: environmental/food/other	NULL	0	PAIRED	NULL	NULL	ILLUMINA	SRR3622929	GCA_005963985.1	Contig	189409	4765334	50	SKESA v. 2.2	Pathogen: environmental/food/other	PRJNA186035	Center for Food Safety and Applied Nutrition	SAMN03464889	OSF	2014-05-09	environmental/other	10825508	USA:OR	NULL	NULL	chicken	NULL	NULL	CFSAN031244	Salmonella enterica	NULL	28901	CFSAN	2016-06-02	OSF031244	PDT000133584.2	2016-06-02	28901	AAEFAJ	AAEFAJ000000000.1
PDT000139440.3|SAMN04916483|GCA_005967285.1|Salmonella enterica||CFSAN042352|Pathogen: environmental/food/other	NULL	0	PAIRED	NULL	NULL	ILLUMINA	SRR3934118,SRR4012288	GCA_005967285.1	Contig	162303	4686978	58	SKESA v. 2.2	Pathogen: environmental/food/other	PRJNA186035	Center for Food Safety and Applied Nutrition	SAMN04916483	FDA	2015-07-14	environmental/other	10828808	USA:PA	NULL	NULL	water	NULL	NULL	NULL	Salmonella enterica	NULL	28901	CFSAN	2016-08-08	CFSAN042352	PDT000139440.3	2016-08-08	28901	AAEFJH	AAEFJH000000000.1
PDT000191561.2|SAMN06333916|GCA_006107555.1|Salmonella enterica||AZ-TG93745|Pathogen: environmental/food/other	NULL	0	PAIRED	NULL	NULL	ILLUMINA	SRR5319550	GCA_006107555.1	Contig	320264	4893285	24	SKESA v. 2.2	Pathogen: environmental/food/other	PRJNA183847	Arizona State Public Health Laboratory	SAMN06333916	TGEN	2017	environmental/other	10972938	USA:AZ	NULL	NULL	skin (Bos taurus)	NULL	NULL	NULL	Salmonella enterica	NULL	28901	CFSAN	2017-03-07	AZ-TG93745	PDT000191561.2	2017-03-07	28901	AAEPKN	AAEPKN000000000.1
PDT000237242.2|SAMN07469582|GCA_009548155.1|Salmonella enterica subsp. enterica serovar Senftenberg|Senftenberg|NC_S1744|Pathogen: environmental/food/other	NULL	0	PAIRED	NULL	NULL	ILLUMINA	SRR5985928	GCA_009548155.1	Contig	273784	4817994	44	SKESA v. 2.2	Pathogen: environmental/food/other	PRJNA293224	US Food and Drug Administration	SAMN07469582	NC State University College of Veterinary Medicine	2015	environmental/other	15082078	USA:NC	NULL	NULL	Lagoon	NULL	NULL	NULL	Salmonella enterica subsp. enterica serovar Senftenberg	Senftenberg	28901	CFSAN	2017-08-28	NC_S1744	PDT000237242.2	2017-08-28	28150	AAMXCC	AAMXCC000000000.1
PDT000482254.1|SAMN10396069|GCA_005500705.1|Salmonella enterica||OSF087493|Pathogen: environmental/food/other	NULL	0	PAIRED	NULL	NULL	ILLUMINA	SRR8782265	GCA_005500705.1	Contig	311100	4680798	53	SKESA v. 2.2	Pathogen: environmental/food/other	PRJNA186035	Center for Food Safety and Applied Nutrition	SAMN10396069	OSF	2017	environmental/other	10117578	USA:SC	NULL	NULL	Environmental sponge	NULL	NULL	NULL	Salmonella enterica	NULL	28901	CFSAN	2019-03-25	OSF087493	PDT000482254.1	2019-03-25	28901	AADAYI	AADAYI000000000.1
PDT000278618.2|SAMN08294493|GCA_006187885.1|Salmonella enterica||OSF074283|Pathogen: environmental/food/other	NULL	0	PAIRED	NULL	NULL	ILLUMINA	SRR6475648	GCA_006187885.1	Contig	31044	4866109	277	SKESA v. 2.2	Pathogen: environmental/food/other	PRJNA186035	Center for Food Safety and Applied Nutrition	SAMN08294493	OSF	2016	environmental/other	11058218	USA:IN	NULL	NULL	Ground Component Turkey	NULL	NULL	NULL	Salmonella enterica	NULL	28901	CFSAN	2018-01-16	OSF074283	PDT000278618.2	2018-01-17	28901	AAEVBC	AAEVBC000000000.1
PDT000405272.1|SAMN10395461|GCA_005555315.1|Salmonella enterica||OSF087690|Pathogen: environmental/food/other	NULL	0	PAIRED	NULL	NULL	ILLUMINA	SRR8176714	GCA_005555315.1	Contig	306708	4770164	51	SKESA v. 2.2	Pathogen: environmental/food/other	PRJNA186035	Center for Food Safety and Applied Nutrition	SAMN10395461	OSF	2018	environmental/other	10195938	USA:SC	NULL	NULL	pet food ingredient	NULL	NULL	NULL	Salmonella enterica	NULL	28901	CFSAN	2018-11-08	OSF087690	PDT000405272.1	2018-11-08	28901	AADEPZ	AADEPZ000000000.1
PDT000393778.1|SAMN10251049|GCA_003920555.1|Salmonella enterica subsp. enterica serovar Thompson|Thompson|FDA1048409-S001-002|Pathogen: environmental/food/other	1048409-S001-002	0	PAIRED	NULL	NULL	ILLUMINA	SRR8082588	GCA_003920555.1	Contig	312144	4702173	45	SKESA v. 2.2	Pathogen: environmental/food/other	PRJNA186035	Center for Food Safety and Applied Nutrition	SAMN10251049	FDA	2018	environmental/other	8047458	USA:PA	NULL	NULL	Kratom	NULL	NULL	NULL	Salmonella enterica subsp. enterica serovar Thompson	Thompson	28901	CFSAN	2018-10-21	FDA1048409-S001-002	PDT000393778.1	2018-10-21	600	RWBA	RWBA00000000.1
PDT000093937.2|SAMN03787722|GCA_006881805.1|Salmonella enterica||OSF034823|Pathogen: environmental/food/other	NULL	0	PAIRED	NULL	NULL	ILLUMINA	SRR2911763	GCA_006881805.1	Contig	90705	4794907	112	SKESA v. 2.2	Pathogen: environmental/food/other	PRJNA186035	Center for Food Safety and Applied Nutrition	SAMN03787722	OSF	2015-01-29	environmental/other	11945698	USA:TX	NULL	NULL	walnuts	NULL	NULL	CFSAN034823	Salmonella enterica	NULL	28901	CFSAN	2015-11-09	OSF034823	PDT000093937.2	2015-11-09	28901	AAGNDA	AAGNDA000000000.1
PDT000050151.2|SAMN03282151|GCA_005435875.1|Salmonella enterica||OSF028643|Pathogen: environmental/food/other	NULL	0	PAIRED	NULL	NULL	ILLUMINA	SRR1813438	GCA_005435875.1	Contig	160582	5024296	65	SKESA v. 2.2	Pathogen: environmental/food/other	PRJNA186035	Center for Food Safety and Applied Nutrition	SAMN03282151	OSF	2014-03-31	environmental/other	10052728	USA:CA	NULL	NULL	chicken	NULL	NULL	CFSAN028643	Salmonella enterica	NULL	28901	CFSAN	2015-02-23	OSF028643	PDT000050151.2	2015-02-23	28901	AACWFN	AACWFN000000000.1
PDT000302582.2|SAMN08783954|GCA_007638415.1|Salmonella enterica||FDA1031137-S007-077|Pathogen: environmental/food/other	1031137-S007-077	0	PAIRED	NULL	NULL	ILLUMINA	SRR6926340	GCA_007638415.1	Contig	99266	4719833	93	SKESA v. 2.2	Pathogen: environmental/food/other	PRJNA186035	Center for Food Safety and Applied Nutrition	SAMN08783954	FDA	2018	environmental/other	12773378	USA:UT	NULL	NULL	Kratom	NULL	NULL	NULL	Salmonella enterica	NULL	28901	CFSAN	2018-04-02	FDA1031137-S007-077	PDT000302582.2	2018-04-02	28901	AAIMVD	AAIMVD000000000.1
PDT000110834.2|SAMN04451165|GCA_005959905.1|Salmonella enterica||OSF045707|Pathogen: environmental/food/other	NULL	0	PAIRED	NULL	NULL	ILLUMINA	SRR3191459	GCA_005959905.1	Contig	341773	4709349	23	SKESA v. 2.2	Pathogen: environmental/food/other	PRJNA186035	Center for Food Safety and Applied Nutrition	SAMN04451165	OSF	2015-05-12	environmental/other	10821428	USA:IN	NULL	NULL	chicken	NULL	NULL	NULL	Salmonella enterica	NULL	28901	CFSAN	2016-02-26	OSF045707	PDT000110834.2	2016-02-26	28901	AAEEQJ	AAEEQJ000000000.1
PDT000172349.2|SAMN06034042|GCA_009075335.1|Salmonella enterica subsp. enterica serovar Typhimurium|Typhimurium|E2015001330|Pathogen: environmental/food/other	NULL	0	PAIRED	NULL	NULL	ILLUMINA	SRR5117056	GCA_009075335.1	Contig	130210	5263225	115	SKESA v. 2.2	Pathogen: environmental/food/other	PRJNA215333	FDA/CFSAN	SAMN06034042	Minnesota Department of Health	2014-09	environmental/other	14519948	USA:MN	NULL	NULL	Porcine Intestine	NULL	NULL	NULL	Salmonella enterica subsp. enterica serovar Typhimurium	Typhimurium	28901	CFSAN	2016-12-16	E2015001330	PDT000172349.2	2016-12-16	90371	AALXKW	AALXKW000000000.1
PDT000265858.2|SAMN08001099|GCA_006156865.1|Salmonella enterica||OSF071429|Pathogen: environmental/food/other	NULL	0	PAIRED	NULL	NULL	ILLUMINA	SRR6310683	GCA_006156865.1	Contig	58267	4558205	136	SKESA v. 2.2	Pathogen: environmental/food/other	PRJNA186035	Center for Food Safety and Applied Nutrition	SAMN08001099	OSF	2015	environmental/other	11027178	USA:IN	NULL	NULL	Ground Component Chicken	NULL	NULL	NULL	Salmonella enterica	NULL	28901	CFSAN	2017-11-20	OSF071429	PDT000265858.2	2017-11-21	28901	AAESUK	AAESUK000000000.1
PDT000149219.2|SAMN04993464|GCA_006911425.1|Salmonella enterica||ADRDL_R162|Pathogen: environmental/food/other	NULL	0	PAIRED	NULL	NULL	ILLUMINA	SRR4256096	GCA_006911425.1	Contig	86310	4703431	120	SKESA v. 2.2	Pathogen: environmental/food/other	PRJNA280335	US Food and Drug Administration	SAMN04993464	ADRDL FSM, SDSU	2016-03-21	environmental/other	11975408	USA:SD	NULL	NULL	ground chicken	NULL	NULL	NULL	Salmonella enterica	NULL	28901	CFSAN	2016-09-19	ADRDL_R162	PDT000149219.2	2016-09-19	28901	AAGPBT	AAGPBT000000000.1
PDT000463939.1|SAMN10883344|GCA_006526355.1|Salmonella enterica subsp. enterica serovar Cerro|Cerro|AG19-0077|Pathogen: environmental/food/other	NULL	0	PAIRED	NULL	NULL	ILLUMINA	SRR8544188	GCA_006526355.1	Contig	83560	4649589	97	SKESA v. 2.2	Pathogen: environmental/food/other	PRJNA338674	FDA	SAMN10883344	Ohio ADDL	2016-08-10	environmental/other	11579998	USA:OH	NULL	NULL	Bos taurus, Intestine	NULL	NULL	NULL	Salmonella enterica subsp. enterica serovar Cerro	Cerro	28901	CFSAN	2019-02-07	AG19-0077	PDT000463939.1	2019-02-15	340188	AAFNYV	AAFNYV000000000.1
PDT000176607.2|SAMN06114184|GCA_006940915.1|Salmonella enterica||OSF058089|Pathogen: environmental/food/other	NULL	0	PAIRED	NULL	NULL	ILLUMINA	SRR5152259	GCA_006940915.1	Contig	508668	4625652	18	SKESA v. 2.2	Pathogen: environmental/food/other	PRJNA186035	Center for Food Safety and Applied Nutrition	SAMN06114184	OSF	2014	environmental/other	12018578	USA:AZ	NULL	NULL	Organic Spinach	NULL	NULL	NULL	Salmonella enterica	NULL	28901	CFSAN	2017-01-06	OSF058089	PDT000176607.2	2017-01-06	28901	AAGRFP	AAGRFP000000000.1
PDT000094230.3|SAMN04244071|GCA_005436395.1|Salmonella enterica||FDA926150-37|Pathogen: environmental/food/other	926150-37	0	PAIRED	NULL	NULL	ILLUMINA	SRR2915911	GCA_005436395.1	Contig	292477	4767833	49	SKESA v. 2.2	Pathogen: environmental/food/other	PRJNA186035	Center for Food Safety and Applied Nutrition	SAMN04244071	FDA	2015-10-26	environmental/other	10053258	USA:NM	NULL	NULL	environmental swab	NULL	NULL	NULL	Salmonella enterica	NULL	28901	CFSAN	2015-11-13	FDA926150-37	PDT000094230.3	2015-11-13	28901	AACWGD	AACWGD000000000.1
PDT000669531.1|SAMN13920701|GCA_011309695.1|Salmonella enterica||19IA12CB10-S1|Pathogen: environmental/food/other	NULL	0	PAIRED	NULL	NULL	ILLUMINA	SRR10963370	GCA_011309695.1	Contig	60617	4790849	172	SKESA v. 2.2	Pathogen: environmental/food/other	PRJNA292661	FDA	SAMN13920701	Iowa State U	2019-10	environmental/other	17641298	USA:IA	NULL	NULL	chicken breast	NULL	NULL	NULL	Salmonella enterica	NULL	28901	CFSAN	2020-01-24	19IA12CB10-S1	PDT000669531.1	2020-01-24	28901	AAPUCL	AAPUCL000000000.1
PDT000098631.2|SAMN04330098|GCA_010499075.1|Salmonella enterica subsp. enterica serovar Braenderup|Braenderup|CFSAN038478|Pathogen: environmental/food/other	NULL	0	PAIRED	NULL	NULL	ILLUMINA	SRR3038506	GCA_010499075.1	Contig	386332	4645626	29	SKESA v. 2.2	Pathogen: environmental/food/other	PRJNA215355	FDA/CFSAN	SAMN04330098	FDA	2015-06-18	environmental/other	16644488	USA:MD	NULL	NULL	cucumbers	NULL	NULL	NULL	Salmonella enterica subsp. enterica serovar Braenderup	Braenderup	28901	CFSAN	2015-12-21	CFSAN038478	PDT000098631.2	2015-12-21	149391	AANXUH	AANXUH000000000.1
PDT000235106.2|SAMN07509338|GCA_009471925.1|Salmonella enterica subsp. enterica serovar Enteritidis|Enteritidis|OSF067611|Pathogen: clinical or host-associated	NULL	0	PAIRED	NULL	NULL	ILLUMINA	SRR5950825	GCA_009471925.1	Contig	264344	4692075	45	SKESA v. 2.2	Pathogen: clinical or host-associated	PRJNA186035	Center for Food Safety and Applied Nutrition	SAMN07509338	OSF	2017	clinical	14958998	USA:OR	Homo sapiens	NULL	stool	NULL	NULL	NULL	Salmonella enterica subsp. enterica serovar Enteritidis	Enteritidis	28901	CFSAN	2017-08-22	OSF067611	PDT000235106.2	2017-08-22	149539	AAMSOS	AAMSOS000000000.1
PDT000298513.2|SAMN08719752|GCA_006271555.1|Salmonella enterica||OSF078059|Pathogen: environmental/food/other	NULL	0	PAIRED	NULL	NULL	ILLUMINA	SRR6900162	GCA_006271555.1	Contig	273707	4733739	35	SKESA v. 2.2	Pathogen: environmental/food/other	PRJNA186035	Center for Food Safety and Applied Nutrition	SAMN08719752	OSF	2016	environmental/other	11142338	USA:CA	NULL	NULL	Enrichment	NULL	NULL	NULL	Salmonella enterica	NULL	28901	CFSAN	2018-03-26	OSF078059	PDT000298513.2	2018-03-26	28901	AAFABK	AAFABK000000000.1
PDT000163822.2|SAMN06093485|GCA_006913895.1|Salmonella enterica||OH-100333|Pathogen: environmental/food/other	NULL	0	PAIRED	NULL	NULL	ILLUMINA	SRR5070590	GCA_006913895.1	Contig	50777	5015039	222	SKESA v. 2.2	Pathogen: environmental/food/other	PRJNA338674	FDA	SAMN06093485	LeJeune	2016-04-26	environmental/other	11987918	USA:OH	NULL	NULL	Drag swab through chicken house (Gallus gallus domesticus)	NULL	NULL	NULL	Salmonella enterica	NULL	28901	CFSAN	2016-12-02	OH-100333	PDT000163822.2	2016-12-02	28901	AAGPKL	AAGPKL000000000.1
PDT000111479.2|SAMN04247074|GCA_005607135.1|Salmonella enterica||AZ-TG79556|Pathogen: clinical or host-associated	NULL	0	PAIRED	NULL	NULL	ILLUMINA	SRR3198726	GCA_005607135.1	Contig	321715	4582250	37	SKESA v. 2.2	Pathogen: clinical or host-associated	PRJNA183847	Arizona State Public Health Laboratory	SAMN04247074	AZ Dept of Health	2015	clinical	10329748	USA:AZ	Homo sapiens	NULL	stool	NULL	NULL	NULL	Salmonella enterica	NULL	28901	CFSAN	2016-03-01	AZ-TG79556	PDT000111479.2	2016-03-02	28901	AADIIF	AADIIF000000000.1
PDT000298400.2|SAMN08724284|GCA_010600085.1|Salmonella enterica subsp. enterica serovar Weltevreden|Weltevreden|FDA1025392-011-033|Pathogen: environmental/food/other	1025392-011-033	0	PAIRED	NULL	NULL	ILLUMINA	SRR6897047	GCA_010600085.1	Contig	146519	4939752	115	SKESA v. 2.2	Pathogen: environmental/food/other	PRJNA186035	Center for Food Safety and Applied Nutrition	SAMN08724284	FDA	2018-03-08	environmental/other	16745808	USA:OR	NULL	NULL	Kratom powder	NULL	NULL	NULL	Salmonella enterica subsp. enterica serovar Weltevreden	Weltevreden	28901	CFSAN	2018-03-26	FDA1025392-011-033	PDT000298400.2	2018-03-26	57743	AAODTF	AAODTF000000000.1
PDT000039897.3|SAMN03073807|GCA_008068495.1|Salmonella enterica subsp. enterica serovar Enteritidis|Enteritidis|NY-swgs1470|Pathogen: clinical or host-associated	NULL	0	PAIRED	NULL	NULL	ILLUMINA	SRR1588669	GCA_008068495.1	Contig	378914	4724765	28	SKESA v. 2.2	Pathogen: clinical or host-associated	PRJNA227458	Wadsworth Center / NYSDOH	SAMN03073807	NY	2014-08	clinical	13319318	USA:NY	Homo sapiens	NULL	stool	NULL	NULL	NY-swgs1470	Salmonella enterica subsp. enterica serovar Enteritidis	Enteritidis	28901	CFSAN	2014-09-29	NY-swgs1470	PDT000039897.3	2015-02-10	149539	AAJNUM	AAJNUM000000000.1
PDT000069792.4|SAMN03734322|GCA_006758225.1|Salmonella enterica subsp. enterica serovar Dublin|Dublin|ADRDL-14-20267|Pathogen: environmental/food/other	NULL	0	PAIRED	NULL	NULL	ILLUMINA	SRR2102508	GCA_006758225.1	Contig	172346	5307050	286	SKESA v. 2.2	Pathogen: environmental/food/other	PRJNA280335	US Food and Drug Administration	SAMN03734322	ADRDL	2014-11-05	environmental/other	11821078	USA:MN	Bos taurus	NULL	bovine intestine	NULL	NULL	ADRDL-14-20267	Salmonella enterica subsp. enterica serovar Dublin	Dublin	28901	CFSAN	2015-07-14	ADRDL-14-20267	PDT000069792.4	2015-07-14	98360	AAGENZ	AAGENZ000000000.1
PDT000668361.2|SAMN13898787|GCA_011214625.1|Salmonella enterica||OSF103611|Pathogen: environmental/food/other	NULL	0	PAIRED	NULL	NULL	ILLUMINA	SRR10947481	GCA_011214625.1	Contig	91984	4993281	141	SKESA v. 2.2	Pathogen: environmental/food/other	PRJNA186035	Center for Food Safety and Applied Nutrition	SAMN13898787	FDA	2019	environmental/other	17542498	USA:WA	NULL	NULL	Ground meat	NULL	NULL	NULL	Salmonella enterica	NULL	28901	CFSAN	2020-01-22	OSF103611	PDT000668361.2	2020-01-22	28901	AAPOQW	AAPOQW000000000.1
PDT000303709.2|SAMN08816051|GCA_006321065.1|Salmonella enterica||FDA1044002-S009-015|Pathogen: environmental/food/other	1044002-S009-015	0	PAIRED	NULL	NULL	ILLUMINA	SRR6951303	GCA_006321065.1	Contig	93630	4568528	92	SKESA v. 2.2	Pathogen: environmental/food/other	PRJNA186035	Center for Food Safety and Applied Nutrition	SAMN08816051	FDA	2018	environmental/other	11199568	USA:NV	NULL	NULL	Kratom	NULL	NULL	NULL	Salmonella enterica	NULL	28901	CFSAN	2018-04-06	FDA1044002-S009-015	PDT000303709.2	2018-04-06	28901	AAFDPS	AAFDPS000000000.1
PDT000102397.2|SAMN04388301|GCA_010669405.1|Salmonella enterica subsp. enterica serovar 4,[5],12:i:-|4,[5],12:i:-|22828710|Pathogen: clinical or host-associated	NULL	0	PAIRED	NULL	NULL	ILLUMINA	SRR3110502	GCA_010669405.1	Contig	48903	4917979	177	SKESA v. 2.2	Pathogen: clinical or host-associated	PRJNA215333	FDA/CFSAN	SAMN04388301	Minnesota Department of Health	2014-11-26	clinical	16815178	USA: OK	Sus scrofa domesticus	NULL	feces	NULL	NULL	NULL	Salmonella enterica subsp. enterica serovar 4,[5],12:i:-	4,[5],12:i:-	28901	CFSAN	2016-01-20	22828710	PDT000102397.2	2016-01-21	440524	AAOHTE	AAOHTE000000000.1
PDT000306679.2|SAMN08923878|GCA_007492245.1|Salmonella enterica||OSF078668|Pathogen: environmental/food/other	NULL	0	PAIRED	NULL	NULL	ILLUMINA	SRR7012084	GCA_007492245.1	Contig	97228	4828893	105	SKESA v. 2.2	Pathogen: environmental/food/other	PRJNA186035	Center for Food Safety and Applied Nutrition	SAMN08923878	OSF	2016	environmental/other	12619158	USA:CA	NULL	NULL	Raw Almonds	NULL	NULL	NULL	Salmonella enterica	NULL	28901	CFSAN	2018-04-17	OSF078668	PDT000306679.2	2018-04-17	28901	AAICMJ	AAICMJ000000000.1
PDT000069257.2|SAMN03799736|GCA_005949605.1|Salmonella enterica||FDA909155-13-11|Pathogen: environmental/food/other	909155-13-11	0	PAIRED	NULL	NULL	ILLUMINA	SRR2086979	GCA_005949605.1	Contig	263607	4771879	43	SKESA v. 2.2	Pathogen: environmental/food/other	PRJNA186035	Center for Food Safety and Applied Nutrition	SAMN03799736	FDA	2015-06-17	environmental/other	10811128	USA:CO	NULL	NULL	environmental swabs	NULL	NULL	FDA909155-13-11	Salmonella enterica	NULL	28901	CFSAN	2015-07-06	FDA909155-13-11	PDT000069257.2	2015-07-06	28901	AAEDZS	AAEDZS000000000.1
PDT000309301.2|SAMN08923795|GCA_006326345.1|Salmonella enterica||OSF078669|Pathogen: environmental/food/other	NULL	0	PAIRED	NULL	NULL	ILLUMINA	SRR7065400	GCA_006326345.1	Contig	183441	4929540	69	SKESA v. 2.2	Pathogen: environmental/food/other	PRJNA186035	Center for Food Safety and Applied Nutrition	SAMN08923795	OSF	2016	environmental/other	11205008	USA:UT	NULL	NULL	Pork Meat	NULL	NULL	NULL	Salmonella enterica	NULL	28901	CFSAN	2018-04-25	OSF078669	PDT000309301.2	2018-04-25	28901	AAFEBH	AAFEBH000000000.1
PDT000268228.2|SAMN07767866|GCA_007101685.1|Salmonella enterica||OSF070537|Pathogen: environmental/food/other	NULL	0	PAIRED	NULL	NULL	ILLUMINA	SRR6337373	GCA_007101685.1	Contig	190383	4814390	52	SKESA v. 2.2	Pathogen: environmental/food/other	PRJNA186035	Center for Food Safety and Applied Nutrition	SAMN07767866	OSF	2015	environmental/other	12213438	USA:IN	NULL	NULL	Finished Ground Chicken	NULL	NULL	NULL	Salmonella enterica	NULL	28901	CFSAN	2017-12-01	OSF070537	PDT000268228.2	2017-12-01	28901	AAHBYT	AAHBYT000000000.1
PDT000172235.2|SAMN06033887|GCA_006919975.1|Salmonella enterica||OSF056778|Pathogen: environmental/food/other	NULL	0	PAIRED	NULL	NULL	ILLUMINA	SRR5116456	GCA_006919975.1	Contig	523615	4733096	46	SKESA v. 2.2	Pathogen: environmental/food/other	PRJNA186035	Center for Food Safety and Applied Nutrition	SAMN06033887	OSF	2014	environmental/other	11995558	USA:CA	NULL	NULL	Finished Fertilizer	NULL	NULL	NULL	Salmonella enterica	NULL	28901	CFSAN	2016-12-16	OSF056778	PDT000172235.2	2016-12-16	28901	AAGPQF	AAGPQF000000000.1
PDT000356644.1|SAMN09745853|GCA_005680855.1|Salmonella enterica||OSF084139|Pathogen: environmental/food/other	NULL	0	PAIRED	NULL	NULL	ILLUMINA	SRR7634198	GCA_005680855.1	Contig	376535	4804285	35	SKESA v. 2.2	Pathogen: environmental/food/other	PRJNA186035	Center for Food Safety and Applied Nutrition	SAMN09745853	OSF	2017	environmental/other	10460078	USA:KS	NULL	NULL	Environmental sponge	NULL	NULL	NULL	Salmonella enterica	NULL	28901	CFSAN	2018-08-01	OSF084139	PDT000356644.1	2018-08-01	28901	AADNTL	AADNTL000000000.1
PDT000114547.2|SAMN04550127|GCA_005961785.1|Salmonella enterica||OSF046186|Pathogen: environmental/food/other	NULL	0	PAIRED	NULL	NULL	ILLUMINA	SRR3225832	GCA_005961785.1	Contig	284484	4637541	48	SKESA v. 2.2	Pathogen: environmental/food/other	PRJNA186035	Center for Food Safety and Applied Nutrition	SAMN04550127	OSF	2015-08-12	environmental/other	10823308	USA:WA	NULL	NULL	Macadamia Nuts	NULL	NULL	NULL	Salmonella enterica	NULL	28901	CFSAN	2016-03-15	OSF046186	PDT000114547.2	2016-03-15	28901	AAEERV	AAEERV000000000.1
PDT000181504.2|SAMN06214703|GCA_005983985.1|Salmonella enterica||FDA959478-01B-002|Pathogen: environmental/food/other	959478-01B-002	0	PAIRED	NULL	NULL	ILLUMINA	SRR5209050	GCA_005983985.1	Contig	249749	4846288	40	SKESA v. 2.2	Pathogen: environmental/food/other	PRJNA186035	Center for Food Safety and Applied Nutrition	SAMN06214703	FDA	2016-12-14	environmental/other	10845478	USA:GA	NULL	NULL	raw pet food	NULL	NULL	NULL	Salmonella enterica	NULL	28901	CFSAN	2017-01-27	FDA959478-01B-002	PDT000181504.2	2017-01-27	28901	AAEGKG	AAEGKG000000000.1
PDT000175692.2|SAMN06110594|GCA_009089065.1|Salmonella enterica subsp. enterica serovar Enteritidis|Enteritidis|OSF058038|Pathogen: environmental/food/other	NULL	0	PAIRED	NULL	NULL	ILLUMINA	SRR5139122	GCA_009089065.1	Contig	268961	4691488	40	SKESA v. 2.2	Pathogen: environmental/food/other	PRJNA186035	Center for Food Safety and Applied Nutrition	SAMN06110594	OSF	2014	environmental/other	14533838	USA:OR	NULL	NULL	Food Isolate	NULL	NULL	NULL	Salmonella enterica subsp. enterica serovar Enteritidis	Enteritidis	28901	CFSAN	2017-01-03	OSF058038	PDT000175692.2	2017-01-03	149539	AALULS	AALULS000000000.1
PDT000050688.2|SAMN03360873|GCA_005944265.1|Salmonella enterica||OSF029694|Pathogen: environmental/food/other	NULL	0	PAIRED	NULL	NULL	ILLUMINA	SRR1861660	GCA_005944265.1	Contig	117151	4977984	91	SKESA v. 2.2	Pathogen: environmental/food/other	PRJNA186035	Center for Food Safety and Applied Nutrition	SAMN03360873	OSF	2014-04-11	environmental/other	10805788	USA:OR	NULL	NULL	chicken	NULL	NULL	CFSAN029694	Salmonella enterica	NULL	28901	CFSAN	2015-03-07	OSF029694	PDT000050688.2	2015-03-07	28901	AAEDNL	AAEDNL000000000.1
PDT000620445.1|SAMN13092706|GCA_009441235.1|Salmonella enterica||TTU_536|Pathogen: environmental/food/other	NULL	0	PAIRED	NULL	NULL	ILLUMINA	SRR10301782	GCA_009441235.1	Contig	201699	4797433	64	SKESA v. 2.2	Pathogen: environmental/food/other	PRJNA284276	FDA	SAMN13092706	TX	2017	environmental/other	14917078	USA:TX	NULL	NULL	Cattle feces	NULL	NULL	NULL	Salmonella enterica	NULL	28901	CFSAN	2019-10-30	TTU_536	PDT000620445.1	2019-10-30	28901	AAMRSM	AAMRSM000000000.1
PDT000230111.2|SAMN06034038|GCA_009429555.1|Salmonella enterica subsp. enterica serovar Typhimurium|Typhimurium|E2015001333|Pathogen: environmental/food/other	NULL	0	PAIRED	NULL	NULL	ILLUMINA	SRR5886295	GCA_009429555.1	Contig	213582	4982309	66	SKESA v. 2.2	Pathogen: environmental/food/other	PRJNA215333	FDA/CFSAN	SAMN06034038	Minnesota Department of Health	2014-10	environmental/other	14905348	USA:MN	NULL	NULL	Porcine Liver	NULL	NULL	NULL	Salmonella enterica subsp. enterica serovar Typhimurium	Typhimurium	28901	CFSAN	2017-08-01	E2015001333	PDT000230111.2	2017-08-01	90371	AAMQXM	AAMQXM000000000.1
PDT000320779.1|SAMN09262057|GCA_005412075.1|Salmonella enterica||OSF081717|Pathogen: environmental/food/other	NULL	0	PAIRED	NULL	NULL	ILLUMINA	SRR7230220	GCA_005412075.1	Contig	208730	5098458	88	SKESA v. 2.2	Pathogen: environmental/food/other	PRJNA186035	Center for Food Safety and Applied Nutrition	SAMN09262057	OSF	2017	environmental/other	10028908	USA:IN	NULL	NULL	Ground Component Turkey	NULL	NULL	NULL	Salmonella enterica	NULL	28901	CFSAN	2018-05-29	OSF081717	PDT000320779.1	2018-05-29	28901	AACUMK	AACUMK000000000.1
PDT000069084.2|SAMN03795195|GCA_008610945.1|Salmonella enterica subsp. enterica serovar Enteritidis|Enteritidis|15MN00233|Pathogen: clinical or host-associated	NULL	0	PAIRED	NULL	NULL	ILLUMINA	SRR2082853	GCA_008610945.1	Contig	419688	4692386	25	SKESA v. 2.2	Pathogen: clinical or host-associated	PRJNA237212	Minnesota Department of Health	SAMN03795195	Minnesota Department of Health	2015-06	clinical	13972228	USA:MN	Homo sapiens	NULL	feces	NULL	NULL	15MN00233	Salmonella enterica subsp. enterica serovar Enteritidis	Enteritidis	28901	CFSAN	2015-07-05	15MN00233	PDT000069084.2	2015-07-05	149539	AAKWRB	AAKWRB000000000.1
PDT000293206.2|SAMN08452447|GCA_007564365.1|Salmonella enterica||OSF075565|Pathogen: environmental/food/other	NULL	0	PAIRED	NULL	NULL	ILLUMINA	SRR6815262	GCA_007564365.1	Contig	110596	5062177	147	SKESA v. 2.2	Pathogen: environmental/food/other	PRJNA186035	Center for Food Safety and Applied Nutrition	SAMN08452447	OSF	2016	environmental/other	12691348	USA:CA	NULL	NULL	Raw Spinach	NULL	NULL	NULL	Salmonella enterica	NULL	28901	CFSAN	2018-03-07	OSF075565	PDT000293206.2	2018-03-07	28901	AAIHPN	AAIHPN000000000.1
PDT000154013.2|SAMN05781483|GCA_005974905.1|Salmonella enterica||ADRDL-R214|Pathogen: environmental/food/other	NULL	0	PAIRED	NULL	NULL	ILLUMINA	SRR4449768	GCA_005974905.1	Contig	134971	4958998	87	SKESA v. 2.2	Pathogen: environmental/food/other	PRJNA280335	US Food and Drug Administration	SAMN05781483	ADRDL FSM, SDSU	2016-05-23	environmental/other	10836428	USA:SD	NULL	NULL	GROUND PORK	NULL	NULL	NULL	Salmonella enterica	NULL	28901	CFSAN	2016-10-25	ADRDL-R214	PDT000154013.2	2016-10-25	28901	AAEFSE	AAEFSE000000000.1
PDT000298409.2|SAMN08767231|GCA_006271355.1|Salmonella enterica||FDA1038488 S001-015|Pathogen: environmental/food/other	1038488 S001-015	0	PAIRED	NULL	NULL	ILLUMINA	SRR6897981	GCA_006271355.1	Contig	44944	4881526	227	SKESA v. 2.2	Pathogen: environmental/food/other	PRJNA186035	Center for Food Safety and Applied Nutrition	SAMN08767231	FDA	2018	environmental/other	11142138	USA:MO	NULL	NULL	Kratom	NULL	NULL	NULL	Salmonella enterica	NULL	28901	CFSAN	2018-03-26	FDA1038488 S001-015	PDT000298409.2	2018-03-26	28901	AAFABC	AAFABC000000000.1
PDT000101382.2|SAMN03838184|GCA_006889625.1|Salmonella enterica subsp. enterica||POR1-0163|Pathogen: environmental/food/other	NULL	0	PAIRED	NULL	NULL	ILLUMINA	SRR3091384	GCA_006889625.1	Contig	252800	4747917	35	SKESA v. 2.2	Pathogen: environmental/food/other	PRJNA183850	New York State Dept. of Health - Wadsworth Center	SAMN03838184	TAMU	2014-10	environmental/other	11953518	USA:TX	Sus scrofa	NULL	feces	NULL	NULL	POR1-0163	Salmonella enterica subsp. enterica	NULL	28901	CFSAN	2016-01-07	POR1-0163	PDT000101382.2	2016-01-07	59201	AAGNLF	AAGNLF000000000.1
PDT000173485.2|SAMN03861924|GCA_006919755.1|Salmonella enterica||CFSAN036035|Pathogen: environmental/food/other	NULL	0	PAIRED	NULL	NULL	ILLUMINA	SRR5120852	GCA_006919755.1	Contig	238507	4984013	60	SKESA v. 2.2	Pathogen: environmental/food/other	PRJNA186035	Center for Food Safety and Applied Nutrition	SAMN03861924	NULL	2015-06-18	environmental/other	11995348	USA:VA	NULL	NULL	sediment	NULL	NULL	CFSAN036035	Salmonella enterica	NULL	28901	CFSAN	2016-12-19	CFSAN036035	PDT000173485.2	2016-12-19	28901	AAGPSH	AAGPSH000000000.1
PDT000358647.1|SAMN09755660|GCA_005538055.1|Salmonella enterica||OSF084227|Pathogen: environmental/food/other	NULL	0	PAIRED	NULL	NULL	ILLUMINA	SRR7647944	GCA_005538055.1	Contig	105828	4762259	86	SKESA v. 2.2	Pathogen: environmental/food/other	PRJNA186035	Center for Food Safety and Applied Nutrition	SAMN09755660	OSF	2017	environmental/other	10176348	USA:KS	NULL	NULL	Environmental sponge	NULL	NULL	NULL	Salmonella enterica	NULL	28901	CFSAN	2018-08-06	OSF084227	PDT000358647.1	2018-08-06	28901	AADDKD	AADDKD000000000.1
PDT000417047.1|SAMN10589434|GCA_005817105.1|Salmonella enterica||OSF089108|Pathogen: environmental/food/other	NULL	0	PAIRED	NULL	NULL	ILLUMINA	SRR8306796	GCA_005817105.1	Contig	103380	4702689	90	SKESA v. 2.2	Pathogen: environmental/food/other	PRJNA186035	Center for Food Safety and Applied Nutrition	SAMN10589434	OSF	2018	environmental/other	10660578	USA:NC	NULL	NULL	Finished Peanut Butter	NULL	NULL	NULL	Salmonella enterica	NULL	28901	CFSAN	2018-12-13	OSF089108	PDT000417047.1	2018-12-13	28901	AADVZE	AADVZE000000000.1
PDT000707610.1|SAMN14335737||Salmonella enterica subsp. enterica||CFSAN094482|Pathogen: environmental/food/other	NULL	0	PAIRED	NULL	NULL	ILLUMINA	SRR11271676	NULL	NULL	178632	4915797	64	NULL	Pathogen: environmental/food/other	PRJNA186035	Center for Food Safety and Applied Nutrition	SAMN14335737	FDA	2019-05	environmental/other	0	USA:PA	NULL	NULL	environmental water	NULL	NULL	NULL	Salmonella enterica subsp. enterica	NULL	28901	CFSAN	2020-03-09	CFSAN094482	PDT000707610.1	2020-03-09	59201	NULL	NULL
PDT000203158.2|SAMN06648170|GCA_006950745.1|Salmonella enterica||VA-WGS-17041|Pathogen: environmental/food/other	NULL	0	PAIRED	NULL	NULL	ILLUMINA	SRR5452302	GCA_006950745.1	Contig	274219	4713227	47	SKESA v. 2.2	Pathogen: environmental/food/other	PRJNA219491	FDA/CFSAN	SAMN06648170	VA	2016	environmental/other	12030798	USA:VA	NULL	NULL	water	NULL	NULL	NULL	Salmonella enterica	NULL	28901	CFSAN	2017-04-18	VA-WGS-17041	PDT000203158.2	2017-04-18	28901	AAGRYT	AAGRYT000000000.1
PDT000357514.1|SAMN09243502|GCA_005760535.1|Salmonella enterica||TTU_027|Pathogen: environmental/food/other	NULL	0	PAIRED	NULL	NULL	ILLUMINA	SRR7643229	GCA_005760535.1	Contig	445538	4613711	25	SKESA v. 2.2	Pathogen: environmental/food/other	PRJNA284276	FDA	SAMN09243502	TTU	2016	environmental/other	10598158	USA:TX	NULL	NULL	spinach	NULL	NULL	NULL	Salmonella enterica	NULL	28901	CFSAN	2018-08-03	TTU_027	PDT000357514.1	2018-08-03	28901	AADTQJ	AADTQJ000000000.1
PDT000101386.2|SAMN03838188|GCA_006890285.1|Salmonella enterica subsp. enterica||POR1-0172|Pathogen: environmental/food/other	NULL	0	PAIRED	NULL	NULL	ILLUMINA	SRR3091388	GCA_006890285.1	Contig	106378	5183727	92	SKESA v. 2.2	Pathogen: environmental/food/other	PRJNA183850	New York State Dept. of Health - Wadsworth Center	SAMN03838188	TAMU	2014-12	environmental/other	11954178	USA:TX	Sus scrofa	NULL	feces	NULL	NULL	POR1-0172	Salmonella enterica subsp. enterica	NULL	28901	CFSAN	2016-01-07	POR1-0172	PDT000101386.2	2016-01-07	59201	AAGNNE	AAGNNE000000000.1
PDT000093030.2|SAMN03702123|GCA_005954445.1|Salmonella enterica||OSF033300|Pathogen: environmental/food/other	NULL	0	PAIRED	NULL	NULL	ILLUMINA	SRR2890059	GCA_005954445.1	Contig	401627	5084802	44	SKESA v. 2.2	Pathogen: environmental/food/other	PRJNA186035	Center for Food Safety and Applied Nutrition	SAMN03702123	OSF	2014-10-14	environmental/other	10815968	USA:MN	NULL	NULL	boneless beef	NULL	NULL	CFSAN033300	Salmonella enterica	NULL	28901	CFSAN	2015-11-02	OSF033300	PDT000093030.2	2015-11-02	28901	AAEEFG	AAEEFG000000000.1
PDT000269675.2|SAMN08040360|GCA_009585865.1|Salmonella enterica subsp. enterica serovar Kentucky|Kentucky|E2017018896|Pathogen: environmental/food/other	NULL	0	PAIRED	NULL	NULL	ILLUMINA	SRR6354018	GCA_009585865.1	Contig	139535	4987614	138	SKESA v. 2.2	Pathogen: environmental/food/other	PRJNA215333	FDA/CFSAN	SAMN08040360	Minnesota Department of Health	2017-10-30	environmental/other	15120998	USA:MN	NULL	NULL	Chicken Carcass rinse	NULL	NULL	NULL	Salmonella enterica subsp. enterica serovar Kentucky	Kentucky	28901	CFSAN	2017-12-06	E2017018896	PDT000269675.2	2017-12-06	192955	AAMZYP	AAMZYP000000000.1
PDT000434400.1|SAMN10726020|GCA_006075295.1|Salmonella enterica subsp. enterica serovar Dublin|Dublin|HICAHS33-TET|Pathogen: environmental/food/other	NULL	0	PAIRED	NULL	NULL	ILLUMINA	SRR8434650	GCA_006075295.1	Contig	105454	4595435	99	SKESA v. 2.2	Pathogen: environmental/food/other	PRJNA280335	US Food and Drug Administration	SAMN10726020	CSU	2017-01-30	environmental/other	10939368	USA:CO	NULL	NULL	environmental swab (gloves of dairy farm workers)	NULL	NULL	NULL	Salmonella enterica subsp. enterica serovar Dublin	Dublin	28901	CFSAN	2019-01-11	HICAHS33-TET	PDT000434400.1	2019-01-11	98360	AAENCP	AAENCP000000000.1
PDT000084573.2|SAMN03462215|GCA_010914435.1|Salmonella enterica subsp. enterica|Weltevreden|CDPHFDLB-F14M00110a|Pathogen: environmental/food/other	NULL	0	PAIRED	JQPX01	NULL	ILLUMINA	SRR2482350	GCA_010914435.1	Contig	45736	5031735	236	SKESA v. 2.2	Pathogen: environmental/food/other	PRJNA277983	US Food and Drug Administration	SAMN03462215	CDPH FDLB	2014-01-10	environmental/other	17063888	USA:CA	NULL	NULL	fermenting cashew	NULL	NULL	CDPHFDLB-F14M00110a	Salmonella enterica subsp. enterica	Weltevreden	28901	FDA	2015-09-27	CDPHFDLB-F14M00110a	PDT000084573.2	2015-09-27	59201	AAOZIE	AAOZIE000000000.1
PDT000127124.2|SAMN04884989|GCA_008903745.1|Salmonella enterica subsp. enterica serovar Poona|Poona|AZ-TG92834|Pathogen: clinical or host-associated	NULL	0	PAIRED	JL6X01.00018	NULL	ILLUMINA	SRR3437445	GCA_008903745.1	Contig	184178	4560975	56	SKESA v. 2.2	Pathogen: clinical or host-associated	PRJNA183847	Arizona State Public Health Laboratory	SAMN04884989	TGEN	2016-04-14	clinical	14324578	USA:AZ	Homo sapiens	NULL	stool	NULL	NULL	NULL	Salmonella enterica subsp. enterica serovar Poona	Poona	28901	CFSAN	2016-04-25	AZ-TG92834	PDT000127124.2	2016-04-25	436295	AALNHY	AALNHY000000000.1
PDT000304832.2|SAMN08719778|GCA_006209775.1|Salmonella enterica||OSF077987|Pathogen: environmental/food/other	NULL	0	PAIRED	NULL	NULL	ILLUMINA	SRR6967960	GCA_006209775.1	Contig	93253	4752080	95	SKESA v. 2.2	Pathogen: environmental/food/other	PRJNA186035	Center for Food Safety and Applied Nutrition	SAMN08719778	OSF	2016	environmental/other	11080128	USA:IN	NULL	NULL	Ground Component Turkey	NULL	NULL	NULL	Salmonella enterica	NULL	28901	CFSAN	2018-04-09	OSF077987	PDT000304832.2	2018-04-09	28901	AAEWQZ	AAEWQZ000000000.1
PDT000032713.3|SAMN02850984|GCA_011453915.1|Salmonella enterica subsp. enterica serovar Enteritidis|Enteritidis|MDH-2014-00827|Pathogen: clinical or host-associated	NULL	0	PAIRED	JEGX01.0005	NULL	ILLUMINA	SRR1422660	GCA_011453915.1	Contig	283959	4725645	33	SKESA v. 2.2	Pathogen: clinical or host-associated	PRJNA237212	Minnesota Department of Health	SAMN02850984	Minnesota Department of Health	2014-06	clinical	17794488	USA:MN	Homo sapiens	NULL	feces	NULL	NULL	MDH-2014-00827	Salmonella enterica subsp. enterica serovar Enteritidis	Enteritidis	28901	CFSAN	2014-06-17	MDH-2014-00827	PDT000032713.3	2015-02-10	149539	AAQBDY	AAQBDY000000000.1
PDT000120123.2|SAMN04517042|GCA_006898745.1|Salmonella enterica||OSF047032|Pathogen: environmental/food/other	NULL	0	PAIRED	NULL	NULL	ILLUMINA	SRR3286774	GCA_006898745.1	Contig	494495	4788405	32	SKESA v. 2.2	Pathogen: environmental/food/other	PRJNA186035	Center for Food Safety and Applied Nutrition	SAMN04517042	OSF	2015-09-28	environmental/other	11962708	USA:IN	NULL	NULL	ground chicken	NULL	NULL	NULL	Salmonella enterica	NULL	28901	CFSAN	2016-03-23	OSF047032	PDT000120123.2	2016-03-23	28901	AAGOCZ	AAGOCZ000000000.1
PDT000189508.2|SAMN04933561|GCA_006956445.1|Salmonella enterica||CFSAN048134|Pathogen: environmental/food/other	NULL	0	PAIRED	NULL	NULL	ILLUMINA	SRR5280542	GCA_006956445.1	Contig	324634	4753305	28	SKESA v. 2.2	Pathogen: environmental/food/other	PRJNA186035	Center for Food Safety and Applied Nutrition	SAMN04933561	FDA	2015-09	environmental/other	12041088	USA:VA	NULL	NULL	sediment	NULL	NULL	NULL	Salmonella enterica	NULL	28901	CFSAN	2017-02-23	CFSAN048134	PDT000189508.2	2017-02-23	28901	AAGSIE	AAGSIE000000000.1
PDT000307087.2|SAMN08923757|GCA_007662065.1|Salmonella enterica||FDA1036614-026-001|Pathogen: environmental/food/other	NULL	0	PAIRED	NULL	NULL	ILLUMINA	SRR7029489	GCA_007662065.1	Contig	277909	4781697	37	SKESA v. 2.2	Pathogen: environmental/food/other	PRJNA186035	Center for Food Safety and Applied Nutrition	SAMN08923757	FDA	2018-03-26	environmental/other	12797938	USA:NC	NULL	NULL	Environmental Swab Sample	NULL	NULL	NULL	Salmonella enterica	NULL	28901	CFSAN	2018-04-18	FDA1036614-026-001	PDT000307087.2	2018-04-18	28901	AAIOIS	AAIOIS000000000.1
PDT000064849.2|SAMN03464829|GCA_006091235.1|Salmonella enterica||OSF031184|Pathogen: environmental/food/other	NULL	0	PAIRED	NULL	NULL	ILLUMINA	SRR2017865	GCA_006091235.1	Contig	82879	4989591	132	SKESA v. 2.2	Pathogen: environmental/food/other	PRJNA186035	Center for Food Safety and Applied Nutrition	SAMN03464829	OSF	2014-05-05	environmental/other	10956618	USA:CA	NULL	NULL	chicken	NULL	NULL	CFSAN031184	Salmonella enterica	NULL	28901	CFSAN	2015-05-13	OSF031184	PDT000064849.2	2015-05-13	28901	AAEODK	AAEODK000000000.1
PDT000139416.3|SAMN04915620|GCA_005969105.1|Salmonella enterica||CFSAN042328|Pathogen: environmental/food/other	NULL	0	PAIRED	NULL	NULL	ILLUMINA	SRR3934094,SRR4012009	GCA_005969105.1	Contig	192154	4879149	67	SKESA v. 2.2	Pathogen: environmental/food/other	PRJNA186035	Center for Food Safety and Applied Nutrition	SAMN04915620	FDA	2015-07-09	environmental/other	10830628	USA:NJ	NULL	NULL	water	NULL	NULL	NULL	Salmonella enterica	NULL	28901	CFSAN	2016-08-08	CFSAN042328	PDT000139416.3	2016-08-08	28901	AAEFJF	AAEFJF000000000.1
PDT000029737.3|SAMN02729430||Salmonella enterica subsp. enterica serovar Enteritidis|Enteritidis|NY-swgs1252|Pathogen: clinical or host-associated	NULL	0	PAIRED	NULL	NULL	ILLUMINA	SRR1272888	NULL	NULL	284038	4735472	29	NULL	Pathogen: clinical or host-associated	PRJNA227458	Wadsworth Center / NYSDOH	SAMN02729430	NY	2014-03	clinical	0	USA:NY	Homo sapiens	NULL	stool	NULL	NULL	NY-swgs1252	Salmonella enterica subsp. enterica serovar Enteritidis	Enteritidis	28901	CFSAN	2014-05-06	NY-swgs1252	PDT000029737.3	2015-02-10	149539	NULL	NULL
PDT000186864.2|SAMN06175345|GCA_005988545.1|Salmonella enterica||OSF058786|Pathogen: environmental/food/other	NULL	0	PAIRED	NULL	NULL	ILLUMINA	SRR5235737	GCA_005988545.1	Contig	411886	4830021	34	SKESA v. 2.2	Pathogen: environmental/food/other	PRJNA186035	Center for Food Safety and Applied Nutrition	SAMN06175345	OSF	2016	environmental/other	10850028	USA:IN	NULL	NULL	Ground Component Chicken	NULL	NULL	NULL	Salmonella enterica	NULL	28901	CFSAN	2017-02-07	OSF058786	PDT000186864.2	2017-02-14	28901	AAEGOW	AAEGOW000000000.1
PDT000266606.2|SAMN07163190|GCA_007101995.1|Salmonella enterica||NSUOC-0345-W1X|Pathogen: environmental/food/other	NULL	0	PAIRED	NULL	NULL	ILLUMINA	SRR6316075	GCA_007101995.1	Contig	198997	4835616	56	SKESA v. 2.2	Pathogen: environmental/food/other	PRJNA342956	FDA	SAMN07163190	Nova	2016-11-07	environmental/other	12213758	USA:FL	NULL	NULL	water	NULL	NULL	NULL	Salmonella enterica	NULL	28901	CFSAN	2017-11-22	NSUOC-0345-W1X	PDT000266606.2	2017-11-22	28901	AAHBWV	AAHBWV000000000.1
PDT000085217.2|SAMN04102375|GCA_008652805.1|Salmonella enterica subsp. enterica serovar Enteritidis|Enteritidis|E2015012057|Pathogen: clinical or host-associated	NULL	0	PAIRED	NULL	NULL	ILLUMINA	SRR2533499	GCA_008652805.1	Contig	406452	4728694	24	SKESA v. 2.2	Pathogen: clinical or host-associated	PRJNA237212	Minnesota Department of Health	SAMN04102375	Minnesota Department of Health	2015-08-20	clinical	14024108	USA:MN	Homo sapiens	NULL	feces	NULL	NULL	NULL	Salmonella enterica subsp. enterica serovar Enteritidis	Enteritidis	28901	FDA	2015-10-01	E2015012057	PDT000085217.2	2015-10-01	149539	AAKYSX	AAKYSX000000000.1
PDT000190409.2|SAMN06330665|GCA_006045515.1|Salmonella enterica||OSF060232|Pathogen: environmental/food/other	NULL	0	PAIRED	NULL	NULL	ILLUMINA	SRR5292204	GCA_006045515.1	Contig	89186	4972484	99	SKESA v. 2.2	Pathogen: environmental/food/other	PRJNA186035	Center for Food Safety and Applied Nutrition	SAMN06330665	OSF	2017	environmental/other	10909568	USA:MN	NULL	NULL	boneless beef	NULL	NULL	NULL	Salmonella enterica	NULL	28901	CFSAN	2017-02-27	OSF060232	PDT000190409.2	2017-02-27	28901	AAEKTA	AAEKTA000000000.1
PDT000199200.2|SAMN06174629|GCA_005534735.1|Salmonella enterica||NSUOC-0283-W2X|Pathogen: environmental/food/other	NULL	0	PAIRED	NULL	NULL	ILLUMINA	SRR5410076	GCA_005534735.1	Contig	420110	4532592	21	SKESA v. 2.2	Pathogen: environmental/food/other	PRJNA342956	FDA	SAMN06174629	Nova	2016-07-10	environmental/other	10172518	USA:FL	NULL	NULL	water	NULL	NULL	NULL	Salmonella enterica	NULL	28901	CFSAN	2017-04-03	NSUOC-0283-W2X	PDT000199200.2	2017-04-03	28901	AADDCF	AADDCF000000000.1
PDT000312167.2|SAMN09071641|GCA_006288115.1|Salmonella enterica||OSF080503|Pathogen: environmental/food/other	NULL	0	PAIRED	NULL	NULL	ILLUMINA	SRR7128218	GCA_006288115.1	Contig	79908	4805787	115	SKESA v. 2.2	Pathogen: environmental/food/other	PRJNA186035	Center for Food Safety and Applied Nutrition	SAMN09071641	OSF	2017	environmental/other	11158918	USA:IN	NULL	NULL	Ground Component Turkey	NULL	NULL	NULL	Salmonella enterica	NULL	28901	CFSAN	2018-05-07	OSF080503	PDT000312167.2	2018-05-07	28901	AAFBFV	AAFBFV000000000.1
PDT000294245.2|SAMN08663281|GCA_006268495.1|Salmonella enterica||OSF077813|Pathogen: environmental/food/other	NULL	0	PAIRED	NULL	NULL	ILLUMINA	SRR6826855	GCA_006268495.1	Contig	43505	4917955	232	SKESA v. 2.2	Pathogen: environmental/food/other	PRJNA186035	Center for Food Safety and Applied Nutrition	SAMN08663281	OSF	2018	environmental/other	11139278	USA:OR	NULL	NULL	kratom powder	NULL	NULL	NULL	Salmonella enterica	NULL	28901	CFSAN	2018-03-12	OSF077813	PDT000294245.2	2018-03-12	28901	AAEZVV	AAEZVV000000000.1
PDT000594329.1|SAMN12850894|GCA_008776835.1|Salmonella enterica||19IA08CB07-S1|Pathogen: environmental/food/other	NULL	0	PAIRED	NULL	NULL	ILLUMINA	SRR10186557	GCA_008776835.1	Contig	136803	4908411	99	SKESA v. 2.2	Pathogen: environmental/food/other	PRJNA292661	FDA	SAMN12850894	Iowa State U	2019-08	environmental/other	14183548	USA:IA	NULL	NULL	chicken breast	NULL	NULL	NULL	Salmonella enterica	NULL	28901	CFSAN	2019-09-26	19IA08CB07-S1	PDT000594329.1	2019-09-26	28901	AALEWF	AALEWF000000000.1
PDT000654684.1|SAMN13722190|GCA_010406025.1|Salmonella enterica subsp. enterica||CFSAN086212|Pathogen: environmental/food/other	NULL	0	PAIRED	NULL	NULL	ILLUMINA	SRR10827812	GCA_010406025.1	Contig	206375	4736397	53	SKESA v. 2.2	Pathogen: environmental/food/other	PRJNA186035	Center for Food Safety and Applied Nutrition	SAMN13722190	KRS	2017	environmental/other	16550738	USA:FL	NULL	NULL	Chicken litter	NULL	NULL	NULL	Salmonella enterica subsp. enterica	NULL	28901	CFSAN	2020-01-03	CFSAN086212	PDT000654684.1	2020-01-03	59201	AANRLP	AANRLP000000000.1
PDT000602239.1|SAMN12987015|GCA_008921485.1|Salmonella enterica||CDPHFDLB-FM19-01768-B|Pathogen: environmental/food/other	NULL	0	PAIRED	NULL	NULL	ILLUMINA	SRR10240817,SRR10240818	GCA_008921485.1	Contig	148872	4991770	75	SKESA v. 2.2	Pathogen: environmental/food/other	PRJNA277983	US Food and Drug Administration	SAMN12987015	CDPH FDLB	2019-07-19	environmental/other	14345388	USA:CA	NULL	NULL	Raw or partially cooked beef with bones	NULL	NULL	NULL	Salmonella enterica	NULL	28901	CFSAN	2019-10-08	CDPHFDLB-FM19-01768-B	PDT000602239.1	2019-10-08	28901	AALOQA	AALOQA000000000.1
PDT000108116.2|SAMN04451137|GCA_006025515.1|Salmonella enterica||OSF045679|Pathogen: environmental/food/other	NULL	0	PAIRED	NULL	NULL	ILLUMINA	SRR3182451	GCA_006025515.1	Contig	215715	4793569	51	SKESA v. 2.2	Pathogen: environmental/food/other	PRJNA186035	Center for Food Safety and Applied Nutrition	SAMN04451137	OSF	2015-04-30	environmental/other	10888918	USA:CA	NULL	NULL	Carcass swab	NULL	NULL	NULL	Salmonella enterica	NULL	28901	CFSAN	2016-02-22	OSF045679	PDT000108116.2	2016-02-22	28901	AAEJLU	AAEJLU000000000.1
PDT000430748.1|SAMN10690055|GCA_005423995.1|Salmonella enterica||AG18-0073|Pathogen: environmental/food/other	NULL	0	PAIRED	NULL	NULL	ILLUMINA	SRR8397534	GCA_005423995.1	Contig	35553	4709752	327	SKESA v. 2.2	Pathogen: environmental/food/other	PRJNA338674	FDA	SAMN10690055	Ohio ADDL	2015	environmental/other	10040828	USA:OH	NULL	NULL	Ovis aries, Placenta	NULL	NULL	NULL	Salmonella enterica	NULL	28901	CFSAN	2019-01-04	AG18-0073	PDT000430748.1	2019-01-04	28901	AACVJU	AACVJU000000000.1
PDT000152082.2|SAMN04572777|GCA_005974465.1|Salmonella enterica||OSF048199|Pathogen: environmental/food/other	NULL	0	PAIRED	NULL	NULL	ILLUMINA	SRR4417872	GCA_005974465.1	Contig	401713	4980840	40	SKESA v. 2.2	Pathogen: environmental/food/other	PRJNA186035	Center for Food Safety and Applied Nutrition	SAMN04572777	OSF	2015-10-21	environmental/other	10835988	USA:WA	NULL	NULL	environmental	NULL	NULL	NULL	Salmonella enterica	NULL	28901	CFSAN	2016-10-12	OSF048199	PDT000152082.2	2016-10-12	28901	AAEFQK	AAEFQK000000000.1
PDT000162510.2|SAMN03861835|GCA_006037935.1|Salmonella enterica||CFSAN035946|Pathogen: environmental/food/other	NULL	0	PAIRED	NULL	NULL	ILLUMINA	SRR5043981	GCA_006037935.1	Contig	237341	4577622	48	SKESA v. 2.2	Pathogen: environmental/food/other	PRJNA186035	Center for Food Safety and Applied Nutrition	SAMN03861835	NULL	2015-05-22	environmental/other	10901988	USA:VA	NULL	NULL	water	NULL	NULL	CFSAN035946	Salmonella enterica	NULL	28901	CFSAN	2016-11-22	CFSAN035946	PDT000162510.2	2016-11-22	28901	AAEKHD	AAEKHD000000000.1
PDT000120143.2|SAMN04517062|GCA_006026655.1|Salmonella enterica||OSF047052|Pathogen: environmental/food/other	NULL	0	PAIRED	NULL	NULL	ILLUMINA	SRR3286834	GCA_006026655.1	Contig	675857	4591435	20	SKESA v. 2.2	Pathogen: environmental/food/other	PRJNA186035	Center for Food Safety and Applied Nutrition	SAMN04517062	OSF	2015-09-28	environmental/other	10890688	USA:IN	NULL	NULL	ground chicken	NULL	NULL	NULL	Salmonella enterica	NULL	28901	CFSAN	2016-03-23	OSF047052	PDT000120143.2	2016-03-23	28901	AAEJOG	AAEJOG000000000.1
PDT000183000.2|SAMN06213707|GCA_006042655.1|Salmonella enterica||OSF059265|Pathogen: environmental/food/other	NULL	0	PAIRED	NULL	NULL	ILLUMINA	SRR5217482	GCA_006042655.1	Contig	66737	4694940	141	SKESA v. 2.2	Pathogen: environmental/food/other	PRJNA186035	Center for Food Safety and Applied Nutrition	SAMN06213707	OSF	2016	environmental/other	10906708	USA:CA	NULL	NULL	Pistachios	NULL	NULL	NULL	Salmonella enterica	NULL	28901	CFSAN	2017-01-30	OSF059265	PDT000183000.2	2017-01-30	28901	AAEKOJ	AAEKOJ000000000.1
PDT000163811.2|SAMN06033743|GCA_009059185.1|Salmonella enterica subsp. enterica serovar Enteritidis|Enteritidis|OSF056591|Pathogen: environmental/food/other	NULL	0	PAIRED	NULL	NULL	ILLUMINA	SRR5070637	GCA_009059185.1	Contig	170723	4689969	54	SKESA v. 2.2	Pathogen: environmental/food/other	PRJNA186035	Center for Food Safety and Applied Nutrition	SAMN06033743	OSF	2014	environmental/other	14503718	USA:CA	NULL	NULL	feed meat	NULL	NULL	NULL	Salmonella enterica subsp. enterica serovar Enteritidis	Enteritidis	28901	CFSAN	2016-12-02	OSF056591	PDT000163811.2	2016-12-02	149539	AALXFC	AALXFC000000000.1
PDT000455413.1|SAMN10841054|GCA_005729735.1|Salmonella enterica||ADRDL-2227|Pathogen: environmental/food/other	NULL	0	PAIRED	NULL	NULL	ILLUMINA	SRR8502952	GCA_005729735.1	Contig	98689	5136772	121	SKESA v. 2.2	Pathogen: environmental/food/other	PRJNA280335	US Food and Drug Administration	SAMN10841054	ADRDL	2018-05-08	environmental/other	10529258	USA:SD	NULL	NULL	Pheasant Pool-intestine	NULL	NULL	NULL	Salmonella enterica	NULL	28901	CFSAN	2019-01-29	ADRDL-2227	PDT000455413.1	2019-01-29	28901	AADRBG	AADRBG000000000.1
PDT000482292.1|SAMN10396248|GCA_005430635.1|Salmonella enterica||OSF087516|Pathogen: environmental/food/other	NULL	0	PAIRED	NULL	NULL	ILLUMINA	SRR8782315	GCA_005430635.1	Contig	450893	4816531	35	SKESA v. 2.2	Pathogen: environmental/food/other	PRJNA186035	Center for Food Safety and Applied Nutrition	SAMN10396248	OSF	2017	environmental/other	10047468	USA:KS	NULL	NULL	Environmental sponge	NULL	NULL	NULL	Salmonella enterica	NULL	28901	CFSAN	2019-03-25	OSF087516	PDT000482292.1	2019-03-25	28901	AACVVL	AACVVL000000000.1
PDT000158284.3|SAMN05203398|GCA_004222905.1|Salmonella enterica||IFSH00039|Pathogen: environmental/food/other	NULL	0	PAIRED	NULL	NULL	ILLUMINA	SRR5010529	GCA_004222905.1	Contig	392507	4797639	39	SKESA v. 2.2	Pathogen: environmental/food/other	PRJNA322206	FDA	SAMN05203398	Institute for Food Safety and Health	2016-04-11	environmental/other	8565308	USA:CA	NULL	NULL	Alfalfa Sprouts	NULL	NULL	NULL	Salmonella enterica	NULL	28901	CFSAN	2016-11-10	IFSH00039	PDT000158284.3	2016-11-10	28901	AAACWX	AAACWX000000000.1
PDT000036969.3|SAMN02952857|GCA_008047515.1|Salmonella enterica subsp. enterica serovar Enteritidis|Enteritidis|NY-swgs1378|Pathogen: clinical or host-associated	NULL	0	PAIRED	NULL	NULL	ILLUMINA	SRR1553877	GCA_008047515.1	Contig	172379	4721249	55	SKESA v. 2.2	Pathogen: clinical or host-associated	PRJNA227458	Wadsworth Center / NYSDOH	SAMN02952857	NY	2014-07	clinical	13295458	USA:NY	Homo sapiens	NULL	stool	NULL	NULL	NY-swgs1378	Salmonella enterica subsp. enterica serovar Enteritidis	Enteritidis	28901	CFSAN	2014-08-19	NY-swgs1378	PDT000036969.3	2015-02-10	149539	AAJMEW	AAJMEW000000000.1
PDT000065344.2|SAMN03464057|GCA_006019175.1|Salmonella enterica||CFSAN029958|Pathogen: environmental/food/other	NULL	0	PAIRED	NULL	NULL	ILLUMINA	SRR2032014	GCA_006019175.1	Contig	271679	4900368	44	SKESA v. 2.2	Pathogen: environmental/food/other	PRJNA186035	Center for Food Safety and Applied Nutrition	SAMN03464057	FDA	2014-08-05	environmental/other	10881998	USA:NC	NULL	NULL	water	NULL	NULL	CFSAN029958	Salmonella enterica	NULL	28901	CFSAN	2015-05-24	CFSAN029958	PDT000065344.2	2015-05-24	28901	AAEJAA	AAEJAA000000000.1
PDT000092910.2|SAMN03702181|GCA_006021235.1|Salmonella enterica||OSF033358|Pathogen: environmental/food/other	NULL	0	PAIRED	NULL	NULL	ILLUMINA	SRR2889939	GCA_006021235.1	Contig	387612	4728705	39	SKESA v. 2.2	Pathogen: environmental/food/other	PRJNA186035	Center for Food Safety and Applied Nutrition	SAMN03702181	OSF	2014-10-31	environmental/other	10884608	USA:CA	NULL	NULL	baby spinach	NULL	NULL	CFSAN033358	Salmonella enterica	NULL	28901	CFSAN	2015-11-02	OSF033358	PDT000092910.2	2015-11-02	28901	AAEJFF	AAEJFF000000000.1
PDT000114494.2|SAMN04546229|GCA_005961405.1|Salmonella enterica||OSF046212|Pathogen: environmental/food/other	NULL	0	PAIRED	NULL	NULL	ILLUMINA	SRR3223897	GCA_005961405.1	Contig	85584	4922252	109	SKESA v. 2.2	Pathogen: environmental/food/other	PRJNA186035	Center for Food Safety and Applied Nutrition	SAMN04546229	OSF	2015-08-10	environmental/other	10822918	USA:WA	NULL	NULL	shrimp	NULL	NULL	NULL	Salmonella enterica	NULL	28901	CFSAN	2016-03-14	OSF046212	PDT000114494.2	2016-03-14	28901	AAEESZ	AAEESZ000000000.1
PDT000323586.1|SAMN09262034|GCA_005758755.1|Salmonella enterica||OSF081796|Pathogen: environmental/food/other	NULL	0	PAIRED	NULL	NULL	ILLUMINA	SRR7261973	GCA_005758755.1	Contig	466367	4890543	32	SKESA v. 2.2	Pathogen: environmental/food/other	PRJNA186035	Center for Food Safety and Applied Nutrition	SAMN09262034	OSF	2017	environmental/other	10594198	USA:GA	NULL	NULL	ground beef	NULL	NULL	NULL	Salmonella enterica	NULL	28901	CFSAN	2018-06-04	OSF081796	PDT000323586.1	2018-06-04	28901	AADTKZ	AADTKZ000000000.1
PDT000357020.1|SAMN09761056|GCA_005413275.1|Salmonella enterica||OSF084179|Pathogen: environmental/food/other	NULL	0	PAIRED	NULL	NULL	ILLUMINA	SRR7638333	GCA_005413275.1	Contig	356423	4703127	28	SKESA v. 2.2	Pathogen: environmental/food/other	PRJNA186035	Center for Food Safety and Applied Nutrition	SAMN09761056	OSF	2017	environmental/other	10030108	USA:TX	NULL	NULL	ground beef meat	NULL	NULL	NULL	Salmonella enterica	NULL	28901	CFSAN	2018-08-02	OSF084179	PDT000357020.1	2018-08-02	28901	AACUOF	AACUOF000000000.1
PDT000280750.3|SAMN08331726|GCA_005901025.1|Salmonella enterica||OSF074360|Pathogen: environmental/food/other	NULL	0	PAIRED	NULL	NULL	ILLUMINA	SRR6491037	GCA_005901025.1	Contig	61607	5289709	166	SKESA v. 2.2	Pathogen: environmental/food/other	PRJNA186035	Center for Food Safety and Applied Nutrition	SAMN08331726	OSF	2016	environmental/other	10761958	USA:IN	NULL	NULL	Ground Component Chicken	NULL	NULL	NULL	Salmonella enterica	NULL	28901	CFSAN	2018-01-23	OSF074360	PDT000280750.3	2018-01-23	28901	AAEALC	AAEALC000000000.1
PDT000041455.3|SAMN03142759|GCA_008031755.1|Salmonella enterica subsp. enterica serovar Schwarzengrund|Schwarzengrund|MDH-2014-00994|Pathogen: environmental/food/other	NULL	0	PAIRED	NULL	NULL	ILLUMINA	SRR1633880	GCA_008031755.1	Contig	285400	4907306	46	SKESA v. 2.2	Pathogen: environmental/food/other	PRJNA215333	FDA/CFSAN	SAMN03142759	Minnesota Department of Health	2014-10	environmental/other	13279438	USA:MN	NULL	NULL	frozen chicken product	NULL	NULL	MDH-2014-00994	Salmonella enterica subsp. enterica serovar Schwarzengrund	Schwarzengrund	28901	CFSAN	2014-10-28	MDH-2014-00994	PDT000041455.3	2015-02-10	340190	AAJLKJ	AAJLKJ000000000.1
PDT000060426.2|SAMN03463979|GCA_005947125.1|Salmonella enterica||CFSAN029880|Pathogen: environmental/food/other	NULL	0	PAIRED	NULL	NULL	ILLUMINA	SRR1974127	GCA_005947125.1	Contig	180473	5002487	87	SKESA v. 2.2	Pathogen: environmental/food/other	PRJNA186035	Center for Food Safety and Applied Nutrition	SAMN03463979	FDA	2014-06-18	environmental/other	10808658	USA:GA	NULL	NULL	water	NULL	NULL	CFSAN029880	Salmonella enterica	NULL	28901	CFSAN	2015-04-14	CFSAN029880	PDT000060426.2	2015-04-14	28901	AAEDRR	AAEDRR000000000.1
PDT000158398.2|SAMN04572861|GCA_006038695.1|Salmonella enterica||OSF048274|Pathogen: environmental/food/other	NULL	0	PAIRED	NULL	NULL	ILLUMINA	SRR5016836	GCA_006038695.1	Contig	308545	4750969	42	SKESA v. 2.2	Pathogen: environmental/food/other	PRJNA186035	Center for Food Safety and Applied Nutrition	SAMN04572861	OSF	2015-11-06	environmental/other	10902748	USA:WA	NULL	NULL	Avocados	NULL	NULL	NULL	Salmonella enterica	NULL	28901	CFSAN	2016-11-14	OSF048274	PDT000158398.2	2016-11-14	28901	AAEKFO	AAEKFO000000000.1
PDT000175695.2|SAMN06110593||Salmonella enterica subsp. enterica serovar Enteritidis|Enteritidis|OSF058039|Pathogen: environmental/food/other	NULL	0	PAIRED	NULL	NULL	ILLUMINA	SRR5139125	NULL	NULL	197835	4690641	48	NULL	Pathogen: environmental/food/other	PRJNA186035	Center for Food Safety and Applied Nutrition	SAMN06110593	OSF	2014	environmental/other	0	USA:OR	NULL	NULL	Food Isolate	NULL	NULL	NULL	Salmonella enterica subsp. enterica serovar Enteritidis	Enteritidis	28901	CFSAN	2017-01-03	OSF058039	PDT000175695.2	2017-01-03	149539	NULL	NULL
PDT000655939.1|SAMN13747083|GCA_010706515.1|Salmonella enterica||19KS09GT03-S1|Pathogen: environmental/food/other	NULL	0	PAIRED	NULL	NULL	ILLUMINA	SRR10843351	GCA_010706515.1	Contig	168317	4724049	72	SKESA v. 2.2	Pathogen: environmental/food/other	PRJNA292661	FDA	SAMN13747083	Kansas State University	2019-09-09	environmental/other	16853338	USA:KS	NULL	NULL	ground turkey	NULL	NULL	NULL	Salmonella enterica	NULL	28901	CFSAN	2020-01-07	19KS09GT03-S1	PDT000655939.1	2020-01-07	28901	AAOKKP	AAOKKP000000000.1
PDT000191559.2|SAMN06333899|GCA_005989885.1|Salmonella enterica||AZ-TG93813|Pathogen: environmental/food/other	NULL	0	PAIRED	NULL	NULL	ILLUMINA	SRR5319548	GCA_005989885.1	Contig	175024	4820144	40	SKESA v. 2.2	Pathogen: environmental/food/other	PRJNA183847	Arizona State Public Health Laboratory	SAMN06333899	TGEN	2016	environmental/other	10851368	USA:AZ	NULL	NULL	skin (Capra aegagrus)	NULL	NULL	NULL	Salmonella enterica	NULL	28901	CFSAN	2017-03-07	AZ-TG93813	PDT000191559.2	2017-03-07	28901	AAEGVE	AAEGVE000000000.1
PDT000284137.2|SAMN08395360||Salmonella enterica||OSF075284|Pathogen: environmental/food/other	NULL	0	PAIRED	NULL	NULL	ILLUMINA	SRR6668032	NULL	NULL	133067	4976998	76	NULL	Pathogen: environmental/food/other	PRJNA186035	Center for Food Safety and Applied Nutrition	SAMN08395360	OSF	2016	environmental/other	0	USA:IN	NULL	NULL	Ground Component Turkey	NULL	NULL	NULL	Salmonella enterica	NULL	28901	CFSAN	2018-02-02	OSF075284	PDT000284137.2	2018-02-02	28901	NULL	NULL
PDT000049521.2|SAMN03275359|GCA_005943885.1|Salmonella enterica||OSF028040|Pathogen: environmental/food/other	NULL	0	PAIRED	NULL	NULL	ILLUMINA	SRR1799710	GCA_005943885.1	Contig	279682	4757218	50	SKESA v. 2.2	Pathogen: environmental/food/other	PRJNA186035	Center for Food Safety and Applied Nutrition	SAMN03275359	OSF	2014-03-17	environmental/other	10805408	USA:OH	NULL	NULL	chicken	NULL	NULL	CFSAN028040	Salmonella enterica	NULL	28901	CFSAN	2015-02-12	OSF028040	PDT000049521.2	2015-02-19	28901	AAEDMD	AAEDMD000000000.1
PDT000066327.2|SAMN03464089|GCA_005950125.1|Salmonella enterica||CFSAN029990|Pathogen: environmental/food/other	NULL	0	PAIRED	NULL	NULL	ILLUMINA	SRR2053344	GCA_005950125.1	Contig	108959	5027216	173	SKESA v. 2.2	Pathogen: environmental/food/other	PRJNA186035	Center for Food Safety and Applied Nutrition	SAMN03464089	FDA	2014-08-13	environmental/other	10811648	USA:SC	NULL	NULL	soil	NULL	NULL	CFSAN029990	Salmonella enterica	NULL	28901	CFSAN	2015-06-05	CFSAN029990	PDT000066327.2	2015-06-05	28901	AAEDXT	AAEDXT000000000.1
PDT000490580.1|SAMN11420022|GCA_005749715.1|Salmonella enterica||CFSAN092595|Pathogen: environmental/food/other	NULL	0	PAIRED	NULL	NULL	ILLUMINA	SRR8902352	GCA_005749715.1	Contig	279629	4741086	40	SKESA v. 2.2	Pathogen: environmental/food/other	PRJNA186035	Center for Food Safety and Applied Nutrition	SAMN11420022	FDA CFSAN	2019-03	environmental/other	10581678	USA:CA	NULL	NULL	Organic Coconut Milk	NULL	NULL	NULL	Salmonella enterica	NULL	28901	CFSAN	2019-04-15	CFSAN092595	PDT000490580.1	2019-04-15	28901	AADSRB	AADSRB000000000.1
PDT000070051.2|SAMN03857074|GCA_008612785.1|Salmonella enterica subsp. enterica serovar Schwarzengrund|Schwarzengrund|15MN00279|Pathogen: environmental/food/other	NULL	0	PAIRED	NULL	NULL	ILLUMINA	SRR2106115	GCA_008612785.1	Contig	546787	4957103	42	SKESA v. 2.2	Pathogen: environmental/food/other	PRJNA215333	FDA/CFSAN	SAMN03857074	Minnesota Department of Health	2015-06-24	environmental/other	13974088	USA:MN	NULL	NULL	frozen raw stuffed chicken product	NULL	NULL	15MN00279	Salmonella enterica subsp. enterica serovar Schwarzengrund	Schwarzengrund	28901	CFSAN	2015-07-17	15MN00279	PDT000070051.2	2015-07-17	340190	AAKWUN	AAKWUN000000000.1
PDT000060469.2|SAMN03455274|GCA_005946145.1|Salmonella enterica||OSF030741|Pathogen: environmental/food/other	NULL	0	PAIRED	NULL	NULL	ILLUMINA	SRR1976256	GCA_005946145.1	Contig	127567	4749868	76	SKESA v. 2.2	Pathogen: environmental/food/other	PRJNA186035	Center for Food Safety and Applied Nutrition	SAMN03455274	OSF	2014-05-05	environmental/other	10807668	USA:CA	NULL	NULL	chicken	NULL	NULL	CFSAN030741	Salmonella enterica	NULL	28901	CFSAN	2015-04-16	OSF030741	PDT000060469.2	2015-04-16	28901	AAEDRY	AAEDRY000000000.1
PDT000545185.1|SAMN12290039|GCA_007719025.1|Salmonella enterica||OSF095095|Pathogen: environmental/food/other	NULL	0	PAIRED	NULL	NULL	ILLUMINA	SRR9699210	GCA_007719025.1	Contig	118456	4769944	76	SKESA v. 2.2	Pathogen: environmental/food/other	PRJNA186035	Center for Food Safety and Applied Nutrition	SAMN12290039	OSF	2018	environmental/other	12861048	USA:IN	NULL	NULL	Bird rinse	NULL	NULL	NULL	Salmonella enterica	NULL	28901	CFSAN	2019-07-17	OSF095095	PDT000545185.1	2019-07-17	28901	AAIRIH	AAIRIH000000000.1
PDT000098621.2|SAMN04330085||Salmonella enterica subsp. enterica serovar Braenderup|Braenderup|CFSAN038462|Pathogen: environmental/food/other	NULL	0	PAIRED	NULL	NULL	ILLUMINA	SRR3038341	NULL	NULL	402678	4645893	31	NULL	Pathogen: environmental/food/other	PRJNA215355	FDA/CFSAN	SAMN04330085	FDA	2015-06-18	environmental/other	0	USA:MD	NULL	NULL	cucumbers	NULL	NULL	NULL	Salmonella enterica subsp. enterica serovar Braenderup	Braenderup	28901	CFSAN	2015-12-21	CFSAN038462	PDT000098621.2	2015-12-21	149391	NULL	NULL
PDT000588817.1|SAMN12784158|GCA_008624975.1|Salmonella enterica||19SD07CB29-S1|Pathogen: environmental/food/other	NULL	0	PAIRED	NULL	NULL	ILLUMINA	SRR10140407	GCA_008624975.1	Contig	62125	4881359	125	SKESA v. 2.2	Pathogen: environmental/food/other	PRJNA292661	FDA	SAMN12784158	South Dakota ADRDL	2019-07	environmental/other	13986248	USA:SD	NULL	NULL	chicken breast	NULL	NULL	NULL	Salmonella enterica	NULL	28901	CFSAN	2019-09-19	19SD07CB29-S1	PDT000588817.1	2019-09-19	28901	AAKXSQ	AAKXSQ000000000.1
PDT000304962.2|SAMN08851604|GCA_007489425.1|Salmonella enterica||TXAML1800448|Pathogen: clinical or host-associated	NULL	0	PAIRED	NULL	NULL	ILLUMINA	SRR6973597	GCA_007489425.1	Contig	46938	4521659	196	SKESA v. 2.2	Pathogen: clinical or host-associated	PRJNA284276	FDA	SAMN08851604	TX	2018	clinical	12616308	USA:TX	Homo sapiens	NULL	stool	NULL	NULL	NULL	Salmonella enterica	NULL	28901	CFSAN	2018-04-09	TXAML1800448	PDT000304962.2	2018-04-09	28901	AAICIM	AAICIM000000000.1
PDT000064660.2|SAMN03464819|GCA_005948245.1|Salmonella enterica||OSF031174|Pathogen: environmental/food/other	NULL	0	PAIRED	NULL	NULL	ILLUMINA	SRR2015810	GCA_005948245.1	Contig	45137	5101769	224	SKESA v. 2.2	Pathogen: environmental/food/other	PRJNA186035	Center for Food Safety and Applied Nutrition	SAMN03464819	OSF	2014-05-02	environmental/other	10809788	USA:AR	NULL	NULL	chicken	NULL	NULL	CFSAN031174	Salmonella enterica	NULL	28901	CFSAN	2015-05-11	OSF031174	PDT000064660.2	2015-05-11	28901	AAEDVD	AAEDVD000000000.1
PDT000433925.1|SAMN10720036|GCA_005721935.1|Salmonella enterica||OSF090592|Pathogen: environmental/food/other	NULL	0	PAIRED	NULL	NULL	ILLUMINA	SRR8427102	GCA_005721935.1	Contig	120038	4856941	84	SKESA v. 2.2	Pathogen: environmental/food/other	PRJNA186035	Center for Food Safety and Applied Nutrition	SAMN10720036	OSF	2017	environmental/other	10519318	USA:NE	NULL	NULL	Poultry	NULL	NULL	NULL	Salmonella enterica	NULL	28901	CFSAN	2019-01-10	OSF090592	PDT000433925.1	2019-01-10	28901	AADQQF	AADQQF000000000.1
PDT000294457.2|SAMN08663316|GCA_007563105.1|Salmonella enterica||VA-WGS-18001|Pathogen: environmental/food/other	NULL	0	PAIRED	NULL	NULL	ILLUMINA	SRR6832866	GCA_007563105.1	Contig	164371	4767935	57	SKESA v. 2.2	Pathogen: environmental/food/other	PRJNA219491	FDA/CFSAN	SAMN08663316	VA	2017-09-10	environmental/other	12690088	USA:VA	NULL	NULL	sediment	NULL	NULL	NULL	Salmonella enterica	NULL	28901	CFSAN	2018-03-14	VA-WGS-18001	PDT000294457.2	2018-03-14	28901	AAIHNF	AAIHNF000000000.1
PDT000062124.2|SAMN03289449|GCA_006873605.1|Salmonella enterica||OSF028995|Pathogen: environmental/food/other	NULL	0	PAIRED	NULL	NULL	ILLUMINA	SRR1995520	GCA_006873605.1	Contig	44798	4584543	192	SKESA v. 2.2	Pathogen: environmental/food/other	PRJNA186035	Center for Food Safety and Applied Nutrition	SAMN03289449	OSF	2014-04-11	environmental/other	11937498	USA:CA	NULL	NULL	chicken	NULL	NULL	CFSAN028995	Salmonella enterica	NULL	28901	CFSAN	2015-04-24	OSF028995	PDT000062124.2	2015-04-24	28901	AAGMED	AAGMED000000000.1
PDT000121764.2|SAMN04577086|GCA_007217895.1|Salmonella enterica subsp. enterica serovar Enteritidis|Enteritidis|E2016003976|Pathogen: clinical or host-associated	NULL	0	PAIRED	NULL	NULL	ILLUMINA	SRR3306269	GCA_007217895.1	Contig	514884	4659509	18	SKESA v. 2.2	Pathogen: clinical or host-associated	PRJNA237212	Minnesota Department of Health	SAMN04577086	Minnesota Department of Health	2016-03-16	clinical	12344288	USA:MN	Homo sapiens	NULL	feces	NULL	NULL	NULL	Salmonella enterica subsp. enterica serovar Enteritidis	Enteritidis	28901	CFSAN	2016-03-28	E2016003976	PDT000121764.2	2016-03-28	149539	AAHHIY	AAHHIY000000000.1
PDT000158366.2|SAMN04572892|GCA_006037855.1|Salmonella enterica||OSF048305|Pathogen: environmental/food/other	NULL	0	PAIRED	NULL	NULL	ILLUMINA	SRR5016801	GCA_006037855.1	Contig	264038	4814537	51	SKESA v. 2.2	Pathogen: environmental/food/other	PRJNA186035	Center for Food Safety and Applied Nutrition	SAMN04572892	OSF	2015-10-29	environmental/other	10901908	USA:IN	NULL	NULL	chicken	NULL	NULL	NULL	Salmonella enterica	NULL	28901	CFSAN	2016-11-14	OSF048305	PDT000158366.2	2016-11-14	28901	AAEKFC	AAEKFC000000000.1
PDT000031941.3|SAMN02837853|GCA_008088965.1|Salmonella enterica subsp. enterica serovar Enteritidis|Enteritidis|OSF018313|Pathogen: environmental/food/other	NULL	0	PAIRED	NULL	NULL	ILLUMINA	SRR1346256	GCA_008088965.1	Contig	283996	4693972	30	SKESA v. 2.2	Pathogen: environmental/food/other	PRJNA186035	Center for Food Safety and Applied Nutrition	SAMN02837853	OSF	2014-05-15	environmental/other	13402338	USA:OR	NULL	NULL	Food Isolate	NULL	NULL	CFSAN018313	Salmonella enterica subsp. enterica serovar Enteritidis	Enteritidis	28901	CFSAN	2014-06-06	OSF018313	PDT000031941.3	2015-02-10	149539	AAJOQP	AAJOQP000000000.1
PDT000231067.2|SAMN06115732|GCA_006072775.1|Salmonella enterica||CFSAN057170|Pathogen: environmental/food/other	NULL	0	PAIRED	NULL	NULL	ILLUMINA	SRR5342934	GCA_006072775.1	Contig	180929	4788804	73	SKESA v. 2.2	Pathogen: environmental/food/other	PRJNA186035	Center for Food Safety and Applied Nutrition	SAMN06115732	FDA	2016-06-16	environmental/other	10936838	USA:MD	NULL	NULL	water	NULL	NULL	NULL	Salmonella enterica	NULL	28901	CFSAN	2017-03-14	CFSAN057170	PDT000231067.2	2017-08-07	28901	AAEMXR	AAEMXR000000000.1
PDT000157344.3|SAMN04572828|GCA_006391255.1|Salmonella enterica||OSF048246|Pathogen: environmental/food/other	NULL	0	PAIRED	NULL	NULL	ILLUMINA	SRR5000287	GCA_006391255.1	Contig	230852	5138070	87	SKESA v. 2.2	Pathogen: environmental/food/other	PRJNA186035	Center for Food Safety and Applied Nutrition	SAMN04572828	OSF	2015-10-29	environmental/other	11397388	USA:IN	NULL	NULL	chicken	NULL	NULL	NULL	Salmonella enterica	NULL	28901	CFSAN	2016-11-07	OSF048246	PDT000157344.3	2016-11-07	28901	AAFGNA	AAFGNA000000000.1
PDT000688181.1|SAMN14145672||Salmonella enterica subsp. enterica||CFSAN094914|Pathogen: environmental/food/other	NULL	0	PAIRED	NULL	NULL	ILLUMINA	SRR11122670	NULL	NULL	201522	5075144	74	NULL	Pathogen: environmental/food/other	PRJNA186035	Center for Food Safety and Applied Nutrition	SAMN14145672	FDA	2018-05	environmental/other	0	USA:PA	NULL	NULL	environmental water	NULL	NULL	NULL	Salmonella enterica subsp. enterica	NULL	28901	CFSAN	2020-02-20	CFSAN094914	PDT000688181.1	2020-02-20	59201	NULL	NULL
PDT000448318.1|SAMN10715276|GCA_005654415.1|Salmonella enterica||ADRDL-2243|Pathogen: environmental/food/other	NULL	0	PAIRED	NULL	NULL	ILLUMINA	SRR8476813	GCA_005654415.1	Contig	51422	4764229	177	SKESA v. 2.2	Pathogen: environmental/food/other	PRJNA280335	US Food and Drug Administration	SAMN10715276	ADRDL	2018-09-17	environmental/other	10412298	USA:NE	NULL	NULL	Bovine feces (Bos taurus)	NULL	NULL	NULL	Salmonella enterica	NULL	28901	CFSAN	2019-01-23	ADRDL-2243	PDT000448318.1	2019-01-23	28901	AADLMN	AADLMN000000000.1
PDT000114468.2|SAMN04546203|GCA_005607175.1|Salmonella enterica||OSF046185|Pathogen: environmental/food/other	NULL	0	PAIRED	NULL	NULL	ILLUMINA	SRR3223823	GCA_005607175.1	Contig	553723	4659857	33	SKESA v. 2.2	Pathogen: environmental/food/other	PRJNA186035	Center for Food Safety and Applied Nutrition	SAMN04546203	OSF	2015-08-12	environmental/other	10329808	USA:WA	NULL	NULL	Macadamia Nuts	NULL	NULL	NULL	Salmonella enterica	NULL	28901	CFSAN	2016-03-14	OSF046185	PDT000114468.2	2016-03-14	28901	AADIIN	AADIIN000000000.1
PDT000152845.2|SAMN04572787|GCA_006937195.1|Salmonella enterica||OSF048209|Pathogen: environmental/food/other	NULL	0	PAIRED	NULL	NULL	ILLUMINA	SRR4427838	GCA_006937195.1	Contig	761720	4904334	24	SKESA v. 2.2	Pathogen: environmental/food/other	PRJNA186035	Center for Food Safety and Applied Nutrition	SAMN04572787	OSF	2015-10-28	environmental/other	12013878	USA:AZ	NULL	NULL	environmental	NULL	NULL	NULL	Salmonella enterica	NULL	28901	CFSAN	2016-10-17	OSF048209	PDT000152845.2	2016-10-17	28901	AAGQZH	AAGQZH000000000.1
PDT000171677.2|SAMN06033867|GCA_006916315.1|Salmonella enterica||OSF056688|Pathogen: environmental/food/other	NULL	0	PAIRED	NULL	NULL	ILLUMINA	SRR5105122	GCA_006916315.1	Contig	227949	4770076	56	SKESA v. 2.2	Pathogen: environmental/food/other	PRJNA186035	Center for Food Safety and Applied Nutrition	SAMN06033867	OSF	2014	environmental/other	11991128	USA:KY	NULL	NULL	Peanut Butter	NULL	NULL	NULL	Salmonella enterica	NULL	28901	CFSAN	2016-12-13	OSF056688	PDT000171677.2	2016-12-13	28901	AAGPLE	AAGPLE000000000.1
PDT000065173.2|SAMN03464859|GCA_006089975.1|Salmonella enterica||OSF031214|Pathogen: environmental/food/other	NULL	0	PAIRED	NULL	NULL	ILLUMINA	SRR2029471	GCA_006089975.1	Contig	168232	4689888	59	SKESA v. 2.2	Pathogen: environmental/food/other	PRJNA186035	Center for Food Safety and Applied Nutrition	SAMN03464859	OSF	2014-04-30	environmental/other	10955358	USA:MN	NULL	NULL	chicken	NULL	NULL	CFSAN031214	Salmonella enterica	NULL	28901	CFSAN	2015-05-22	OSF031214	PDT000065173.2	2015-05-22	28901	AAEODU	AAEODU000000000.1
PDT000279281.2|SAMN08379234|GCA_007476345.1|Salmonella enterica||OSF073608|Pathogen: environmental/food/other	NULL	0	PAIRED	NULL	NULL	ILLUMINA	SRR6484493	GCA_007476345.1	Contig	33129	4720861	258	SKESA v. 2.2	Pathogen: environmental/food/other	PRJNA186035	Center for Food Safety and Applied Nutrition	SAMN08379234	OSF	2016	environmental/other	12603228	USA:IN	NULL	NULL	Ground Component Turkey	NULL	NULL	NULL	Salmonella enterica	NULL	28901	CFSAN	2018-01-19	OSF073608	PDT000279281.2	2018-01-19	28901	AAIBKF	AAIBKF000000000.1
PDT000111450.2|SAMN04519546|GCA_008846965.1|Salmonella enterica subsp. enterica serovar Enteritidis|Enteritidis|E2016002547|Pathogen: clinical or host-associated	NULL	0	PAIRED	NULL	NULL	ILLUMINA	SRR3198633	GCA_008846965.1	Contig	406409	4706341	27	SKESA v. 2.2	Pathogen: clinical or host-associated	PRJNA237212	Minnesota Department of Health	SAMN04519546	Minnesota Department of Health	2016-02	clinical	14265998	USA:MN	Homo sapiens	NULL	feces	NULL	NULL	NULL	Salmonella enterica subsp. enterica serovar Enteritidis	Enteritidis	28901	CFSAN	2016-03-01	E2016002547	PDT000111450.2	2016-03-02	149539	AALJHL	AALJHL000000000.1
PDT000212874.2|SAMN06115658|GCA_005994735.1|Salmonella enterica||CFSAN057100|Pathogen: environmental/food/other	NULL	0	PAIRED	NULL	NULL	ILLUMINA	SRR5593407	GCA_005994735.1	Contig	151082	4741332	67	SKESA v. 2.2	Pathogen: environmental/food/other	PRJNA186035	Center for Food Safety and Applied Nutrition	SAMN06115658	FDA	2016-06-07	environmental/other	10856218	USA:DE	NULL	NULL	water	NULL	NULL	NULL	Salmonella enterica	NULL	28901	CFSAN	2017-05-24	CFSAN057100	PDT000212874.2	2017-05-24	28901	AAEHGV	AAEHGV000000000.1
PDT000265917.2|SAMN08001093|GCA_007093585.1|Salmonella enterica||OSF071441|Pathogen: environmental/food/other	NULL	0	PAIRED	NULL	NULL	ILLUMINA	SRR6311237	GCA_007093585.1	Contig	136731	4611096	66	SKESA v. 2.2	Pathogen: environmental/food/other	PRJNA186035	Center for Food Safety and Applied Nutrition	SAMN08001093	OSF	2016	environmental/other	12199578	USA:IN	NULL	NULL	Ground Component Chicken	NULL	NULL	NULL	Salmonella enterica	NULL	28901	CFSAN	2017-11-21	OSF071441	PDT000265917.2	2017-11-21	28901	AAHBOM	AAHBOM000000000.1
PDT000106149.2|SAMN04102311|GCA_010542705.1|Salmonella enterica subsp. enterica serovar Uzaramo|Uzaramo|CFSAN038552|Pathogen: environmental/food/other	NULL	0	PAIRED	NULL	NULL	ILLUMINA	SRR3152523	GCA_010542705.1	Contig	282984	4653194	55	SKESA v. 2.2	Pathogen: environmental/food/other	PRJNA186035	Center for Food Safety and Applied Nutrition	SAMN04102311	FDA	2015-08-12	environmental/other	16688338	USA:NY	NULL	NULL	Raw Macadamia Nuts	NULL	NULL	NULL	Salmonella enterica subsp. enterica serovar Uzaramo	Uzaramo	28901	CFSAN	2016-02-08	CFSAN038552	PDT000106149.2	2016-02-08	2565147	AAOAOV	AAOAOV000000000.1
PDT000252920.2|SAMN07792009|GCA_006169285.1|Salmonella enterica||OSF070270|Pathogen: environmental/food/other	NULL	0	PAIRED	NULL	NULL	ILLUMINA	SRR6178996	GCA_006169285.1	Contig	82878	4666217	103	SKESA v. 2.2	Pathogen: environmental/food/other	PRJNA186035	Center for Food Safety and Applied Nutrition	SAMN07792009	OSF	2015	environmental/other	11039588	USA:SC	NULL	NULL	kibble	NULL	NULL	NULL	Salmonella enterica	NULL	28901	CFSAN	2017-10-16	OSF070270	PDT000252920.2	2017-10-16	28901	AAETSI	AAETSI000000000.1
PDT000231072.2|SAMN06115730|GCA_005996265.1|Salmonella enterica||CFSAN057172|Pathogen: environmental/food/other	NULL	0	PAIRED	NULL	NULL	ILLUMINA	SRR5342939	GCA_005996265.1	Contig	258662	4579180	31	SKESA v. 2.2	Pathogen: environmental/food/other	PRJNA186035	Center for Food Safety and Applied Nutrition	SAMN06115730	FDA	2016-07-07	environmental/other	10857748	USA:DE	NULL	NULL	water	NULL	NULL	NULL	Salmonella enterica	NULL	28901	CFSAN	2017-03-14	CFSAN057172	PDT000231072.2	2017-08-07	28901	AAEHHS	AAEHHS000000000.1
PDT000186867.2|SAMN06175348|GCA_005988505.1|Salmonella enterica||OSF058784|Pathogen: environmental/food/other	NULL	0	PAIRED	NULL	NULL	ILLUMINA	SRR5235740	GCA_005988505.1	Contig	316098	4793134	39	SKESA v. 2.2	Pathogen: environmental/food/other	PRJNA186035	Center for Food Safety and Applied Nutrition	SAMN06175348	OSF	2016	environmental/other	10849988	USA:IN	NULL	NULL	Ground Component Chicken	NULL	NULL	NULL	Salmonella enterica	NULL	28901	CFSAN	2017-02-07	OSF058784	PDT000186867.2	2017-02-14	28901	AAEGPA	AAEGPA000000000.1
PDT000066322.2|SAMN03464087|GCA_005677475.1|Salmonella enterica||CFSAN029988|Pathogen: environmental/food/other	NULL	0	PAIRED	NULL	NULL	ILLUMINA	SRR2053333	GCA_005677475.1	Contig	193821	4887787	48	SKESA v. 2.2	Pathogen: environmental/food/other	PRJNA186035	Center for Food Safety and Applied Nutrition	SAMN03464087	FDA	2014-08-12	environmental/other	10455768	USA:SC	NULL	NULL	water	NULL	NULL	CFSAN029988	Salmonella enterica	NULL	28901	CFSAN	2015-06-05	CFSAN029988	PDT000066322.2	2015-06-05	28901	AADNKD	AADNKD000000000.1
PDT000306678.2|SAMN08923843|GCA_006323025.1|Salmonella enterica||OSF078667|Pathogen: environmental/food/other	NULL	0	PAIRED	NULL	NULL	ILLUMINA	SRR7012009	GCA_006323025.1	Contig	163442	4708837	49	SKESA v. 2.2	Pathogen: environmental/food/other	PRJNA186035	Center for Food Safety and Applied Nutrition	SAMN08923843	OSF	2016	environmental/other	11201658	USA:PA	NULL	NULL	environmental swab	NULL	NULL	NULL	Salmonella enterica	NULL	28901	CFSAN	2018-04-17	OSF078667	PDT000306678.2	2018-04-17	28901	AAFDVQ	AAFDVQ000000000.1
PDT000172219.2|SAMN06033900|GCA_006923695.1|Salmonella enterica||OSF056765|Pathogen: environmental/food/other	NULL	0	PAIRED	NULL	NULL	ILLUMINA	SRR5116310	GCA_006923695.1	Contig	135418	4767800	68	SKESA v. 2.2	Pathogen: environmental/food/other	PRJNA186035	Center for Food Safety and Applied Nutrition	SAMN06033900	OSF	2014	environmental/other	11999298	USA:KY	NULL	NULL	environmental swab	NULL	NULL	NULL	Salmonella enterica	NULL	28901	CFSAN	2016-12-16	OSF056765	PDT000172219.2	2016-12-16	28901	AAGPZJ	AAGPZJ000000000.1
PDT000187254.2|SAMN06213658|GCA_006944845.1|Salmonella enterica||OSF059310|Pathogen: environmental/food/other	NULL	0	PAIRED	NULL	NULL	ILLUMINA	SRR5239003	GCA_006944845.1	Contig	187943	4951190	69	SKESA v. 2.2	Pathogen: environmental/food/other	PRJNA186035	Center for Food Safety and Applied Nutrition	SAMN06213658	OSF	2016	environmental/other	12023428	USA:GA	NULL	NULL	raw ground beef	NULL	NULL	NULL	Salmonella enterica	NULL	28901	CFSAN	2017-02-08	OSF059310	PDT000187254.2	2017-02-14	28901	AAGRMX	AAGRMX000000000.1
PDT000050137.2|SAMN03282144|GCA_006866705.1|Salmonella enterica||OSF028636|Pathogen: environmental/food/other	NULL	0	PAIRED	NULL	NULL	ILLUMINA	SRR1813424	GCA_006866705.1	Contig	474719	4709694	58	SKESA v. 2.2	Pathogen: environmental/food/other	PRJNA186035	Center for Food Safety and Applied Nutrition	SAMN03282144	OSF	2014-03-26	environmental/other	11930588	USA:CO	NULL	NULL	chicken	NULL	NULL	CFSAN028636	Salmonella enterica	NULL	28901	CFSAN	2015-02-23	OSF028636	PDT000050137.2	2015-02-23	28901	AAGLTT	AAGLTT000000000.1
PDT000467882.1|SAMN10975457|GCA_006002665.1|Salmonella enterica subsp. enterica serovar Dublin|Dublin|HICAHS44-RV|Pathogen: environmental/food/other	NULL	0	PAIRED	NULL	NULL	ILLUMINA	SRR8597288	GCA_006002665.1	Contig	99161	4620030	90	SKESA v. 2.2	Pathogen: environmental/food/other	PRJNA280335	US Food and Drug Administration	SAMN10975457	CSU	2017-02-15	environmental/other	10864148	USA:CO	NULL	NULL	environmental swab (room of dairy)	NULL	NULL	NULL	Salmonella enterica subsp. enterica serovar Dublin	Dublin	28901	CFSAN	2019-02-20	HICAHS44-RV	PDT000467882.1	2019-02-20	98360	AAEHUE	AAEHUE000000000.1
PDT000092379.3|SAMN03795441|GCA_006635325.1|Salmonella enterica subsp. enterica serovar Typhimurium|Typhimurium|CFSAN035052|Pathogen: clinical or host-associated	NULL	0	PAIRED	NULL	NULL	ILLUMINA	SRR2847931	GCA_006635325.1	Contig	200722	4937731	59	SKESA v. 2.2	Pathogen: clinical or host-associated	PRJNA183850	New York State Dept. of Health - Wadsworth Center	SAMN03795441	NY State Dept. Health	2015-05	clinical	11693458	USA:NY	Homo sapiens	NULL	stool	NULL	NULL	CFSAN035052	Salmonella enterica subsp. enterica serovar Typhimurium	Typhimurium	28901	CFSAN	2015-10-28	CFSAN035052	PDT000092379.3	2015-10-28	90371	AAFVJT	AAFVJT000000000.1
PDT000062510.2|SAMN03492573|GCA_008584585.1|Salmonella enterica subsp. enterica serovar Enteritidis|Enteritidis|15MN00140|Pathogen: clinical or host-associated	NULL	5	PAIRED	NULL	NULL	ILLUMINA	SRR1998974	GCA_008584585.1	Contig	109148	4700327	81	SKESA v. 2.2	Pathogen: clinical or host-associated	PRJNA237212	Minnesota Department of Health	SAMN03492573	Minnesota Department of Health	2015-04	clinical	13945078	USA:MN	Homo sapiens	NULL	stool	NULL	NULL	15MN00140	Salmonella enterica subsp. enterica serovar Enteritidis	Enteritidis	28901	CFSAN	2015-04-27	15MN00140	PDT000062510.2	2015-04-27	149539	AAKUVD	AAKUVD000000000.1
PDT000041434.3|SAMN03103581|GCA_010562825.1|Salmonella enterica subsp. enterica serovar Berta|Berta|NY-swgs1510|Pathogen: clinical or host-associated	NULL	0	PAIRED	NULL	NULL	ILLUMINA	SRR1633859	GCA_010562825.1	Contig	181248	4809761	51	SKESA v. 2.2	Pathogen: clinical or host-associated	PRJNA227458	Wadsworth Center / NYSDOH	SAMN03103581	NY	2014-09	clinical	16708478	USA:NY	Homo sapiens	NULL	stool	NULL	NULL	NY-swgs1510	Salmonella enterica subsp. enterica serovar Berta	Berta	28901	CFSAN	2014-10-28	NY-swgs1510	PDT000041434.3	2015-02-10	28142	AAOBWW	AAOBWW000000000.1
PDT000501593.1|SAMN11655658|GCA_005911545.1|Salmonella enterica||CFSAN077185|Pathogen: environmental/food/other	NULL	0	PAIRED	NULL	NULL	ILLUMINA	SRR9066823	GCA_005911545.1	Contig	446497	4710664	39	SKESA v. 2.2	Pathogen: environmental/food/other	PRJNA186035	Center for Food Safety and Applied Nutrition	SAMN11655658	FDA	2017-02-06	environmental/other	10772528	USA:CA	NULL	NULL	poultry manure	NULL	NULL	NULL	Salmonella enterica	NULL	28901	CFSAN	2019-05-15	CFSAN077185	PDT000501593.1	2019-05-15	28901	AAEBGP	AAEBGP000000000.1
PDT000171661.2|SAMN06033866|GCA_006040295.1|Salmonella enterica||OSF056689|Pathogen: environmental/food/other	NULL	0	PAIRED	NULL	NULL	ILLUMINA	SRR5105076	GCA_006040295.1	Contig	146830	4769913	63	SKESA v. 2.2	Pathogen: environmental/food/other	PRJNA186035	Center for Food Safety and Applied Nutrition	SAMN06033866	OSF	2014	environmental/other	10904348	USA:KY	NULL	NULL	Peanut Butter	NULL	NULL	NULL	Salmonella enterica	NULL	28901	CFSAN	2016-12-13	OSF056689	PDT000171661.2	2016-12-13	28901	AAEKJV	AAEKJV000000000.1
PDT000064659.2|SAMN03464038|GCA_003872215.1|Salmonella enterica||CFSAN029939|Pathogen: environmental/food/other	NULL	0	PAIRED	NULL	NULL	ILLUMINA	SRR2015809	GCA_003872215.1	Contig	300255	5082740	88	SKESA v. 2.2	Pathogen: environmental/food/other	PRJNA186035	Center for Food Safety and Applied Nutrition	SAMN03464038	FDA	2014-07-23	environmental/other	7999118	USA:GA	NULL	NULL	soil	NULL	NULL	CFSAN029939	Salmonella enterica	NULL	28901	CFSAN	2015-05-11	CFSAN029939	PDT000064659.2	2015-05-11	28901	RSOR	RSOR00000000.1
PDT000231160.2|SAMN06115879|GCA_006072175.1|Salmonella enterica||CFSAN057269|Pathogen: environmental/food/other	NULL	0	PAIRED	NULL	NULL	ILLUMINA	SRR5343233	GCA_006072175.1	Contig	227594	4660622	40	SKESA v. 2.2	Pathogen: environmental/food/other	PRJNA186035	Center for Food Safety and Applied Nutrition	SAMN06115879	FDA	2016-09-10	environmental/other	10936228	USA:MD	NULL	NULL	water	NULL	NULL	NULL	Salmonella enterica	NULL	28901	CFSAN	2017-03-14	CFSAN057269	PDT000231160.2	2017-08-07	28901	AAEMXG	AAEMXG000000000.1
PDT000463947.1|SAMN10883340|GCA_006292635.1|Salmonella enterica subsp. enterica serovar Newport|Newport|AG19-0042|Pathogen: environmental/food/other	NULL	0	PAIRED	NULL	NULL	ILLUMINA	SRR8544196	GCA_006292635.1	Contig	85924	4653420	101	SKESA v. 2.2	Pathogen: environmental/food/other	PRJNA338674	FDA	SAMN10883340	Ohio ADDL	2014	environmental/other	11164138	USA:OH	NULL	NULL	Melagris gallopavo, Cecal	NULL	NULL	NULL	Salmonella enterica subsp. enterica serovar Newport	Newport	28901	CFSAN	2019-02-07	AG19-0042	PDT000463947.1	2019-02-15	108619	AAFBSR	AAFBSR000000000.1
PDT000157422.2|SAMN05781533|GCA_008990845.1|Salmonella enterica subsp. enterica serovar Newport|Newport|ADRDL-16-10515|Pathogen: environmental/food/other	NULL	0	PAIRED	NULL	NULL	ILLUMINA	SRR5000263	GCA_008990845.1	Contig	149457	4929674	85	SKESA v. 2.2	Pathogen: environmental/food/other	PRJNA280335	US Food and Drug Administration	SAMN05781533	ADRDL, SDSU	2016-05-20	environmental/other	14427538	USA:SD	NULL	NULL	INTESTIN (sus scrofa domesticus)	NULL	NULL	NULL	Salmonella enterica subsp. enterica serovar Newport	Newport	28901	CFSAN	2016-11-07	ADRDL-16-10515	PDT000157422.2	2016-11-07	108619	AALSOX	AALSOX000000000.1
PDT000041962.3|SAMN02983191|GCA_006860545.1|Salmonella enterica subsp. enterica||POR1-0048|Pathogen: environmental/food/other	NULL	0	PAIRED	NULL	NULL	ILLUMINA	SRR1645057	GCA_006860545.1	Contig	369009	4679293	33	SKESA v. 2.2	Pathogen: environmental/food/other	PRJNA183850	New York State Dept. of Health - Wadsworth Center	SAMN02983191	TAMU	2014-06	environmental/other	11924408	USA:TX	Sus scrofa	NULL	feces	NULL	NULL	POR1-0048	Salmonella enterica subsp. enterica	NULL	28901	CFSAN	2014-11-08	POR1-0048	PDT000041962.3	2015-02-10	59201	AAGLLT	AAGLLT000000000.1
PDT000238047.2|SAMN07462340|GCA_007056085.1|Salmonella enterica||OSF067278|Pathogen: environmental/food/other	NULL	0	PAIRED	NULL	NULL	ILLUMINA	SRR5991542	GCA_007056085.1	Contig	90208	4841960	101	SKESA v. 2.2	Pathogen: environmental/food/other	PRJNA186035	Center for Food Safety and Applied Nutrition	SAMN07462340	OSF	2017	environmental/other	12161098	USA:IN	NULL	NULL	Finished Ground Turkey	NULL	NULL	NULL	Salmonella enterica	NULL	28901	CFSAN	2017-08-31	OSF067278	PDT000238047.2	2017-08-31	28901	AAGYUB	AAGYUB000000000.1
PDT000034003.2|SAMN02802286||Salmonella enterica subsp. enterica serovar Enteritidis|Enteritidis|FLDOH-40|Pathogen: clinical or host-associated	NULL	4	PAIRED	JEGX01.0021	NULL	ILLUMINA	SRR1481682	NULL	NULL	349083	4724565	38	NULL	Pathogen: clinical or host-associated	PRJNA183848	Florida Department of Health	SAMN02802286	FLUFL	2014-03	clinical	0	USA:FL	Homo sapiens	NULL	blood	NULL	NULL	FLDOH-40	Salmonella enterica subsp. enterica serovar Enteritidis	Enteritidis	28901	CFSAN	2014-06-27	FLDOH-40	PDT000034003.2	2014-06-27	149539	NULL	NULL
PDT000302898.2|SAMN08719812|GCA_006208945.1|Salmonella enterica||OSF078062|Pathogen: environmental/food/other	NULL	0	PAIRED	NULL	NULL	ILLUMINA	SRR6927877	GCA_006208945.1	Contig	152052	4745305	64	SKESA v. 2.2	Pathogen: environmental/food/other	PRJNA186035	Center for Food Safety and Applied Nutrition	SAMN08719812	OSF	2016	environmental/other	11079278	USA:IN	NULL	NULL	Ground Component Turkey	NULL	NULL	NULL	Salmonella enterica	NULL	28901	CFSAN	2018-04-02	OSF078062	PDT000302898.2	2018-04-02	28901	AAEWSB	AAEWSB000000000.1
PDT000302572.2|SAMN08783956|GCA_006207865.1|Salmonella enterica||FDA1031139-S009-054|Pathogen: environmental/food/other	1031139-S009-054	0	PAIRED	NULL	NULL	ILLUMINA	SRR6926312	GCA_006207865.1	Contig	134466	5084042	105	SKESA v. 2.2	Pathogen: environmental/food/other	PRJNA186035	Center for Food Safety and Applied Nutrition	SAMN08783956	FDA	2018	environmental/other	11078198	USA:UT	NULL	NULL	Kratom	NULL	NULL	NULL	Salmonella enterica	NULL	28901	CFSAN	2018-04-02	FDA1031139-S009-054	PDT000302572.2	2018-04-02	28901	AAEWOI	AAEWOI000000000.1
PDT000434036.1|SAMN10720040|GCA_006524535.1|Salmonella enterica subsp. enterica serovar Cerro|Cerro|OH-16-4242|Pathogen: environmental/food/other	NULL	0	PAIRED	NULL	NULL	ILLUMINA	SRR8428239	GCA_006524535.1	Contig	112930	4648986	72	SKESA v. 2.2	Pathogen: environmental/food/other	PRJNA338674	FDA	SAMN10720040	Ohio ADDL	2016	environmental/other	11578138	USA:OH	NULL	NULL	Bos taurus, Feces	NULL	NULL	NULL	Salmonella enterica subsp. enterica serovar Cerro	Cerro	28901	CFSAN	2019-01-10	OH-16-4242	PDT000434036.1	2019-01-10	340188	AAFNVP	AAFNVP000000000.1
PDT000272366.2|SAMN08017020|GCA_006181645.1|Salmonella enterica||OSF071458|Pathogen: environmental/food/other	NULL	0	PAIRED	NULL	NULL	ILLUMINA	SRR6376030	GCA_006181645.1	Contig	185637	4756556	58	SKESA v. 2.2	Pathogen: environmental/food/other	PRJNA186035	Center for Food Safety and Applied Nutrition	SAMN08017020	OSF	2016	environmental/other	11051968	USA:NC	NULL	NULL	Environmental sponge	NULL	NULL	NULL	Salmonella enterica	NULL	28901	CFSAN	2017-12-14	OSF071458	PDT000272366.2	2017-12-14	28901	AAEUPB	AAEUPB000000000.1
PDT000147445.2|SAMN05713731|GCA_008947405.1|Salmonella enterica subsp. enterica serovar Enteritidis|Enteritidis|E2016012907|Pathogen: clinical or host-associated	NULL	0	PAIRED	NULL	NULL	ILLUMINA	SRR4175547	GCA_008947405.1	Contig	412517	4721353	31	SKESA v. 2.2	Pathogen: clinical or host-associated	PRJNA237212	Minnesota Department of Health	SAMN05713731	Minnesota Department of Health	2016-08	clinical	14382528	USA:MN	Homo sapiens	NULL	feces	NULL	NULL	NULL	Salmonella enterica subsp. enterica serovar Enteritidis	Enteritidis	28901	CFSAN	2016-09-06	E2016012907	PDT000147445.2	2016-09-06	149539	AALPSW	AALPSW000000000.1
PDT000176304.2|SAMN06174786|GCA_005980145.1|Salmonella enterica||NSUOC-0154-S6-2H|Pathogen: environmental/food/other	NULL	0	PAIRED	NULL	NULL	ILLUMINA	SRR5141856	GCA_005980145.1	Contig	181189	4525786	52	SKESA v. 2.2	Pathogen: environmental/food/other	PRJNA342956	FDA	SAMN06174786	Nova	2015-11-02	environmental/other	10841638	USA:FL	NULL	NULL	soil	NULL	NULL	NULL	Salmonella enterica	NULL	28901	CFSAN	2017-01-04	NSUOC-0154-S6-2H	PDT000176304.2	2017-01-04	28901	AAEGFN	AAEGFN000000000.1
PDT000319768.1|SAMN09267244|GCA_005438635.1|Salmonella enterica||FDA964679-001-001|Pathogen: environmental/food/other	964697-001-001	0	PAIRED	NULL	NULL	ILLUMINA	SRR7221661	GCA_005438635.1	Contig	108350	4698956	74	SKESA v. 2.2	Pathogen: environmental/food/other	PRJNA186035	Center for Food Safety and Applied Nutrition	SAMN09267244	FDA	2018-04-24	environmental/other	10055488	USA:FL	NULL	NULL	Italian Parsley	NULL	NULL	NULL	Salmonella enterica	NULL	28901	CFSAN	2018-05-25	FDA964679-001-001	PDT000319768.1	2018-05-25	28901	AACWKG	AACWKG000000000.1
PDT000031923.3|SAMN02837834|GCA_008089385.1|Salmonella enterica subsp. enterica serovar Enteritidis|Enteritidis|OSF018294|Pathogen: clinical or host-associated	NULL	0	PAIRED	NULL	NULL	ILLUMINA	SRR1346243	GCA_008089385.1	Contig	98244	4688796	91	SKESA v. 2.2	Pathogen: clinical or host-associated	PRJNA186035	Center for Food Safety and Applied Nutrition	SAMN02837834	OSF	2014-05-15	clinical	13402798	USA:OR	NULL	NULL	clinical isolate	NULL	NULL	CFSAN018294	Salmonella enterica subsp. enterica serovar Enteritidis	Enteritidis	28901	CFSAN	2014-06-06	OSF018294	PDT000031923.3	2015-02-10	149539	AAJOQJ	AAJOQJ000000000.1
PDT000234942.2|SAMN07461273|GCA_007046565.1|Salmonella enterica||VA-WGS-17091|Pathogen: environmental/food/other	NULL	0	PAIRED	NULL	NULL	ILLUMINA	SRR5948440	GCA_007046565.1	Contig	193933	4749486	45	SKESA v. 2.2	Pathogen: environmental/food/other	PRJNA219491	FDA/CFSAN	SAMN07461273	VA	2017-07-20	environmental/other	12141298	USA:VA	NULL	NULL	papaya	NULL	NULL	NULL	Salmonella enterica	NULL	28901	CFSAN	2017-08-21	VA-WGS-17091	PDT000234942.2	2017-08-21	28901	AAGYJC	AAGYJC000000000.1
PDT000065349.2|SAMN03464110|GCA_006019195.1|Salmonella enterica||CFSAN030011|Pathogen: environmental/food/other	NULL	0	PAIRED	NULL	NULL	ILLUMINA	SRR2032023	GCA_006019195.1	Contig	207303	5059877	95	SKESA v. 2.2	Pathogen: environmental/food/other	PRJNA186035	Center for Food Safety and Applied Nutrition	SAMN03464110	FDA	2014-08-20	environmental/other	10882038	USA:GA	NULL	NULL	soil	NULL	NULL	CFSAN030011	Salmonella enterica	NULL	28901	CFSAN	2015-05-24	CFSAN030011	PDT000065349.2	2015-05-24	28901	AAEJAC	AAEJAC000000000.1
PDT000154911.2|SAMN03861734|GCA_006915155.1|Salmonella enterica||CFSAN035844|Pathogen: environmental/food/other	NULL	0	PAIRED	NULL	NULL	ILLUMINA	SRR4734614	GCA_006915155.1	Contig	113054	5013923	97	SKESA v. 2.2	Pathogen: environmental/food/other	PRJNA186035	Center for Food Safety and Applied Nutrition	SAMN03861734	NULL	2015-03-19	environmental/other	11989628	USA:VA	NULL	NULL	water	NULL	NULL	CFSAN035844	Salmonella enterica	NULL	28901	CFSAN	2016-10-31	CFSAN035844	PDT000154911.2	2016-10-31	28901	AAGPHK	AAGPHK000000000.1
PDT000434635.1|SAMN10728378|GCA_006074175.1|Salmonella enterica subsp. enterica serovar Dublin|Dublin|HICAHS9-RV|Pathogen: environmental/food/other	NULL	0	PAIRED	NULL	NULL	ILLUMINA	SRR8434742	GCA_006074175.1	Contig	62835	4590374	134	SKESA v. 2.2	Pathogen: environmental/food/other	PRJNA280335	US Food and Drug Administration	SAMN10728378	CSU	2017-01-30	environmental/other	10938238	USA:CO	NULL	NULL	environmental swab (gloves of dairy farm workers)	NULL	NULL	NULL	Salmonella enterica subsp. enterica serovar Dublin	Dublin	28901	CFSAN	2019-01-11	HICAHS9-RV	PDT000434635.1	2019-01-11	98360	AAENDC	AAENDC000000000.1
PDT000105673.3|SAMN04451021|GCA_006893745.1|Salmonella enterica||OSF045563|Pathogen: environmental/food/other	NULL	0	PAIRED	NULL	NULL	ILLUMINA	SRR3146583,SRR3151831	GCA_006893745.1	Contig	160009	4834813	56	SKESA v. 2.2	Pathogen: environmental/food/other	PRJNA186035	Center for Food Safety and Applied Nutrition	SAMN04451021	OSF	2015-03-27	environmental/other	11957648	USA:IN	NULL	NULL	chicken	NULL	NULL	NULL	Salmonella enterica	NULL	28901	CFSAN	2016-02-08	OSF045563	PDT000105673.3	2016-02-08	28901	AAGNVG	AAGNVG000000000.1
PDT000031871.3|SAMN02803765|GCA_011450835.1|Salmonella enterica subsp. enterica serovar Enteritidis|Enteritidis|MDH-2014-00815|Pathogen: clinical or host-associated	NULL	0	PAIRED	JEGX01.0004	NULL	ILLUMINA	SRR1334667	GCA_011450835.1	Contig	375951	4697981	28	SKESA v. 2.2	Pathogen: clinical or host-associated	PRJNA237212	Minnesota Department of Health	SAMN02803765	Minnesota Department of Health	2014-05	clinical	17791408	USA:MN	Homo sapiens	NULL	feces	NULL	NULL	MDH-2014-00815	Salmonella enterica subsp. enterica serovar Enteritidis	Enteritidis	28901	CFSAN	2014-06-04	MDH-2014-00815	PDT000031871.3	2015-02-10	149539	AAQAYC	AAQAYC000000000.1
PDT000049660.2|SAMN03282098|GCA_006866225.1|Salmonella enterica||OSF028590|Pathogen: environmental/food/other	NULL	0	PAIRED	NULL	NULL	ILLUMINA	SRR1805611	GCA_006866225.1	Contig	279196	4920765	51	SKESA v. 2.2	Pathogen: environmental/food/other	PRJNA186035	Center for Food Safety and Applied Nutrition	SAMN03282098	OSF	2014-03-26	environmental/other	11930108	USA:CA	NULL	NULL	chicken	NULL	NULL	CFSAN028590	Salmonella enterica	NULL	28901	CFSAN	2015-02-17	OSF028590	PDT000049660.2	2015-02-19	28901	AAGLSZ	AAGLSZ000000000.1
PDT000178674.2|SAMN06175214|GCA_005983425.1|Salmonella enterica||OSF058892|Pathogen: environmental/food/other	NULL	0	PAIRED	NULL	NULL	ILLUMINA	SRR5182256	GCA_005983425.1	Contig	325468	4996564	51	SKESA v. 2.2	Pathogen: environmental/food/other	PRJNA186035	Center for Food Safety and Applied Nutrition	SAMN06175214	OSF	2016	environmental/other	10844918	USA:MN	NULL	NULL	boneless beef	NULL	NULL	NULL	Salmonella enterica	NULL	28901	CFSAN	2017-01-17	OSF058892	PDT000178674.2	2017-01-17	28901	AAEGIS	AAEGIS000000000.1
PDT000266178.2|SAMN08028348|GCA_005608155.1|Salmonella enterica||TX-ACF1702387|Pathogen: environmental/food/other	NULL	0	PAIRED	NULL	NULL	ILLUMINA	SRR6313726	GCA_005608155.1	Contig	466656	4616418	28	SKESA v. 2.2	Pathogen: environmental/food/other	PRJNA284276	FDA	SAMN08028348	TX	2017	environmental/other	10331068	USA:TX	NULL	NULL	Supplement	NULL	NULL	NULL	Salmonella enterica	NULL	28901	CFSAN	2017-11-21	TX-ACF1702387	PDT000266178.2	2017-11-21	28901	AADIKL	AADIKL000000000.1
PDT000031622.3|SAMN02768834|GCA_011483905.1|Salmonella enterica subsp. enterica serovar Enteritidis|Enteritidis|NY-swgs1271|Pathogen: clinical or host-associated	NULL	0	PAIRED	NULL	NULL	ILLUMINA	SRR1300601	GCA_011483905.1	Contig	326022	4725531	36	SKESA v. 2.2	Pathogen: clinical or host-associated	PRJNA227458	Wadsworth Center / NYSDOH	SAMN02768834	NY	2014-04	clinical	17824738	USA:NY	Homo sapiens	NULL	stool	NULL	NULL	NY-swgs1271	Salmonella enterica subsp. enterica serovar Enteritidis	Enteritidis	28901	CFSAN	2014-06-01	NY-swgs1271	PDT000031622.3	2015-02-10	149539	AAQDGY	AAQDGY000000000.1
PDT000268268.2|SAMN08040167|GCA_007102905.1|Salmonella enterica||OSF071834|Pathogen: environmental/food/other	NULL	0	PAIRED	NULL	NULL	ILLUMINA	SRR6337441	GCA_007102905.1	Contig	141551	4790406	72	SKESA v. 2.2	Pathogen: environmental/food/other	PRJNA186035	Center for Food Safety and Applied Nutrition	SAMN08040167	OSF	2016	environmental/other	12214718	USA:IN	NULL	NULL	Ground Component Chicken	NULL	NULL	NULL	Salmonella enterica	NULL	28901	CFSAN	2017-12-01	OSF071834	PDT000268268.2	2017-12-01	28901	AAHBYW	AAHBYW000000000.1
PDT000139428.5|SAMN04916469|GCA_005759215.1|Salmonella enterica||CFSAN042340|Pathogen: environmental/food/other	NULL	0	PAIRED	NULL	NULL	ILLUMINA	SRR4012276	GCA_005759215.1	Contig	70627	4645310	130	SKESA v. 2.2	Pathogen: environmental/food/other	PRJNA186035	Center for Food Safety and Applied Nutrition	SAMN04916469	FDA	2015-07-16	environmental/other	10596128	USA:PA	NULL	NULL	water	NULL	NULL	NULL	Salmonella enterica	NULL	28901	CFSAN	2016-08-08	CFSAN042340	PDT000139428.5	2018-06-26	28901	AADTND	AADTND000000000.1
PDT000041400.3|SAMN02979339|GCA_008030475.1|Salmonella enterica subsp. enterica serovar Enteritidis|Enteritidis|MDH-2014-00903|Pathogen: clinical or host-associated	NULL	0	PAIRED	JEGX01.0005	NULL	ILLUMINA	SRR1633516	GCA_008030475.1	Contig	478739	4726491	23	SKESA v. 2.2	Pathogen: clinical or host-associated	PRJNA237212	Minnesota Department of Health	SAMN02979339	Minnesota Department of Health	2014-08	clinical	13278168	USA:MN	Homo sapiens	NULL	feces	NULL	NULL	MDH-2014-00903	Salmonella enterica subsp. enterica serovar Enteritidis	Enteritidis	28901	CFSAN	2014-10-28	MDH-2014-00903	PDT000041400.3	2015-02-10	149539	AAJLJH	AAJLJH000000000.1
PDT000417075.1|SAMN10589482|GCA_005472815.1|Salmonella enterica||OSF089091|Pathogen: environmental/food/other	NULL	0	PAIRED	NULL	NULL	ILLUMINA	SRR8306825	GCA_005472815.1	Contig	95930	5031129	109	SKESA v. 2.2	Pathogen: environmental/food/other	PRJNA186035	Center for Food Safety and Applied Nutrition	SAMN10589482	OSF	2018	environmental/other	10089588	USA:CA	NULL	NULL	environmental swab	NULL	NULL	NULL	Salmonella enterica	NULL	28901	CFSAN	2018-12-13	OSF089091	PDT000417075.1	2018-12-13	28901	AACYXR	AACYXR000000000.1
PDT000455387.1|SAMN09756957|GCA_007909105.1|Salmonella enterica subsp. enterica serovar Enteritidis|Enteritidis|FSLR9-4070|Pathogen: clinical or host-associated	NULL	0	PAIRED	NULL	NULL	ILLUMINA	SRR8502819	GCA_007909105.1	Contig	257286	4822107	40	SKESA v. 2.2	Pathogen: clinical or host-associated	PRJNA280335	US Food and Drug Administration	SAMN09756957	Cornell FSL	2015	clinical	13100108	USA:NY	Homo sapiens	NULL	human, clinical	NULL	NULL	NULL	Salmonella enterica subsp. enterica serovar Enteritidis	Enteritidis	28901	CFSAN	2019-01-29	FSLR9-4070	PDT000455387.1	2019-01-29	149539	AAJDZK	AAJDZK000000000.1
PDT000652010.1|SAMN13703488|GCA_010747495.1|Salmonella enterica||19SD11GB04-S1|Pathogen: environmental/food/other	NULL	0	PAIRED	NULL	NULL	ILLUMINA	SRR10810366	GCA_010747495.1	Contig	79346	4569822	112	SKESA v. 2.2	Pathogen: environmental/food/other	PRJNA292661	FDA	SAMN13703488	South Dakota ADRDL	2019-11	environmental/other	16894348	USA:SD	NULL	NULL	Ground Beef	NULL	NULL	NULL	Salmonella enterica	NULL	28901	CFSAN	2019-12-31	19SD11GB04-S1	PDT000652010.1	2019-12-31	28901	AAOJXC	AAOJXC000000000.1
PDT000482403.1|SAMN10395572|GCA_005743075.1|Salmonella enterica||OSF087593|Pathogen: environmental/food/other	NULL	0	PAIRED	NULL	NULL	ILLUMINA	SRR8782620	GCA_005743075.1	Contig	155878	4763993	72	SKESA v. 2.2	Pathogen: environmental/food/other	PRJNA186035	Center for Food Safety and Applied Nutrition	SAMN10395572	OSF	2017	environmental/other	10546068	USA:SC	NULL	NULL	sponge	NULL	NULL	NULL	Salmonella enterica	NULL	28901	CFSAN	2019-03-25	OSF087593	PDT000482403.1	2019-03-25	28901	AADSEW	AADSEW000000000.1
PDT000291185.2|SAMN08557789|GCA_007484785.1|Salmonella enterica||FDA1038721-S003-020|Pathogen: environmental/food/other	1038721-S003-020	0	PAIRED	NULL	NULL	ILLUMINA	SRR6796274	GCA_007484785.1	Contig	59972	5168866	146	SKESA v. 2.2	Pathogen: environmental/food/other	PRJNA186035	Center for Food Safety and Applied Nutrition	SAMN08557789	FDA	2018	environmental/other	12611678	USA:TX	NULL	NULL	pet food	NULL	NULL	NULL	Salmonella enterica	NULL	28901	CFSAN	2018-03-01	FDA1038721-S003-020	PDT000291185.2	2018-03-01	28901	AAIBZH	AAIBZH000000000.1
PDT000114478.2|SAMN04546213|GCA_005676995.1|Salmonella enterica||OSF046196|Pathogen: environmental/food/other	NULL	0	PAIRED	NULL	NULL	ILLUMINA	SRR3223833	GCA_005676995.1	Contig	225563	4896969	43	SKESA v. 2.2	Pathogen: environmental/food/other	PRJNA186035	Center for Food Safety and Applied Nutrition	SAMN04546213	OSF	2015-07-10	environmental/other	10455148	USA:WA	NULL	NULL	Stream Water	NULL	NULL	NULL	Salmonella enterica	NULL	28901	CFSAN	2016-03-14	OSF046196	PDT000114478.2	2016-03-14	28901	AADNLD	AADNLD000000000.1
PDT000043997.2|SAMN03176912|GCA_006855165.1|Salmonella enterica||FDA765895-35|Pathogen: environmental/food/other	765895-35	0	PAIRED	NULL	NULL	ILLUMINA	SRR1653449	GCA_006855165.1	Contig	283757	4650509	41	SKESA v. 2.2	Pathogen: environmental/food/other	PRJNA186035	Center for Food Safety and Applied Nutrition	SAMN03176912	FDA	2014-10-22	environmental/other	11919038	USA:NY	NULL	NULL	environmental swab	NULL	NULL	FDA765895-35	Salmonella enterica	NULL	28901	CFSAN	2014-11-18	FDA765895-35	PDT000043997.2	2014-11-18	28901	AAGLBO	AAGLBO000000000.1
PDT000265880.2|SAMN08001084|GCA_006178125.1|Salmonella enterica||OSF071427|Pathogen: environmental/food/other	NULL	0	PAIRED	NULL	NULL	ILLUMINA	SRR6311180	GCA_006178125.1	Contig	59202	4590679	153	SKESA v. 2.2	Pathogen: environmental/food/other	PRJNA186035	Center for Food Safety and Applied Nutrition	SAMN08001084	OSF	2015	environmental/other	11048458	USA:IN	NULL	NULL	Ground Component Chicken	NULL	NULL	NULL	Salmonella enterica	NULL	28901	CFSAN	2017-11-21	OSF071427	PDT000265880.2	2017-11-21	28901	AAEUIP	AAEUIP000000000.1
PDT000139553.3|SAMN05416154|GCA_005970085.1|Salmonella enterica||CFSAN042912|Pathogen: environmental/food/other	NULL	0	PAIRED	NULL	NULL	ILLUMINA	SRR3934254,SRR4012577	GCA_005970085.1	Contig	331406	4662099	27	SKESA v. 2.2	Pathogen: environmental/food/other	PRJNA186035	Center for Food Safety and Applied Nutrition	SAMN05416154	FDA	2015-09-02	environmental/other	10831608	USA:NJ	NULL	NULL	water	NULL	NULL	NULL	Salmonella enterica	NULL	28901	CFSAN	2016-08-08	CFSAN042912	PDT000139553.3	2016-08-08	28901	AAEFKJ	AAEFKJ000000000.1
PDT000062313.2|SAMN03464799|GCA_005948265.1|Salmonella enterica||OSF031154|Pathogen: environmental/food/other	NULL	0	PAIRED	NULL	NULL	ILLUMINA	SRR1997808	GCA_005948265.1	Contig	210583	4940502	66	SKESA v. 2.2	Pathogen: environmental/food/other	PRJNA186035	Center for Food Safety and Applied Nutrition	SAMN03464799	OSF	2014-04-28	environmental/other	10809798	USA:CO	NULL	NULL	chicken	NULL	NULL	CFSAN031154	Salmonella enterica	NULL	28901	CFSAN	2015-04-26	OSF031154	PDT000062313.2	2015-04-26	28901	AAEDUG	AAEDUG000000000.1
PDT000114458.2|SAMN04539778|GCA_008847545.1|Salmonella enterica subsp. enterica serovar Enteritidis|Enteritidis|E2016003440|Pathogen: clinical or host-associated	NULL	0	PAIRED	NULL	NULL	ILLUMINA	SRR3223813	GCA_008847545.1	Contig	375816	4648641	24	SKESA v. 2.2	Pathogen: clinical or host-associated	PRJNA237212	Minnesota Department of Health	SAMN04539778	Minnesota Department of Health	2016-03	clinical	14266668	USA:MN	Homo sapiens	NULL	feces	NULL	NULL	NULL	Salmonella enterica subsp. enterica serovar Enteritidis	Enteritidis	28901	CFSAN	2016-03-14	E2016003440	PDT000114458.2	2016-03-14	149539	AALJII	AALJII000000000.1
PDT000065880.2|SAMN03487673|GCA_006874325.1|Salmonella enterica||OSF032347|Pathogen: environmental/food/other	NULL	0	PAIRED	NULL	NULL	ILLUMINA	SRR2047293	GCA_006874325.1	Contig	481155	4634671	24	SKESA v. 2.2	Pathogen: environmental/food/other	PRJNA186035	Center for Food Safety and Applied Nutrition	SAMN03487673	OSF	2014-05-27	environmental/other	11938218	USA:NE	NULL	NULL	chicken	NULL	NULL	CFSAN032347	Salmonella enterica	NULL	28901	CFSAN	2015-06-02	OSF032347	PDT000065880.2	2015-06-02	28901	AAGMJL	AAGMJL000000000.1
PDT000105676.3|SAMN04451024|GCA_006095575.1|Salmonella enterica||OSF045566|Pathogen: environmental/food/other	NULL	0	PAIRED	NULL	NULL	ILLUMINA	SRR3146586,SRR3151834	GCA_006095575.1	Contig	115169	4859589	72	SKESA v. 2.2	Pathogen: environmental/food/other	PRJNA186035	Center for Food Safety and Applied Nutrition	SAMN04451024	OSF	2015-03-31	environmental/other	10960968	USA:WA	NULL	NULL	chicken	NULL	NULL	NULL	Salmonella enterica	NULL	28901	CFSAN	2016-02-08	OSF045566	PDT000105676.3	2016-02-08	28901	AAEOMN	AAEOMN000000000.1
PDT000120141.2|SAMN04517060|GCA_006900205.1|Salmonella enterica||OSF047050|Pathogen: environmental/food/other	NULL	0	PAIRED	NULL	NULL	ILLUMINA	SRR3286832	GCA_006900205.1	Contig	368980	4758343	32	SKESA v. 2.2	Pathogen: environmental/food/other	PRJNA186035	Center for Food Safety and Applied Nutrition	SAMN04517060	OSF	2015-09-28	environmental/other	11964178	USA:IN	NULL	NULL	ground chicken	NULL	NULL	NULL	Salmonella enterica	NULL	28901	CFSAN	2016-03-23	OSF047050	PDT000120141.2	2016-03-23	28901	AAGOFS	AAGOFS000000000.1
PDT000257703.2|SAMN07420454|GCA_006142595.1|Salmonella enterica||D15-008988|Pathogen: environmental/food/other	NULL	0	PAIRED	NULL	NULL	ILLUMINA	SRR6212581	GCA_006142595.1	Contig	243710	4984379	66	SKESA v. 2.2	Pathogen: environmental/food/other	PRJNA215333	FDA/CFSAN	SAMN07420454	Minnesota Department of Health	2015	environmental/other	11010148	USA:MN	NULL	NULL	Feces (Porcine)	NULL	NULL	NULL	Salmonella enterica	NULL	28901	CFSAN	2017-10-24	D15-008988	PDT000257703.2	2017-10-24	28901	AAERWV	AAERWV000000000.1
PDT000050554.2|SAMN03332955||Salmonella enterica subsp. enterica serovar Enteritidis|Enteritidis|15MN00037|Pathogen: clinical or host-associated	NULL	5	PAIRED	NULL	NULL	ILLUMINA	SRR1828980	NULL	NULL	406451	4725682	26	NULL	Pathogen: clinical or host-associated	PRJNA237212	Minnesota Department of Health	SAMN03332955	Minnesota Department of Health	2015-01	clinical	0	USA:MN	Homo sapiens	NULL	stool	NULL	NULL	15MN00037	Salmonella enterica subsp. enterica serovar Enteritidis	Enteritidis	28901	CFSAN	2015-03-04	15MN00037	PDT000050554.2	2015-03-04	149539	NULL	NULL
PDT000163835.2|SAMN06033723|GCA_005978605.1|Salmonella enterica||OSF056577|Pathogen: environmental/food/other	NULL	0	PAIRED	NULL	NULL	ILLUMINA	SRR5070657	GCA_005978605.1	Contig	276866	4713747	47	SKESA v. 2.2	Pathogen: environmental/food/other	PRJNA186035	Center for Food Safety and Applied Nutrition	SAMN06033723	OSF	2014	environmental/other	10840128	USA:NC	NULL	NULL	Raw in shell peanuts	NULL	NULL	NULL	Salmonella enterica	NULL	28901	CFSAN	2016-12-02	OSF056577	PDT000163835.2	2016-12-02	28901	AAEGAI	AAEGAI000000000.1
PDT000189300.2|SAMN06324295|GCA_005988305.1|Salmonella enterica||OH-16-1951-2T|Pathogen: environmental/food/other	NULL	0	PAIRED	NULL	NULL	ILLUMINA	SRR5278858	GCA_005988305.1	Contig	106078	5018514	122	SKESA v. 2.2	Pathogen: environmental/food/other	PRJNA338674	FDA	SAMN06324295	Ohio Dept. of Agriculture	2016	environmental/other	10849788	USA:OH	NULL	NULL	Chicken drag swab	NULL	NULL	NULL	Salmonella enterica	NULL	28901	CFSAN	2017-02-22	OH-16-1951-2T	PDT000189300.2	2017-02-22	28901	AAEGSX	AAEGSX000000000.1
PDT000146118.2|SAMN05526627|GCA_008945525.1|Salmonella enterica subsp. enterica serovar Infantis|Infantis|CDPHFDLB-F1607003-063PC1|Pathogen: environmental/food/other	NULL	0	PAIRED	JFXX01.0787	NULL	ILLUMINA	SRR4095251	GCA_008945525.1	Contig	91977	5005393	130	SKESA v. 2.2	Pathogen: environmental/food/other	PRJNA277983	US Food and Drug Administration	SAMN05526627	CDPH FDLB	2016-06	environmental/other	14380678	USA:CA	NULL	NULL	beef chicken soy composite	NULL	NULL	NULL	Salmonella enterica subsp. enterica serovar Infantis	Infantis	28901	CFSAN	2016-08-29	CDPHFDLB-F1607003-063PC1	PDT000146118.2	2016-08-29	595	AALPQP	AALPQP000000000.1
PDT000252912.2|SAMN07792006|GCA_006169305.1|Salmonella enterica||OSF070279|Pathogen: environmental/food/other	NULL	0	PAIRED	NULL	NULL	ILLUMINA	SRR6178955	GCA_006169305.1	Contig	173659	4747156	52	SKESA v. 2.2	Pathogen: environmental/food/other	PRJNA186035	Center for Food Safety and Applied Nutrition	SAMN07792006	OSF	2015	environmental/other	11039608	USA:CA	NULL	NULL	sponge	NULL	NULL	NULL	Salmonella enterica	NULL	28901	CFSAN	2017-10-16	OSF070279	PDT000252912.2	2017-10-16	28901	AAETSC	AAETSC000000000.1
PDT000273032.2|SAMN08197093|GCA_006254855.1|Salmonella enterica||OSF073480|Pathogen: environmental/food/other	NULL	0	PAIRED	NULL	NULL	ILLUMINA	SRR6384985	GCA_006254855.1	Contig	56304	4769340	166	SKESA v. 2.2	Pathogen: environmental/food/other	PRJNA186035	Center for Food Safety and Applied Nutrition	SAMN08197093	OSF	2016	environmental/other	11125618	USA:IN	NULL	NULL	Ground Component Chicken	NULL	NULL	NULL	Salmonella enterica	NULL	28901	CFSAN	2017-12-18	OSF073480	PDT000273032.2	2017-12-18	28901	AAEYXN	AAEYXN000000000.1
PDT000588893.1|SAMN12784460|GCA_008626195.1|Salmonella enterica||19SD07CB30-S1|Pathogen: environmental/food/other	NULL	0	PAIRED	NULL	NULL	ILLUMINA	SRR10141245	GCA_008626195.1	Contig	99782	4968877	101	SKESA v. 2.2	Pathogen: environmental/food/other	PRJNA292661	FDA	SAMN12784460	South Dakota ADRDL	2019-07	environmental/other	13987478	USA:SD	NULL	NULL	chicken breast	NULL	NULL	NULL	Salmonella enterica	NULL	28901	CFSAN	2019-09-19	19SD07CB30-S1	PDT000588893.1	2019-09-19	28901	AAKXTS	AAKXTS000000000.1
PDT000163339.3|SAMN05967997|GCA_008996435.1|Salmonella enterica subsp. enterica serovar Enteritidis|Enteritidis|OSF056389|Pathogen: clinical or host-associated	NULL	0	PAIRED	NULL	NULL	ILLUMINA	SRR5057975	GCA_008996435.1	Contig	223262	4689461	55	SKESA v. 2.2	Pathogen: clinical or host-associated	PRJNA186035	Center for Food Safety and Applied Nutrition	SAMN05967997	OSF	2016-10-20	clinical	14433128	USA:OR	Homo sapiens	NULL	urine	NULL	NULL	NULL	Salmonella enterica subsp. enterica serovar Enteritidis	Enteritidis	28901	CFSAN	2016-11-28	OSF056389	PDT000163339.3	2016-11-28	149539	AALSWP	AALSWP000000000.1
PDT000187228.2|SAMN06270102|GCA_005985685.1|Salmonella enterica||OSF059777|Pathogen: environmental/food/other	NULL	0	PAIRED	NULL	NULL	ILLUMINA	SRR5238977	GCA_005985685.1	Contig	164570	4690372	72	SKESA v. 2.2	Pathogen: environmental/food/other	PRJNA186035	Center for Food Safety and Applied Nutrition	SAMN06270102	OSF	2016	environmental/other	10847178	USA:CA	NULL	NULL	Finished Spinach	NULL	NULL	NULL	Salmonella enterica	NULL	28901	CFSAN	2017-02-08	OSF059777	PDT000187228.2	2017-02-14	28901	AAEGPR	AAEGPR000000000.1
PDT000186830.2|SAMN06213846|GCA_009074605.1|Salmonella enterica subsp. enterica serovar Enteritidis|Enteritidis|OSF059102|Pathogen: environmental/food/other	NULL	0	PAIRED	NULL	NULL	ILLUMINA	SRR5235692	GCA_009074605.1	Contig	96652	5029280	108	SKESA v. 2.2	Pathogen: environmental/food/other	PRJNA186035	Center for Food Safety and Applied Nutrition	SAMN06213846	OSF	2016	environmental/other	14519218	USA:NV	NULL	NULL	farm tool cart	NULL	NULL	NULL	Salmonella enterica subsp. enterica serovar Enteritidis	Enteritidis	28901	CFSAN	2017-02-07	OSF059102	PDT000186830.2	2017-02-14	149539	AALWRQ	AALWRQ000000000.1
PDT000040922.3|SAMN03069608|GCA_008029735.1|Salmonella enterica subsp. enterica serovar Enteritidis|Enteritidis|NY-swgs1460|Pathogen: clinical or host-associated	NULL	0	PAIRED	NULL	NULL	ILLUMINA	SRR1614999	GCA_008029735.1	Contig	289528	4693039	30	SKESA v. 2.2	Pathogen: clinical or host-associated	PRJNA227458	Wadsworth Center / NYSDOH	SAMN03069608	NY State Dept Health	2014-08	clinical	13277408	USA:NY	Homo sapiens	NULL	stool	NULL	NULL	NY-swgs1460	Salmonella enterica subsp. enterica serovar Enteritidis	Enteritidis	28901	CFSAN	2014-10-18	NY-swgs1460	PDT000040922.3	2015-02-10	149539	AAJLHQ	AAJLHQ000000000.1
PDT000041707.3|SAMN03097367|GCA_008031635.1|Salmonella enterica subsp. enterica serovar Newport|Newport|WAPHL_SAL-A00650|Pathogen: clinical or host-associated	NULL	10	PAIRED	PFGE-Xbal-pattern: JJPX01.0915	NULL	ILLUMINA	SRR1637071	GCA_008031635.1	Contig	554887	4850831	35	SKESA v. 2.2	Pathogen: clinical or host-associated	PRJNA252015	Washington State Department of Health - Public Health Laboratories	SAMN03097367	Washington State Dept. of Health	2014-08	clinical	13279318	USA:WA	Homo sapiens	NULL	stool	NULL	NULL	WAPHL_SAL-A00650	Salmonella enterica subsp. enterica serovar Newport	Newport	28901	CFSAN	2014-11-02	WAPHL_SAL-A00650	PDT000041707.3	2015-02-10	108619	AAJLLE	AAJLLE000000000.1
PDT000172353.2|SAMN06034037|GCA_009074985.1|Salmonella enterica subsp. enterica serovar Typhimurium|Typhimurium|E2015001334|Pathogen: environmental/food/other	NULL	0	PAIRED	NULL	NULL	ILLUMINA	SRR5117060	GCA_009074985.1	Contig	103067	4958743	101	SKESA v. 2.2	Pathogen: environmental/food/other	PRJNA215333	FDA/CFSAN	SAMN06034037	Minnesota Department of Health	2014-10	environmental/other	14519628	USA:MN	NULL	NULL	Porcine Intestine	NULL	NULL	NULL	Salmonella enterica subsp. enterica serovar Typhimurium	Typhimurium	28901	CFSAN	2016-12-16	E2015001334	PDT000172353.2	2016-12-16	90371	AALXKU	AALXKU000000000.1
PDT000245020.2|SAMN07682548|GCA_007070525.1|Salmonella enterica|||Pathogen: environmental/food/other	NULL	0	PAIRED	NULL	NULL	ILLUMINA	SRR6109173	GCA_007070525.1	Contig	181849	4801522	59	SKESA v. 2.2	Pathogen: environmental/food/other	PRJNA186035	Center for Food Safety and Applied Nutrition	SAMN07682548	OSF	2015	environmental/other	12175618	USA:NC	NULL	NULL	Environmental sponge	NULL	NULL	CFSAN069029	Salmonella enterica	NULL	28901	CFSAN	2017-09-27	NULL	PDT000245020.2	2017-09-27	28901	AAGZUX	AAGZUX000000000.1
PDT000304717.2|SAMN08833196|GCA_007489845.1|Salmonella enterica||FDA1007702-S001-008|Pathogen: environmental/food/other	1007702-S002-008	0	PAIRED	NULL	NULL	ILLUMINA	SRR6965945	GCA_007489845.1	Contig	87885	4937735	123	SKESA v. 2.2	Pathogen: environmental/food/other	PRJNA186035	Center for Food Safety and Applied Nutrition	SAMN08833196	FDA	2018	environmental/other	12616748	USA:OK	NULL	NULL	Kratom	NULL	NULL	NULL	Salmonella enterica	NULL	28901	CFSAN	2018-04-09	FDA1007702-S001-008	PDT000304717.2	2018-04-09	28901	AAICJK	AAICJK000000000.1
PDT000517301.1|SAMN11938383|GCA_006214785.1|Salmonella enterica||CFSAN074625|Pathogen: environmental/food/other	NULL	0	PAIRED	NULL	NULL	ILLUMINA	SRR9180805	GCA_006214785.1	Contig	252247	4733253	63	SKESA v. 2.2	Pathogen: environmental/food/other	PRJNA186035	Center for Food Safety and Applied Nutrition	SAMN11938383	FDA	2017-08-31	environmental/other	11085158	USA:DE	NULL	NULL	environmental	NULL	NULL	NULL	Salmonella enterica	NULL	28901	CFSAN	2019-06-03	CFSAN074625	PDT000517301.1	2019-06-03	28901	AAEXCK	AAEXCK000000000.1
PDT000101281.2|SAMN04358653|GCA_008745955.1|Salmonella enterica subsp. enterica serovar Enteritidis|Enteritidis|WAPHL_SAL-A01144|Pathogen: clinical or host-associated	NULL	0	PAIRED	NULL	NULL	ILLUMINA	SRR3086929	GCA_008745955.1	Contig	100982	4779021	93	SKESA v. 2.2	Pathogen: clinical or host-associated	PRJNA252015	Washington State Department of Health - Public Health Laboratories	SAMN04358653	WA	2015-10	clinical	14152438	USA:WA	Homo sapiens	NULL	stool	NULL	NULL	NULL	Salmonella enterica subsp. enterica serovar Enteritidis	Enteritidis	28901	CFSAN	2016-01-05	WAPHL_SAL-A01144	PDT000101281.2	2016-01-05	149539	AALEDP	AALEDP000000000.1
PDT000333237.1|SAMN09442818|GCA_005536915.1|Salmonella enterica||OSF082340|Pathogen: environmental/food/other	NULL	0	PAIRED	NULL	NULL	ILLUMINA	SRR7402472	GCA_005536915.1	Contig	92693	4769670	104	SKESA v. 2.2	Pathogen: environmental/food/other	PRJNA186035	Center for Food Safety and Applied Nutrition	SAMN09442818	OSF	2017	environmental/other	10175148	USA:IN	NULL	NULL	Finished Ground Turkey	NULL	NULL	NULL	Salmonella enterica	NULL	28901	CFSAN	2018-06-20	OSF082340	PDT000333237.1	2018-06-20	28901	AADDGH	AADDGH000000000.1
PDT000060164.2|SAMN03421224|GCA_008113565.1|Salmonella enterica subsp. enterica serovar Enteritidis|Enteritidis|WAPHL_SAL-A00892|Pathogen: clinical or host-associated	NULL	10	PAIRED	NULL	NULL	ILLUMINA	SRR1973712	GCA_008113565.1	Contig	406419	4693203	28	SKESA v. 2.2	Pathogen: clinical or host-associated	PRJNA252015	Washington State Department of Health - Public Health Laboratories	SAMN03421224	Washington State Dept. of Health	2015-01	clinical	13426978	USA:WA	Homo sapiens	NULL	stool	NULL	NULL	WAPHL_SAL-A00892	Salmonella enterica subsp. enterica serovar Enteritidis	Enteritidis	28901	CFSAN	2015-04-14	WAPHL_SAL-A00892	PDT000060164.2	2015-04-14	149539	AAJQJZ	AAJQJZ000000000.1
PDT000060635.2|SAMN03464727|GCA_006017635.1|Salmonella enterica||OSF031082|Pathogen: environmental/food/other	NULL	0	PAIRED	NULL	NULL	ILLUMINA	SRR1982036	GCA_006017635.1	Contig	84490	4673464	127	SKESA v. 2.2	Pathogen: environmental/food/other	PRJNA186035	Center for Food Safety and Applied Nutrition	SAMN03464727	OSF	2014-04-22	environmental/other	10879998	USA:OH	NULL	NULL	chicken	NULL	NULL	CFSAN031082	Salmonella enterica	NULL	28901	CFSAN	2015-04-20	OSF031082	PDT000060635.2	2015-04-20	28901	AAEIWQ	AAEIWQ000000000.1
PDT000176709.2|SAMN06175388|GCA_006939465.1|Salmonella enterica||OSF058755|Pathogen: environmental/food/other	NULL	0	PAIRED	NULL	NULL	ILLUMINA	SRR5152502	GCA_006939465.1	Contig	120961	4559561	99	SKESA v. 2.2	Pathogen: environmental/food/other	PRJNA186035	Center for Food Safety and Applied Nutrition	SAMN06175388	OSF	2014	environmental/other	12016858	USA:OR	NULL	NULL	Surface wipe	NULL	NULL	NULL	Salmonella enterica	NULL	28901	CFSAN	2017-01-06	OSF058755	PDT000176709.2	2017-01-06	28901	AAGRHB	AAGRHB000000000.1
PDT000085293.2|SAMN04102420|GCA_008653155.1|Salmonella enterica subsp. enterica serovar Poona|Poona|FDA917942-10-118|Pathogen: environmental/food/other	917942-10-118	0	PAIRED	JL6X01.0018	JL6A26.0007	ILLUMINA	SRR2533593	GCA_008653155.1	Contig	337514	4563607	40	SKESA v. 2.2	Pathogen: environmental/food/other	PRJNA186035	Center for Food Safety and Applied Nutrition	SAMN04102420	FDA	2015-09-07	environmental/other	14024478	USA:UT	NULL	NULL	cucumber	NULL	NULL	NULL	Salmonella enterica subsp. enterica serovar Poona	Poona	28901	FDA	2015-10-01	FDA917942-10-118	PDT000085293.2	2015-10-01	436295	AAKYTL	AAKYTL000000000.1
PDT000582833.1|SAMN12715499|GCA_008371995.1|Salmonella enterica||ADRDL-2810|Pathogen: environmental/food/other	NULL	0	PAIRED	NULL	NULL	ILLUMINA	SRR10085216	GCA_008371995.1	Contig	27019	5108728	341	SKESA v. 2.2	Pathogen: environmental/food/other	PRJNA280335	US Food and Drug Administration	SAMN12715499	ADRDL	2019-04-30	environmental/other	13708608	USA:SD	NULL	NULL	Turkey fluff (Meleagris gallopavo)	NULL	NULL	NULL	Salmonella enterica	NULL	28901	CFSAN	2019-09-09	ADRDL-2810	PDT000582833.1	2019-09-09	28901	AAKHBT	AAKHBT000000000.1
PDT000405178.1|SAMN10395498|GCA_005459445.1|Salmonella enterica||OSF087673|Pathogen: environmental/food/other	NULL	0	PAIRED	NULL	NULL	ILLUMINA	SRR8176576,SRR8176588	GCA_005459445.1	Contig	401191	4731736	29	SKESA v. 2.2	Pathogen: environmental/food/other	PRJNA186035	Center for Food Safety and Applied Nutrition	SAMN10395498	OSF	2017	environmental/other	10076258	USA:GA	NULL	NULL	ground beef	NULL	NULL	NULL	Salmonella enterica	NULL	28901	CFSAN	2018-11-08	OSF087673	PDT000405178.1	2018-11-08	28901	AACXYP	AACXYP000000000.1
PDT000049721.2|SAMN03282106|GCA_005944525.1|Salmonella enterica||OSF028598|Pathogen: environmental/food/other	NULL	0	PAIRED	NULL	NULL	ILLUMINA	SRR1810515	GCA_005944525.1	Contig	203383	4757711	45	SKESA v. 2.2	Pathogen: environmental/food/other	PRJNA186035	Center for Food Safety and Applied Nutrition	SAMN03282106	OSF	2014-03-26	environmental/other	10806048	USA:CA	NULL	NULL	chicken	NULL	NULL	CFSAN028598	Salmonella enterica	NULL	28901	CFSAN	2015-02-18	OSF028598	PDT000049721.2	2015-02-19	28901	AAEDMM	AAEDMM000000000.1
PDT000181494.2|SAMN06214695|GCA_006941755.1|Salmonella enterica||FDA915617-002-001|Pathogen: environmental/food/other	915617-002-001	0	PAIRED	NULL	NULL	ILLUMINA	SRR5209040	GCA_006941755.1	Contig	302617	4840554	49	SKESA v. 2.2	Pathogen: environmental/food/other	PRJNA186035	Center for Food Safety and Applied Nutrition	SAMN06214695	FDA	2016-12-15	environmental/other	12019598	USA:NC	NULL	NULL	kitten mixture cat food raw	NULL	NULL	NULL	Salmonella enterica	NULL	28901	CFSAN	2017-01-27	FDA915617-002-001	PDT000181494.2	2017-01-27	28901	AAGRHA	AAGRHA000000000.1
PDT000405536.1|SAMN10382303|GCA_005701515.1|Salmonella enterica||VA-WGS-18093|Pathogen: environmental/food/other	NULL	0	PAIRED	NULL	NULL	ILLUMINA	SRR8179907	GCA_005701515.1	Contig	272219	4648355	39	SKESA v. 2.2	Pathogen: environmental/food/other	PRJNA219491	FDA/CFSAN	SAMN10382303	VA	2018-09-03	environmental/other	10487148	USA:VA	NULL	NULL	sediment	NULL	NULL	NULL	Salmonella enterica	NULL	28901	CFSAN	2018-11-09	VA-WGS-18093	PDT000405536.1	2018-11-09	28901	AADPEN	AADPEN000000000.1
PDT000668343.2|SAMN13898785|GCA_011356435.1|Salmonella enterica||OSF103609|Pathogen: environmental/food/other	NULL	0	PAIRED	NULL	NULL	ILLUMINA	SRR10947406	GCA_011356435.1	Contig	114729	4948858	113	SKESA v. 2.2	Pathogen: environmental/food/other	PRJNA186035	Center for Food Safety and Applied Nutrition	SAMN13898785	FDA	2019	environmental/other	17688518	USA:WA	NULL	NULL	Ground meat	NULL	NULL	NULL	Salmonella enterica	NULL	28901	CFSAN	2020-01-22	OSF103609	PDT000668343.2	2020-01-22	28901	AAPVOU	AAPVOU000000000.1
PDT000185817.2|SAMN06110607|GCA_005986505.1|Salmonella enterica||OSF058025|Pathogen: environmental/food/other	NULL	0	PAIRED	NULL	NULL	ILLUMINA	SRR5235604	GCA_005986505.1	Contig	235125	4679788	41	SKESA v. 2.2	Pathogen: environmental/food/other	PRJNA186035	Center for Food Safety and Applied Nutrition	SAMN06110607	OSF	2014	environmental/other	10847998	USA:NC	NULL	NULL	Environmental sponge	NULL	NULL	NULL	Salmonella enterica	NULL	28901	CFSAN	2017-02-07	OSF058025	PDT000185817.2	2017-02-07	28901	AAEGOD	AAEGOD000000000.1
PDT000630215.1|SAMN13322211|GCA_010955995.1|Salmonella enterica subsp. enterica serovar Typhimurium|Typhimurium|CFSAN086259|Pathogen: environmental/food/other	NULL	0	PAIRED	NULL	NULL	ILLUMINA	SRR10484067	GCA_010955995.1	Contig	150467	4934667	71	SKESA v. 2.2	Pathogen: environmental/food/other	PRJNA186035	Center for Food Safety and Applied Nutrition	SAMN13322211	KRS	2017	environmental/other	17126608	USA:FL	NULL	NULL	Chicken litter	NULL	NULL	NULL	Salmonella enterica subsp. enterica serovar Typhimurium	Typhimurium	28901	CFSAN	2019-11-19	CFSAN086259	PDT000630215.1	2019-11-19	90371	AAPCOV	AAPCOV000000000.1
PDT000244784.2|SAMN07682542|GCA_007070505.1|Salmonella enterica|||Pathogen: environmental/food/other	NULL	0	PAIRED	NULL	NULL	ILLUMINA	SRR6108798	GCA_007070505.1	Contig	481103	4780441	35	SKESA v. 2.2	Pathogen: environmental/food/other	PRJNA186035	Center for Food Safety and Applied Nutrition	SAMN07682542	OSF	2015	environmental/other	12175598	USA:SC	NULL	NULL	environmental swab	NULL	NULL	CFSAN069023	Salmonella enterica	NULL	28901	CFSAN	2017-09-27	NULL	PDT000244784.2	2017-09-27	28901	AAGZUI	AAGZUI000000000.1
PDT000500543.1|SAMN11636338|GCA_005865445.1|Salmonella enterica||AG19-0156|Pathogen: environmental/food/other	NULL	0	PAIRED	NULL	NULL	ILLUMINA	SRR9049811	GCA_005865445.1	Contig	84501	4976066	131	SKESA v. 2.2	Pathogen: environmental/food/other	PRJNA338674	FDA	SAMN11636338	Ohio ADDL	2019-04-10	environmental/other	10718108	USA:OH	NULL	NULL	Lung (Bos taurus)	NULL	NULL	NULL	Salmonella enterica	NULL	28901	CFSAN	2019-05-13	AG19-0156	PDT000500543.1	2019-05-13	28901	AADZCK	AADZCK000000000.1
PDT000416403.1|SAMN10581903|GCA_006523015.1|Salmonella enterica subsp. enterica serovar Cerro|Cerro|OH-15-24542|Pathogen: environmental/food/other	NULL	0	PAIRED	NULL	NULL	ILLUMINA	SRR8300726	GCA_006523015.1	Contig	26602	4688972	317	SKESA v. 2.2	Pathogen: environmental/food/other	PRJNA338674	FDA	SAMN10581903	Ohio ADDL	2015	environmental/other	11576638	USA:OH	NULL	NULL	Bos taurus, Pooled tissue	NULL	NULL	NULL	Salmonella enterica subsp. enterica serovar Cerro	Cerro	28901	CFSAN	2018-12-11	OH-15-24542	PDT000416403.1	2018-12-11	340188	AAFNSP	AAFNSP000000000.1
PDT000305722.2|SAMN08744623||Salmonella enterica subsp. enterica serovar Dublin|Dublin|OH-17-25063|Pathogen: environmental/food/other	NULL	0	PAIRED	NULL	NULL	ILLUMINA	SRR6996343	NULL	NULL	153511	4959832	82	NULL	Pathogen: environmental/food/other	PRJNA338674	FDA	SAMN08744623	Ohio ADDL	2017	environmental/other	0	USA:OH	NULL	NULL	Bos taurus Lung	NULL	NULL	NULL	Salmonella enterica subsp. enterica serovar Dublin	Dublin	28901	CFSAN	2018-04-12	OH-17-25063	PDT000305722.2	2018-04-12	98360	NULL	NULL
PDT000125335.2|SAMN04605566|GCA_006095415.1|Salmonella enterica||VA-WGS-16031|Pathogen: environmental/food/other	NULL	0	PAIRED	NULL	NULL	ILLUMINA	SRR3391895	GCA_006095415.1	Contig	142506	4831290	55	SKESA v. 2.2	Pathogen: environmental/food/other	PRJNA219491	FDA/CFSAN	SAMN04605566	VA	2015	environmental/other	10960808	USA:VA	NULL	NULL	water	NULL	NULL	NULL	Salmonella enterica	NULL	28901	CFSAN	2016-04-15	VA-WGS-16031	PDT000125335.2	2016-04-15	28901	AAEOPR	AAEOPR000000000.1
PDT000297799.2|SAMN08724272|GCA_011149515.1|Salmonella enterica subsp. enterica serovar Weltevreden|Weltevreden|FDA1025393-021-057|Pathogen: environmental/food/other	1025393-021-057	0	PAIRED	NULL	NULL	ILLUMINA	SRR6890633	GCA_011149515.1	Contig	134465	5094605	116	SKESA v. 2.2	Pathogen: environmental/food/other	PRJNA186035	Center for Food Safety and Applied Nutrition	SAMN08724272	FDA	2018-03-08	environmental/other	17462978	USA:OR	NULL	NULL	Kratom powder	NULL	NULL	NULL	Salmonella enterica subsp. enterica serovar Weltevreden	Weltevreden	28901	CFSAN	2018-03-23	FDA1025393-021-057	PDT000297799.2	2018-03-23	57743	AAPKFI	AAPKFI000000000.1
PDT000107343.2|SAMN04451049|GCA_006895285.1|Salmonella enterica||OSF045591|Pathogen: environmental/food/other	NULL	0	PAIRED	NULL	NULL	ILLUMINA	SRR3173657	GCA_006895285.1	Contig	664949	4729672	27	SKESA v. 2.2	Pathogen: environmental/food/other	PRJNA186035	Center for Food Safety and Applied Nutrition	SAMN04451049	OSF	2015-04-09	environmental/other	11959178	USA:IN	NULL	NULL	chicken	NULL	NULL	NULL	Salmonella enterica	NULL	28901	CFSAN	2016-02-16	OSF045591	PDT000107343.2	2016-02-16	28901	AAGNWD	AAGNWD000000000.1
PDT000510903.1|SAMN11918938|GCA_006213625.1|Salmonella enterica subsp. enterica serovar Schwarzengrund|Schwarzengrund|AG19-0063|Pathogen: environmental/food/other	NULL	0	PAIRED	NULL	NULL	ILLUMINA	SRR9172115	GCA_006213625.1	Contig	334376	4719222	41	SKESA v. 2.2	Pathogen: environmental/food/other	PRJNA338674	FDA	SAMN11918938	Ohio ADDL	2016-04-15	environmental/other	11083998	USA:OH	NULL	NULL	Bos taurus, Small Intestine	NULL	NULL	NULL	Salmonella enterica subsp. enterica serovar Schwarzengrund	Schwarzengrund	28901	CFSAN	2019-05-31	AG19-0063	PDT000510903.1	2019-05-31	340190	AAEXAE	AAEXAE000000000.1
PDT000289112.2|SAMN08595300|GCA_007483725.1|Salmonella enterica||CFSAN073535|Pathogen: environmental/food/other	NULL	0	PAIRED	NULL	NULL	ILLUMINA	SRR6767048	GCA_007483725.1	Contig	244222	4803334	49	SKESA v. 2.2	Pathogen: environmental/food/other	PRJNA186035	Center for Food Safety and Applied Nutrition	SAMN08595300	FDA	2017-09	environmental/other	12610618	USA:VA	NULL	NULL	water	NULL	NULL	NULL	Salmonella enterica	NULL	28901	CFSAN	2018-02-23	CFSAN073535	PDT000289112.2	2018-02-23	28901	AAIBXG	AAIBXG000000000.1
PDT000448327.1|SAMN10788420|GCA_006525515.1|Salmonella enterica subsp. enterica serovar Cerro|Cerro|AG19-0010|Pathogen: environmental/food/other	NULL	0	PAIRED	NULL	NULL	ILLUMINA	SRR8476822	GCA_006525515.1	Contig	52783	4641016	167	SKESA v. 2.2	Pathogen: environmental/food/other	PRJNA338674	FDA	SAMN10788420	Ohio ADDL	2014	environmental/other	11579128	USA:OH	NULL	NULL	Bos taurus, Feces	NULL	NULL	NULL	Salmonella enterica subsp. enterica serovar Cerro	Cerro	28901	CFSAN	2019-01-23	AG19-0010	PDT000448327.1	2019-01-23	340188	AAFNWR	AAFNWR000000000.1
PDT000130417.4|SAMN04992710||Salmonella enterica subsp. enterica serovar Enteritidis|Enteritidis|I2016006642|Pathogen: clinical or host-associated	NULL	0	PAIRED	NULL	NULL	ILLUMINA	SRR3571305	NULL	NULL	489783	4760981	22	NULL	Pathogen: clinical or host-associated	PRJNA237212	Minnesota Department of Health	SAMN04992710	Minnesota Department of Health	2016-05	clinical	0	USA:MN	Homo sapiens	NULL	feces	NULL	NULL	NULL	Salmonella enterica subsp. enterica serovar Enteritidis	Enteritidis	28901	CFSAN	2016-05-23	I2016006642	PDT000130417.4	2019-10-24	149539	NULL	NULL
PDT000356732.1|SAMN09745961|GCA_005611375.1|Salmonella enterica||OSF084095|Pathogen: environmental/food/other	NULL	0	PAIRED	NULL	NULL	ILLUMINA	SRR7634343	GCA_005611375.1	Contig	287649	4829192	48	SKESA v. 2.2	Pathogen: environmental/food/other	PRJNA186035	Center for Food Safety and Applied Nutrition	SAMN09745961	OSF	2017	environmental/other	10335188	USA:SC	NULL	NULL	Environmenal sponge	NULL	NULL	NULL	Salmonella enterica	NULL	28901	CFSAN	2018-08-01	OSF084095	PDT000356732.1	2018-08-01	28901	AADIQO	AADIQO000000000.1
PDT000212927.2|SAMN06115680|GCA_005995825.1|Salmonella enterica||CFSAN057129|Pathogen: environmental/food/other	NULL	0	PAIRED	NULL	NULL	ILLUMINA	SRR5598926	GCA_005995825.1	Contig	184175	4674630	79	SKESA v. 2.2	Pathogen: environmental/food/other	PRJNA186035	Center for Food Safety and Applied Nutrition	SAMN06115680	FDA	2016-06-14	environmental/other	10857308	USA:MD	NULL	NULL	water	NULL	NULL	NULL	Salmonella enterica	NULL	28901	CFSAN	2017-05-24	CFSAN057129	PDT000212927.2	2017-05-24	28901	AAEHGY	AAEHGY000000000.1
PDT000158369.2|SAMN04572880|GCA_005976285.1|Salmonella enterica||OSF048293|Pathogen: environmental/food/other	NULL	0	PAIRED	NULL	NULL	ILLUMINA	SRR5016804	GCA_005976285.1	Contig	213588	4750461	43	SKESA v. 2.2	Pathogen: environmental/food/other	PRJNA186035	Center for Food Safety and Applied Nutrition	SAMN04572880	OSF	2015-11-09	environmental/other	10837808	USA:WA	NULL	NULL	chicken	NULL	NULL	NULL	Salmonella enterica	NULL	28901	CFSAN	2016-11-14	OSF048293	PDT000158369.2	2016-11-14	28901	AAEFVK	AAEFVK000000000.1
PDT000466980.1|SAMN10751945|GCA_006526775.1|Salmonella enterica subsp. enterica serovar Mbandaka|Mbandaka|E2019000417|Pathogen: environmental/food/other	NULL	0	PAIRED	NULL	NULL	ILLUMINA	SRR8590745	GCA_006526775.1	Contig	159943	4672458	66	SKESA v. 2.2	Pathogen: environmental/food/other	PRJNA215333	FDA/CFSAN	SAMN10751945	Minnesota Department of Health	2018-12-20	environmental/other	11580378	USA:MN	NULL	NULL	Flour	NULL	NULL	NULL	Salmonella enterica subsp. enterica serovar Mbandaka	Mbandaka	28901	CFSAN	2019-02-19	E2019000417	PDT000466980.1	2019-02-19	192954	AAFNZZ	AAFNZZ000000000.1
PDT000039257.2|SAMN03018152||Salmonella enterica||OSF023969|Pathogen: environmental/food/other	NULL	0	PAIRED	NULL	NULL	ILLUMINA	SRR1578508	NULL	NULL	349272	4820824	38	NULL	Pathogen: environmental/food/other	PRJNA186035	Center for Food Safety and Applied Nutrition	SAMN03018152	OSF	2014-07-03	environmental/other	0	USA:WA	NULL	NULL	paprika	NULL	NULL	CFSAN023969	Salmonella enterica	NULL	28901	CFSAN	2014-09-18	OSF023969	PDT000039257.2	2014-09-18	28901	NULL	NULL
PDT000231199.2|SAMN06115923|GCA_006127635.1|Salmonella enterica||CFSAN057302|Pathogen: environmental/food/other	NULL	0	PAIRED	NULL	NULL	ILLUMINA	SRR5344738	GCA_006127635.1	Contig	78450	4828930	140	SKESA v. 2.2	Pathogen: environmental/food/other	PRJNA186035	Center for Food Safety and Applied Nutrition	SAMN06115923	FDA	2016-09-12	environmental/other	10993048	USA:DE	NULL	NULL	water	NULL	NULL	NULL	Salmonella enterica	NULL	28901	CFSAN	2017-03-15	CFSAN057302	PDT000231199.2	2017-08-07	28901	AAEQYQ	AAEQYQ000000000.1
PDT000417023.1|SAMN10589424|GCA_005644455.1|Salmonella enterica||OSF089127|Pathogen: environmental/food/other	NULL	0	PAIRED	NULL	NULL	ILLUMINA	SRR8306772	GCA_005644455.1	Contig	65915	4807445	158	SKESA v. 2.2	Pathogen: environmental/food/other	PRJNA186035	Center for Food Safety and Applied Nutrition	SAMN10589424	OSF	2018	environmental/other	10397828	USA:CA	NULL	NULL	Environmental sponge	NULL	NULL	NULL	Salmonella enterica	NULL	28901	CFSAN	2018-12-13	OSF089127	PDT000417023.1	2018-12-13	28901	AADKUO	AADKUO000000000.1
PDT000456248.1|SAMN10845774||Salmonella enterica||ADRDL-2397|Pathogen: environmental/food/other	NULL	0	PAIRED	NULL	NULL	ILLUMINA	SRR8506564	NULL	NULL	66470	4642425	146	NULL	Pathogen: environmental/food/other	PRJNA280335	US Food and Drug Administration	SAMN10845774	ADRDL	2018-12-19	environmental/other	0	USA:NE	NULL	NULL	Porcine Intestine (Sus scrofa domesticus)	NULL	NULL	NULL	Salmonella enterica	NULL	28901	CFSAN	2019-01-30	ADRDL-2397	PDT000456248.1	2019-01-30	28901	NULL	NULL
PDT000085467.2|SAMN04096853|GCA_010539645.1|Salmonella enterica subsp. enterica serovar Javiana|Javiana|FLDOH-110|Pathogen: clinical or host-associated	NULL	4	PAIRED	NULL	NULL	ILLUMINA	SRR2534538	GCA_010539645.1	Contig	364490	4616026	45	SKESA v. 2.2	Pathogen: clinical or host-associated	PRJNA183848	Florida Department of Health	SAMN04096853	FLUFL	2015-07	clinical	16685288	USA:FL	Homo sapiens	NULL	stool	NULL	NULL	NULL	Salmonella enterica subsp. enterica serovar Javiana	Javiana	28901	FDA	2015-10-01	FLDOH-110	PDT000085467.2	2015-10-01	363569	AAOAKJ	AAOAKJ000000000.1
PDT000279732.2|SAMN08294363|GCA_007552865.1|Salmonella enterica||OSF074220|Pathogen: environmental/food/other	NULL	0	PAIRED	NULL	NULL	ILLUMINA	SRR6487023	GCA_007552865.1	Contig	173928	4828343	88	SKESA v. 2.2	Pathogen: environmental/food/other	PRJNA186035	Center for Food Safety and Applied Nutrition	SAMN08294363	OSF	2016	environmental/other	12679838	USA:IN	NULL	NULL	Ground Component Turkey	NULL	NULL	NULL	Salmonella enterica	NULL	28901	CFSAN	2018-01-19	OSF074220	PDT000279732.2	2018-01-19	28901	AAIGZI	AAIGZI000000000.1
PDT000315787.1|SAMN09220714|GCA_005679455.1|Salmonella enterica||OSF080924|Pathogen: environmental/food/other	NULL	0	PAIRED	NULL	NULL	ILLUMINA	SRR7178071	GCA_005679455.1	Contig	149875	5077034	77	SKESA v. 2.0	Pathogen: environmental/food/other	PRJNA186035	Center for Food Safety and Applied Nutrition	SAMN09220714	OSF	2017	environmental/other	10458288	USA:IN	NULL	NULL	Ground Component Turkey	NULL	NULL	NULL	Salmonella enterica	NULL	28901	CFSAN	2018-05-17	OSF080924	PDT000315787.1	2018-05-17	28901	AADNOX	AADNOX000000000.1
PDT000273001.2|SAMN08196800|GCA_006182005.1|Salmonella enterica||OSF073527|Pathogen: environmental/food/other	NULL	0	PAIRED	NULL	NULL	ILLUMINA	SRR6384765	GCA_006182005.1	Contig	51488	4882223	202	SKESA v. 2.2	Pathogen: environmental/food/other	PRJNA186035	Center for Food Safety and Applied Nutrition	SAMN08196800	OSF	2016	environmental/other	11052338	USA:IN	NULL	NULL	Ground Component Chicken	NULL	NULL	NULL	Salmonella enterica	NULL	28901	CFSAN	2017-12-18	OSF073527	PDT000273001.2	2017-12-18	28901	AAEUQA	AAEUQA000000000.1
PDT000409007.1|SAMN10395262|GCA_005558635.1|Salmonella enterica||OSF087818|Pathogen: environmental/food/other	NULL	0	PAIRED	NULL	NULL	ILLUMINA	SRR8206971	GCA_005558635.1	Contig	356484	4667276	30	SKESA v. 2.2	Pathogen: environmental/food/other	PRJNA186035	Center for Food Safety and Applied Nutrition	SAMN10395262	OSF	2018	environmental/other	10201238	USA:GA	NULL	NULL	ground beef	NULL	NULL	NULL	Salmonella enterica	NULL	28901	CFSAN	2018-11-19	OSF087818	PDT000409007.1	2018-11-19	28901	AADEVU	AADEVU000000000.1
PDT000272368.2|SAMN08017021|GCA_007105445.1|Salmonella enterica||OSF071464|Pathogen: environmental/food/other	NULL	0	PAIRED	NULL	NULL	ILLUMINA	SRR6376032	GCA_007105445.1	Contig	167587	4767919	65	SKESA v. 2.2	Pathogen: environmental/food/other	PRJNA186035	Center for Food Safety and Applied Nutrition	SAMN08017021	OSF	2016	environmental/other	12217518	USA:IN	NULL	NULL	Ground Component Chicken	NULL	NULL	NULL	Salmonella enterica	NULL	28901	CFSAN	2017-12-14	OSF071464	PDT000272368.2	2017-12-14	28901	AAHCCP	AAHCCP000000000.1
PDT000125087.2|SAMN04535376|GCA_007834995.1|Salmonella enterica||OSF047629|Pathogen: environmental/food/other	NULL	0	PAIRED	NULL	NULL	ILLUMINA	SRR3372272	GCA_007834995.1	Contig	102087	4808416	97	SKESA v. 2.2	Pathogen: environmental/food/other	PRJNA186035	Center for Food Safety and Applied Nutrition	SAMN04535376	OSF	2015-10-19	environmental/other	12999268	USA:IN	NULL	NULL	ground chicken	NULL	NULL	NULL	Salmonella enterica	NULL	28901	CFSAN	2016-04-12	OSF047629	PDT000125087.2	2016-04-12	28901	AAIYZX	AAIYZX000000000.1
PDT000482240.1|SAMN10395958|GCA_005742985.1|Salmonella enterica||OSF087545|Pathogen: environmental/food/other	NULL	0	PAIRED	NULL	NULL	ILLUMINA	SRR8782252	GCA_005742985.1	Contig	145619	4596632	52	SKESA v. 2.2	Pathogen: environmental/food/other	PRJNA186035	Center for Food Safety and Applied Nutrition	SAMN10395958	OSF	2017	environmental/other	10545968	USA:AZ	NULL	NULL	Raw Product	NULL	NULL	NULL	Salmonella enterica	NULL	28901	CFSAN	2019-03-25	OSF087545	PDT000482240.1	2019-03-25	28901	AADSDT	AADSDT000000000.1
PDT000356117.2|SAMN09693262|GCA_003892155.1|Salmonella enterica subsp. enterica serovar 4,[5],12:i:-|4,[5],12:i:-|E2018009934|Pathogen: environmental/food/other	NULL	0	PAIRED	NULL	NULL	ILLUMINA	SRR7629012,SRR7643260	GCA_003892155.1	Contig	134971	4954258	86	SKESA v. 2.2	Pathogen: environmental/food/other	PRJNA215333	FDA/CFSAN	SAMN09693262	Minnesota Department of Health	2018-01-18	environmental/other	8019058	USA:OK	NULL	NULL	Porcine Lung	NULL	NULL	NULL	Salmonella enterica subsp. enterica serovar 4,[5],12:i:-	4,[5],12:i:-	28901	CFSAN	2018-08-03	E2018009934	PDT000356117.2	2018-08-03	440524	RTWK	RTWK00000000.1
PDT000304960.2|SAMN08851587|GCA_006208725.1|Salmonella enterica||TXAML1800414|Pathogen: clinical or host-associated	NULL	0	PAIRED	NULL	NULL	ILLUMINA	SRR6973550	GCA_006208725.1	Contig	52604	4693655	197	SKESA v. 2.2	Pathogen: clinical or host-associated	PRJNA284276	FDA	SAMN08851587	TX	2018	clinical	11079058	USA:TX	Homo sapiens	NULL	stool	NULL	NULL	NULL	Salmonella enterica	NULL	28901	CFSAN	2018-04-09	TXAML1800414	PDT000304960.2	2018-04-09	28901	AAEWRE	AAEWRE000000000.1
PDT000128323.2|SAMN04572749|GCA_006028235.1|Salmonella enterica||OSF048182|Pathogen: environmental/food/other	NULL	0	PAIRED	NULL	NULL	ILLUMINA	SRR3467032	GCA_006028235.1	Contig	79510	4810940	121	SKESA v. 2.2	Pathogen: environmental/food/other	PRJNA186035	Center for Food Safety and Applied Nutrition	SAMN04572749	OSF	2015-10-21	environmental/other	10892288	USA:WA	NULL	NULL	environmental	NULL	NULL	NULL	Salmonella enterica	NULL	28901	CFSAN	2016-04-29	OSF048182	PDT000128323.2	2016-04-29	28901	AAEJQY	AAEJQY000000000.1
PDT000068450.2|SAMN03464132|GCA_006884185.1|Salmonella enterica||CFSAN030619|Pathogen: environmental/food/other	NULL	0	PAIRED	NULL	NULL	ILLUMINA	SRR2075035	GCA_006884185.1	Contig	84164	4626987	104	SKESA v. 2.2	Pathogen: environmental/food/other	PRJNA186035	Center for Food Safety and Applied Nutrition	SAMN03464132	NULL	2014-09-04	environmental/other	11948098	USA:NC	NULL	NULL	water	NULL	NULL	CFSAN030619	Salmonella enterica	NULL	28901	CFSAN	2015-06-29	CFSAN030619	PDT000068450.2	2015-06-29	28901	AAGMNY	AAGMNY000000000.1
PDT000412145.1|SAMN10461357|GCA_005464735.1|Salmonella enterica||OSF088258|Pathogen: environmental/food/other	NULL	0	PAIRED	NULL	NULL	ILLUMINA	SRR8258306	GCA_005464735.1	Contig	115545	4761598	78	SKESA v. 2.2	Pathogen: environmental/food/other	PRJNA186035	Center for Food Safety and Applied Nutrition	SAMN10461357	OSF	2018	environmental/other	10081508	USA:CA	NULL	NULL	Environmental sponge	NULL	NULL	NULL	Salmonella enterica	NULL	28901	CFSAN	2018-11-28	OSF088258	PDT000412145.1	2018-11-28	28901	AACYIU	AACYIU000000000.1
PDT000052135.2|SAMN03400391|GCA_006867205.1|Salmonella enterica||OSF030193|Pathogen: environmental/food/other	NULL	0	PAIRED	NULL	NULL	ILLUMINA	SRR1946862	GCA_006867205.1	Contig	161568	4749974	64	SKESA v. 2.2	Pathogen: environmental/food/other	PRJNA186035	Center for Food Safety and Applied Nutrition	SAMN03400391	OSF	2014-04-17	environmental/other	11931088	USA:CO	NULL	NULL	chicken	NULL	NULL	CFSAN030193	Salmonella enterica	NULL	28901	CFSAN	2015-03-30	OSF030193	PDT000052135.2	2015-03-30	28901	AAGLVE	AAGLVE000000000.1
PDT000060245.2|SAMN03418418|GCA_006866645.1|Salmonella enterica||OSF030278|Pathogen: environmental/food/other	NULL	0	PAIRED	NULL	NULL	ILLUMINA	SRR1973821	GCA_006866645.1	Contig	231145	4790465	40	SKESA v. 2.2	Pathogen: environmental/food/other	PRJNA186035	Center for Food Safety and Applied Nutrition	SAMN03418418	OSF	2014-04-14	environmental/other	11930538	USA:AR	NULL	NULL	chicken	NULL	NULL	CFSAN030278	Salmonella enterica	NULL	28901	CFSAN	2015-04-14	OSF030278	PDT000060245.2	2015-04-14	28901	AAGLYR	AAGLYR000000000.1
PDT000065425.2|SAMN03464076|GCA_006090035.1|Salmonella enterica||CFSAN029977|Pathogen: environmental/food/other	NULL	0	PAIRED	NULL	NULL	ILLUMINA	SRR2039738	GCA_006090035.1	Contig	448983	4648510	23	SKESA v. 2.2	Pathogen: environmental/food/other	PRJNA186035	Center for Food Safety and Applied Nutrition	SAMN03464076	FDA	2014-08-06	environmental/other	10955418	USA:NC	NULL	NULL	water	NULL	NULL	CFSAN029977	Salmonella enterica	NULL	28901	CFSAN	2015-05-26	CFSAN029977	PDT000065425.2	2015-05-26	28901	AAEOED	AAEOED000000000.1
PDT000151438.2|SAMN05781475|GCA_006921355.1|Salmonella enterica||ADRDL-JS678|Pathogen: environmental/food/other	NULL	0	PAIRED	NULL	NULL	ILLUMINA	SRR4345498	GCA_006921355.1	Contig	179748	4804421	63	SKESA v. 2.2	Pathogen: environmental/food/other	PRJNA280335	US Food and Drug Administration	SAMN05781475	ADRDL, SDSU	2016-06-26	environmental/other	11996958	USA:SD	NULL	NULL	Feces (bos taurus)	NULL	NULL	NULL	Salmonella enterica	NULL	28901	CFSAN	2016-10-05	ADRDL-JS678	PDT000151438.2	2016-10-05	28901	AAGPUW	AAGPUW000000000.1
PDT000176619.2|SAMN06114137||Salmonella enterica subsp. enterica serovar Enteritidis|Enteritidis|OSF058113|Pathogen: clinical or host-associated	NULL	0	PAIRED	NULL	NULL	ILLUMINA	SRR5152271	NULL	NULL	438654	4693396	28	NULL	Pathogen: clinical or host-associated	PRJNA186035	Center for Food Safety and Applied Nutrition	SAMN06114137	OSF	2014	clinical	0	USA:OR	Homo sapiens	NULL	stool	NULL	NULL	NULL	Salmonella enterica subsp. enterica serovar Enteritidis	Enteritidis	28901	CFSAN	2017-01-06	OSF058113	PDT000176619.2	2017-01-06	149539	NULL	NULL
PDT000034115.3|SAMN02867863|GCA_011454515.1|Salmonella enterica subsp. enterica serovar Enteritidis|Enteritidis|NY-swgs1328|Pathogen: clinical or host-associated	NULL	0	PAIRED	NULL	NULL	ILLUMINA	SRR1482378	GCA_011454515.1	Contig	477902	4636082	20	SKESA v. 2.2	Pathogen: clinical or host-associated	PRJNA227458	Wadsworth Center / NYSDOH	SAMN02867863	NY	2014-05	clinical	17795088	USA:NY	Homo sapiens	NULL	other	NULL	NULL	NY-swgs1328	Salmonella enterica subsp. enterica serovar Enteritidis	Enteritidis	28901	CFSAN	2014-06-27	NY-swgs1328	PDT000034115.3	2015-02-10	149539	AAQBFN	AAQBFN000000000.1
PDT000289687.2|SAMN08452446|GCA_005437285.1|Salmonella enterica||OSF075621|Pathogen: environmental/food/other	NULL	0	PAIRED	NULL	NULL	ILLUMINA	SRR6784394	GCA_005437285.1	Contig	342141	4677268	36	SKESA v. 2.2	Pathogen: environmental/food/other	PRJNA186035	Center for Food Safety and Applied Nutrition	SAMN08452446	OSF	2016	environmental/other	10054158	USA:GA	NULL	NULL	raw ground beef	NULL	NULL	NULL	Salmonella enterica	NULL	28901	CFSAN	2018-02-26	OSF075621	PDT000289687.2	2018-02-26	28901	AACWJJ	AACWJJ000000000.1
PDT000185851.2|SAMN06110531|GCA_005988425.1|Salmonella enterica||OSF057989|Pathogen: environmental/food/other	NULL	0	PAIRED	NULL	NULL	ILLUMINA	SRR5235672	GCA_005988425.1	Contig	186231	4941379	70	SKESA v. 2.2	Pathogen: environmental/food/other	PRJNA186035	Center for Food Safety and Applied Nutrition	SAMN06110531	OSF	2014	environmental/other	10849908	USA:WA	NULL	NULL	chicken	NULL	NULL	NULL	Salmonella enterica	NULL	28901	CFSAN	2017-02-07	OSF057989	PDT000185851.2	2017-02-07	28901	AAEGOP	AAEGOP000000000.1
PDT000060432.2|SAMN03463974|GCA_006869865.1|Salmonella enterica||CFSAN029875|Pathogen: environmental/food/other	NULL	0	PAIRED	NULL	NULL	ILLUMINA	SRR1974134	GCA_006869865.1	Contig	155843	5072040	166	SKESA v. 2.2	Pathogen: environmental/food/other	PRJNA186035	Center for Food Safety and Applied Nutrition	SAMN03463974	FDA	2014-06-18	environmental/other	11933758	USA:GA	NULL	NULL	water	NULL	NULL	CFSAN029875	Salmonella enterica	NULL	28901	CFSAN	2015-04-14	CFSAN029875	PDT000060432.2	2015-04-14	28901	AAGMBJ	AAGMBJ000000000.1
PDT000309293.2|SAMN08956874|GCA_006326225.1|Salmonella enterica||OSF080005|Pathogen: environmental/food/other	NULL	0	PAIRED	NULL	NULL	ILLUMINA	SRR7065004	GCA_006326225.1	Contig	331648	4761750	51	SKESA v. 2.2	Pathogen: environmental/food/other	PRJNA186035	Center for Food Safety and Applied Nutrition	SAMN08956874	OSF	2016	environmental/other	11204888	USA:IN	NULL	NULL	Finished Ground Turkey	NULL	NULL	NULL	Salmonella enterica	NULL	28901	CFSAN	2018-04-25	OSF080005	PDT000309293.2	2018-04-25	28901	AAFEBI	AAFEBI000000000.1
PDT000227389.2|SAMN07374537|GCA_006127315.1|Salmonella enterica||MD-DOH-18-000051-1|Pathogen: environmental/food/other	NULL	0	PAIRED	NULL	NULL	ILLUMINA	SRR5871396	GCA_006127315.1	Contig	521148	4794635	23	SKESA v. 2.2	Pathogen: environmental/food/other	PRJNA271470	FDA Center for Food Safety and Applied Nutrition	SAMN07374537	Maryland Department of Health	2017-07	environmental/other	10992728	USA:MD	NULL	NULL	Maradol papaya	NULL	NULL	NULL	Salmonella enterica	NULL	28901	CFSAN	2017-07-26	MD-DOH-18-000051-1	PDT000227389.2	2017-07-26	28901	AAEQSR	AAEQSR000000000.1
PDT000304720.2|SAMN08816055|GCA_006320105.1|Salmonella enterica||FDA1044002-S013-001|Pathogen: environmental/food/other	1044002-S013-001	0	PAIRED	NULL	NULL	ILLUMINA	SRR6966036	GCA_006320105.1	Contig	206228	4774334	53	SKESA v. 2.2	Pathogen: environmental/food/other	PRJNA186035	Center for Food Safety and Applied Nutrition	SAMN08816055	FDA	2018	environmental/other	11198618	USA:NV	NULL	NULL	Kratom	NULL	NULL	NULL	Salmonella enterica	NULL	28901	CFSAN	2018-04-09	FDA1044002-S013-001	PDT000304720.2	2018-04-09	28901	AAFDQP	AAFDQP000000000.1
PDT000152326.2|SAMN05898815|GCA_008982785.1|Salmonella enterica subsp. enterica serovar Dublin|Dublin|E2016015302|Pathogen: environmental/food/other	NULL	0	PAIRED	NULL	NULL	ILLUMINA	SRR4420695	GCA_008982785.1	Contig	117640	4865105	75	SKESA v. 2.2	Pathogen: environmental/food/other	PRJNA215333	FDA/CFSAN	SAMN05898815	Minnesota Department of Health	2016-09	environmental/other	14419458	USA:MN	NULL	NULL	ground beef	NULL	NULL	NULL	Salmonella enterica subsp. enterica serovar Dublin	Dublin	28901	CFSAN	2016-10-13	E2016015302	PDT000152326.2	2016-10-13	98360	AALSDV	AALSDV000000000.1
PDT000293171.2|SAMN08452500|GCA_006316425.1|Salmonella enterica||OSF075571|Pathogen: environmental/food/other	NULL	0	PAIRED	NULL	NULL	ILLUMINA	SRR6814804	GCA_006316425.1	Contig	192397	5141162	71	SKESA v. 2.2	Pathogen: environmental/food/other	PRJNA186035	Center for Food Safety and Applied Nutrition	SAMN08452500	OSF	2016	environmental/other	11194938	USA:IN	NULL	NULL	Ground Component Turkey	NULL	NULL	NULL	Salmonella enterica	NULL	28901	CFSAN	2018-03-07	OSF075571	PDT000293171.2	2018-03-07	28901	AAFDJD	AAFDJD000000000.1
PDT000128598.2|SAMN04605636|GCA_005963605.1|Salmonella enterica||VA-WGS-16065|Pathogen: environmental/food/other	NULL	0	PAIRED	NULL	NULL	ILLUMINA	SRR3474684	GCA_005963605.1	Contig	409570	4920732	36	SKESA v. 2.2	Pathogen: environmental/food/other	PRJNA219491	FDA/CFSAN	SAMN04605636	VA	2014	environmental/other	10825138	USA:VA	NULL	NULL	soil	NULL	NULL	NULL	Salmonella enterica	NULL	28901	CFSAN	2016-05-04	VA-WGS-16065	PDT000128598.2	2016-05-04	28901	AAEEXN	AAEEXN000000000.1
PDT000098680.2|SAMN04296090|GCA_005957405.1|Salmonella enterica||CFSAN034501|Pathogen: environmental/food/other	NULL	0	PAIRED	NULL	NULL	ILLUMINA	SRR3039665	GCA_005957405.1	Contig	85685	5170688	250	SKESA v. 2.2	Pathogen: environmental/food/other	PRJNA186035	Center for Food Safety and Applied Nutrition	SAMN04296090	NULL	2014-09-09	environmental/other	10818928	USA:SC	NULL	NULL	soil	NULL	NULL	NULL	Salmonella enterica	NULL	28901	CFSAN	2015-12-21	CFSAN034501	PDT000098680.2	2015-12-21	28901	AAEELZ	AAEELZ000000000.1
PDT000510168.1|SAMN11895464|GCA_006007365.1|Salmonella enterica||CFSAN074534|Pathogen: environmental/food/other	NULL	0	PAIRED	NULL	NULL	ILLUMINA	SRR9162529	GCA_006007365.1	Contig	245651	4979067	52	SKESA v. 2.2	Pathogen: environmental/food/other	PRJNA186035	Center for Food Safety and Applied Nutrition	SAMN11895464	FDA	2017-07-27	environmental/other	10868848	USA:DE	NULL	NULL	environmental	NULL	NULL	NULL	Salmonella enterica	NULL	28901	CFSAN	2019-05-30	CFSAN074534	PDT000510168.1	2019-05-30	28901	AAEIDA	AAEIDA000000000.1
PDT000393788.1|SAMN10251118|GCA_007333575.1|Salmonella enterica subsp. enterica serovar Javiana|Javiana|FDA1048408-C002-006|Pathogen: environmental/food/other	1048408-C002-006	0	PAIRED	NULL	NULL	ILLUMINA	SRR8083167	GCA_007333575.1	Contig	348269	4634110	29	SKESA v. 2.2	Pathogen: environmental/food/other	PRJNA186035	Center for Food Safety and Applied Nutrition	SAMN10251118	FDA	2018	environmental/other	12460118	USA:PA	NULL	NULL	Kratom	NULL	NULL	NULL	Salmonella enterica subsp. enterica serovar Javiana	Javiana	28901	CFSAN	2018-10-22	FDA1048408-C002-006	PDT000393788.1	2018-10-22	363569	AAHQYD	AAHQYD000000000.1
PDT000312117.2|SAMN09071687|GCA_007840815.1|Salmonella enterica||OSF080507|Pathogen: environmental/food/other	NULL	0	PAIRED	NULL	NULL	ILLUMINA	SRR7127240	GCA_007840815.1	Contig	90870	4785365	118	SKESA v. 2.2	Pathogen: environmental/food/other	PRJNA186035	Center for Food Safety and Applied Nutrition	SAMN09071687	OSF	2017	environmental/other	13005078	USA:NE	NULL	NULL	Raw Pork	NULL	NULL	NULL	Salmonella enterica	NULL	28901	CFSAN	2018-05-07	OSF080507	PDT000312117.2	2018-05-07	28901	AAIZMG	AAIZMG000000000.1
PDT000293831.2|SAMN08663369|GCA_006201645.1|Salmonella enterica||OSF077805|Pathogen: environmental/food/other	NULL	0	PAIRED	NULL	NULL	ILLUMINA	SRR6821006	GCA_006201645.1	Contig	140710	4912046	84	SKESA v. 2.2	Pathogen: environmental/food/other	PRJNA186035	Center for Food Safety and Applied Nutrition	SAMN08663369	OSF	2018	environmental/other	11071988	USA:OR	NULL	NULL	kratom powder	NULL	NULL	NULL	Salmonella enterica	NULL	28901	CFSAN	2018-03-09	OSF077805	PDT000293831.2	2018-03-09	28901	AAEWCB	AAEWCB000000000.1
PDT000152340.2|SAMN05803782|GCA_006912435.1|Salmonella enterica||NSUOC-0026-W6X2|Pathogen: environmental/food/other	NULL	0	PAIRED	NULL	NULL	ILLUMINA	SRR4420710	GCA_006912435.1	Contig	89815	5032755	200	SKESA v. 2.2	Pathogen: environmental/food/other	PRJNA342956	FDA	SAMN05803782	Nova	2015-08-11	environmental/other	11985928	USA:FL	NULL	NULL	water	NULL	NULL	NULL	Salmonella enterica	NULL	28901	CFSAN	2016-10-13	NSUOC-0026-W6X2	PDT000152340.2	2016-10-13	28901	AAGPEY	AAGPEY000000000.1
PDT000268328.2|SAMN07767884|GCA_007101905.1|Salmonella enterica||OSF070532|Pathogen: environmental/food/other	NULL	0	PAIRED	NULL	NULL	ILLUMINA	SRR6337598	GCA_007101905.1	Contig	214817	5038268	57	SKESA v. 2.2	Pathogen: environmental/food/other	PRJNA186035	Center for Food Safety and Applied Nutrition	SAMN07767884	OSF	2015	environmental/other	12213678	USA:IN	NULL	NULL	Finished Ground Chicken	NULL	NULL	NULL	Salmonella enterica	NULL	28901	CFSAN	2017-12-01	OSF070532	PDT000268328.2	2017-12-01	28901	AAHBWT	AAHBWT000000000.1
PDT000139002.2|SAMN05363786|GCA_006905965.1|Salmonella enterica||FDA929379-3|Pathogen: environmental/food/other	929379-3	0	PAIRED	NULL	NULL	ILLUMINA	SRR3930174	GCA_006905965.1	Contig	375533	4726352	40	SKESA v. 2.2	Pathogen: environmental/food/other	PRJNA186035	Center for Food Safety and Applied Nutrition	SAMN05363786	FDA	2016-06-22	environmental/other	11969928	USA:GA	NULL	NULL	cucumbers	NULL	NULL	NULL	Salmonella enterica	NULL	28901	CFSAN	2016-07-19	FDA929379-3	PDT000139002.2	2016-07-19	28901	AAGOQC	AAGOQC000000000.1
PDT000038620.3|SAMN02979334|GCA_008071395.1|Salmonella enterica subsp. enterica serovar Enteritidis|Enteritidis|NY-swgs1385|Pathogen: clinical or host-associated	NULL	0	PAIRED	NULL	NULL	ILLUMINA	SRR1571590	GCA_008071395.1	Contig	375694	4793140	34	SKESA v. 2.2	Pathogen: clinical or host-associated	PRJNA227458	Wadsworth Center / NYSDOH	SAMN02979334	NY	2014-07	clinical	13324048	USA:NY	Homo sapiens	NULL	stool	NULL	NULL	NY-swgs1385	Salmonella enterica subsp. enterica serovar Enteritidis	Enteritidis	28901	CFSAN	2014-09-09	NY-swgs1385	PDT000038620.3	2015-02-10	149539	AAJNQD	AAJNQD000000000.1
PDT000235080.2|SAMN07375441|GCA_007045985.1|Salmonella enterica subsp. enterica||Sal1600|Pathogen: clinical or host-associated	NULL	0	PAIRED	NULL	NULL	ILLUMINA	SRR5934992	GCA_007045985.1	Contig	159798	5053796	73	SKESA v. 2.2	Pathogen: clinical or host-associated	PRJNA186035	Center for Food Safety and Applied Nutrition	SAMN07375441	OARSA	2017-06	clinical	12140718	USA:VA	Homo sapiens	NULL	blood	NULL	NULL	NULL	Salmonella enterica subsp. enterica	NULL	28901	CFSAN	2017-08-21	Sal1600	PDT000235080.2	2017-08-22	59201	AAGYJS	AAGYJS000000000.1
PDT000108054.2|SAMN04497773|GCA_006895405.1|Salmonella enterica||FDA854462-C2-8|Pathogen: environmental/food/other	854462-C2-8	0	PAIRED	NULL	NULL	ILLUMINA	SRR3182176	GCA_006895405.1	Contig	163376	4685512	57	SKESA v. 2.2	Pathogen: environmental/food/other	PRJNA186035	Center for Food Safety and Applied Nutrition	SAMN04497773	FDA	2016-02	environmental/other	11959298	USA:UT	NULL	NULL	Moringa Leaf Powder	NULL	NULL	NULL	Salmonella enterica	NULL	28901	CFSAN	2016-02-22	FDA854462-C2-8	PDT000108054.2	2016-02-22	28901	AAGNWX	AAGNWX000000000.1
PDT000104704.2|SAMN04440922|GCA_005676855.1|Salmonella enterica||TX-ACF1600034|Pathogen: environmental/food/other	NULL	0	PAIRED	NULL	NULL	ILLUMINA	SRR3136900	GCA_005676855.1	Contig	161767	4887312	65	SKESA v. 2.2	Pathogen: environmental/food/other	PRJNA284276	FDA	SAMN04440922	Texas Department of State Health Services	2016	environmental/other	10454988	USA:TX	NULL	NULL	beef for fajita	NULL	NULL	NULL	Salmonella enterica	NULL	28901	CFSAN	2016-02-01	TX-ACF1600034	PDT000104704.2	2016-02-03	28901	AADNKY	AADNKY000000000.1
PDT000253212.2|SAMN07781613|GCA_007080335.1|Salmonella enterica||CFSAN068453|Pathogen: environmental/food/other	NULL	0	PAIRED	NULL	NULL	ILLUMINA	SRR6181696	GCA_007080335.1	Contig	371488	4744190	49	SKESA v. 2.2	Pathogen: environmental/food/other	PRJNA186035	Center for Food Safety and Applied Nutrition	SAMN07781613	FDA	2017-05	environmental/other	12186248	USA:CA	NULL	NULL	Poultry manure (Meleagris gallopavo)	NULL	NULL	CFSAN068453	Salmonella enterica	NULL	28901	CFSAN	2017-10-17	CFSAN068453	PDT000253212.2	2017-10-17	28901	AAHAOP	AAHAOP000000000.1
PDT000440432.1|SAMN10720012|GCA_006524855.1|Salmonella enterica subsp. enterica serovar Cerro|Cerro|ADRDL-2377|Pathogen: environmental/food/other	NULL	0	PAIRED	NULL	NULL	ILLUMINA	SRR8444368	GCA_006524855.1	Contig	76436	4619563	114	SKESA v. 2.2	Pathogen: environmental/food/other	PRJNA280335	US Food and Drug Administration	SAMN10720012	MSU VDL	2017-09-11	environmental/other	11578458	USA:MI	NULL	NULL	feces (Bos taurus)	NULL	NULL	NULL	Salmonella enterica subsp. enterica serovar Cerro	Cerro	28901	CFSAN	2019-01-15	ADRDL-2377	PDT000440432.1	2019-01-15	340188	AAFNWB	AAFNWB000000000.1
PDT000217394.2|SAMN07201799|GCA_006115245.1|Salmonella enterica||OSF064751|Pathogen: clinical or host-associated	NULL	0	PAIRED	NULL	NULL	ILLUMINA	SRR5663619	GCA_006115245.1	Contig	63894	4665750	181	SKESA v. 2.2	Pathogen: clinical or host-associated	PRJNA186035	Center for Food Safety and Applied Nutrition	SAMN07201799	OSF	2017	clinical	10980598	USA:OR	Homo sapiens	NULL	blood	NULL	NULL	NULL	Salmonella enterica	NULL	28901	CFSAN	2017-06-09	OSF064751	PDT000217394.2	2017-06-09	28901	AAEQCN	AAEQCN000000000.1
PDT000278658.2|SAMN08294521|GCA_007476245.1|Salmonella enterica||OSF074275|Pathogen: environmental/food/other	NULL	0	PAIRED	NULL	NULL	ILLUMINA	SRR6476072	GCA_007476245.1	Contig	27119	4545509	313	SKESA v. 2.2	Pathogen: environmental/food/other	PRJNA186035	Center for Food Safety and Applied Nutrition	SAMN08294521	OSF	2016	environmental/other	12603148	USA:IN	NULL	NULL	Ground Component Turkey	NULL	NULL	NULL	Salmonella enterica	NULL	28901	CFSAN	2018-01-16	OSF074275	PDT000278658.2	2018-01-17	28901	AAIBJX	AAIBJX000000000.1
PDT000289082.2|SAMN08595264|GCA_007484525.1|Salmonella enterica||CFSAN073541|Pathogen: environmental/food/other	NULL	0	PAIRED	NULL	NULL	ILLUMINA	SRR6766972	GCA_007484525.1	Contig	363700	4645032	37	SKESA v. 2.2	Pathogen: environmental/food/other	PRJNA186035	Center for Food Safety and Applied Nutrition	SAMN08595264	FDA	2017-09	environmental/other	12611428	USA:VA	NULL	NULL	water	NULL	NULL	NULL	Salmonella enterica	NULL	28901	CFSAN	2018-02-23	CFSAN073541	PDT000289082.2	2018-02-23	28901	AAIBXD	AAIBXD000000000.1
PDT000405256.3|SAMN10395503|GCA_005585475.1|Salmonella enterica||OSF087664|Pathogen: environmental/food/other	NULL	0	PAIRED	NULL	NULL	ILLUMINA	SRR8176711,SRR8272679,SRR8618923	GCA_005585475.1	Contig	212137	4676021	66	SKESA v. 2.2	Pathogen: environmental/food/other	PRJNA186035	Center for Food Safety and Applied Nutrition	SAMN10395503	OSF	2017	environmental/other	10301488	USA:TX	NULL	NULL	ground beef	NULL	NULL	NULL	Salmonella enterica	NULL	28901	CFSAN	2019-02-25	OSF087664	PDT000405256.3	2019-02-25	28901	AADGSL	AADGSL000000000.1
PDT000259485.2|SAMN07767904|GCA_006172605.1|Salmonella enterica||OSF070529|Pathogen: environmental/food/other	NULL	0	PAIRED	NULL	NULL	ILLUMINA	SRR6236836	GCA_006172605.1	Contig	28048	4717582	297	SKESA v. 2.2	Pathogen: environmental/food/other	PRJNA186035	Center for Food Safety and Applied Nutrition	SAMN07767904	OSF	2015	environmental/other	11042908	USA:IN	NULL	NULL	Finished Ground Chicken	NULL	NULL	NULL	Salmonella enterica	NULL	28901	CFSAN	2017-10-31	OSF070529	PDT000259485.2	2017-10-31	28901	AAETZI	AAETZI000000000.1
PDT000200995.2|SAMN06333926|GCA_006951405.1|Salmonella enterica||AZ-TG93953|Pathogen: environmental/food/other	NULL	0	PAIRED	NULL	NULL	ILLUMINA	SRR5434374	GCA_006951405.1	Contig	651962	4688539	19	SKESA v. 2.2	Pathogen: environmental/food/other	PRJNA183847	Arizona State Public Health Laboratory	SAMN06333926	TGEN	2016	environmental/other	12031678	USA:AZ	NULL	NULL	lymph (Ovis aries)	NULL	NULL	NULL	Salmonella enterica	NULL	28901	CFSAN	2017-04-11	AZ-TG93953	PDT000200995.2	2017-04-11	28901	AAGRXA	AAGRXA000000000.1
PDT000065171.2|SAMN03464856|GCA_006020275.1|Salmonella enterica||OSF031211|Pathogen: environmental/food/other	NULL	0	PAIRED	NULL	NULL	ILLUMINA	SRR2029469	GCA_006020275.1	Contig	49039	4974508	228	SKESA v. 2.2	Pathogen: environmental/food/other	PRJNA186035	Center for Food Safety and Applied Nutrition	SAMN03464856	OSF	2014-05-05	environmental/other	10883638	USA:CA	NULL	NULL	chicken	NULL	NULL	CFSAN031211	Salmonella enterica	NULL	28901	CFSAN	2015-05-22	OSF031211	PDT000065171.2	2015-05-22	28901	AAEIZJ	AAEIZJ000000000.1
PDT000125168.2|SAMN04535466|GCA_006027715.1|Salmonella enterica||OSF047703|Pathogen: environmental/food/other	NULL	0	PAIRED	NULL	NULL	ILLUMINA	SRR3372353	GCA_006027715.1	Contig	84717	4885007	122	SKESA v. 2.2	Pathogen: environmental/food/other	PRJNA186035	Center for Food Safety and Applied Nutrition	SAMN04535466	OSF	2015-11-02	environmental/other	10891768	USA:WA	NULL	NULL	Spinach	NULL	NULL	NULL	Salmonella enterica	NULL	28901	CFSAN	2016-04-12	OSF047703	PDT000125168.2	2016-04-12	28901	AAEJPX	AAEJPX000000000.1
PDT000133548.2|SAMN03464874|GCA_006902525.1|Salmonella enterica||OSF031229|Pathogen: environmental/food/other	NULL	0	PAIRED	NULL	NULL	ILLUMINA	SRR3622944	GCA_006902525.1	Contig	74910	4726734	130	SKESA v. 2.2	Pathogen: environmental/food/other	PRJNA186035	Center for Food Safety and Applied Nutrition	SAMN03464874	OSF	2014-05-02	environmental/other	11966488	USA:CA	NULL	NULL	chicken	NULL	NULL	CFSAN031229	Salmonella enterica	NULL	28901	CFSAN	2016-06-02	OSF031229	PDT000133548.2	2016-06-02	28901	AAGOKU	AAGOKU000000000.1
PDT000604920.1|SAMN13020328|GCA_009089945.1|Salmonella enterica subsp. enterica||CFSAN086436|Pathogen: environmental/food/other	NULL	0	PAIRED	NULL	NULL	ILLUMINA	SRR10269774	GCA_009089945.1	Contig	215564	4558592	48	SKESA v. 2.2	Pathogen: environmental/food/other	PRJNA186035	Center for Food Safety and Applied Nutrition	SAMN13020328	KRS	2017	environmental/other	14534718	USA:FL	NULL	NULL	Chicken litter	NULL	NULL	NULL	Salmonella enterica subsp. enterica	NULL	28901	CFSAN	2019-10-11	CFSAN086436	PDT000604920.1	2019-10-11	59201	AALWWF	AALWWF000000000.1
PDT000293193.2|SAMN08395381|GCA_007486225.1|Salmonella enterica||OSF075273|Pathogen: environmental/food/other	NULL	0	PAIRED	NULL	NULL	ILLUMINA	SRR6814924	GCA_007486225.1	Contig	215715	4796490	51	SKESA v. 2.2	Pathogen: environmental/food/other	PRJNA186035	Center for Food Safety and Applied Nutrition	SAMN08395381	OSF	2016	environmental/other	12613118	USA:IN	NULL	NULL	Ground Component Turkey	NULL	NULL	NULL	Salmonella enterica	NULL	28901	CFSAN	2018-03-07	OSF075273	PDT000293193.2	2018-03-07	28901	AAICAV	AAICAV000000000.1
PDT000253150.2|SAMN07774605|GCA_006150345.1|Salmonella enterica||OSF070476|Pathogen: environmental/food/other	NULL	0	PAIRED	NULL	NULL	ILLUMINA	SRR6181348	GCA_006150345.1	Contig	236998	4672857	41	SKESA v. 2.2	Pathogen: environmental/food/other	PRJNA186035	Center for Food Safety and Applied Nutrition	SAMN07774605	OSF	2015	environmental/other	11018078	USA:AZ	NULL	NULL	Raw Product	NULL	NULL	NULL	Salmonella enterica	NULL	28901	CFSAN	2017-10-17	OSF070476	PDT000253150.2	2017-10-17	28901	AAESKU	AAESKU000000000.1
PDT000187658.2|SAMN06270182|GCA_005987605.1|Salmonella enterica||OSF059808|Pathogen: environmental/food/other	NULL	0	PAIRED	NULL	NULL	ILLUMINA	SRR5251491	GCA_005987605.1	Contig	215785	4794343	47	SKESA v. 2.2	Pathogen: environmental/food/other	PRJNA186035	Center for Food Safety and Applied Nutrition	SAMN06270182	OSF	2016	environmental/other	10849088	USA:IN	NULL	NULL	Environmental sponge	NULL	NULL	NULL	Salmonella enterica	NULL	28901	CFSAN	2017-02-13	OSF059808	PDT000187658.2	2017-02-14	28901	AAEGRC	AAEGRC000000000.1
PDT000245386.2|SAMN07682567|GCA_006246985.1|Salmonella enterica|||Pathogen: environmental/food/other	NULL	0	PAIRED	NULL	NULL	ILLUMINA	SRR6109182	GCA_006246985.1	Contig	76634	4913480	162	SKESA v. 2.2	Pathogen: environmental/food/other	PRJNA186035	Center for Food Safety and Applied Nutrition	SAMN07682567	OSF	2015	environmental/other	11117758	USA:CA	NULL	NULL	Raw Parsley	NULL	NULL	CFSAN069048	Salmonella enterica	NULL	28901	CFSAN	2017-09-27	NULL	PDT000245386.2	2017-09-27	28901	AAEYGW	AAEYGW000000000.1
PDT000245548.2|SAMN07714005|GCA_006167385.1|Salmonella enterica||OSF069163|Pathogen: environmental/food/other	NULL	0	PAIRED	NULL	NULL	ILLUMINA	SRR6109573	GCA_006167385.1	Contig	134838	4696294	83	SKESA v. 2.2	Pathogen: environmental/food/other	PRJNA186035	Center for Food Safety and Applied Nutrition	SAMN07714005	OSF	2017	environmental/other	11037688	USA:OR	NULL	NULL	Tuna	NULL	NULL	NULL	Salmonella enterica	NULL	28901	CFSAN	2017-09-28	OSF069163	PDT000245548.2	2017-09-28	28901	AAETPN	AAETPN000000000.1
PDT000265405.2|SAMN08024390|GCA_010631065.1|Salmonella enterica subsp. enterica serovar Mbandaka|Mbandaka|OH-17-8677-1|Pathogen: environmental/food/other	NULL	0	PAIRED	NULL	NULL	ILLUMINA	SRR6309614	GCA_010631065.1	Contig	51533	4703886	182	SKESA v. 2.2	Pathogen: environmental/food/other	PRJNA338674	FDA	SAMN08024390	Ohio ADDL	2017	environmental/other	16776878	USA:OH	NULL	NULL	Anas platyrhynchos, Environmental	NULL	NULL	NULL	Salmonella enterica subsp. enterica serovar Mbandaka	Mbandaka	28901	CFSAN	2017-11-20	OH-17-8677-1	PDT000265405.2	2017-11-20	192954	AAOFEZ	AAOFEZ000000000.1
PDT000306624.2|SAMN08923900|GCA_007491725.1|Salmonella enterica||OSF078687|Pathogen: environmental/food/other	NULL	0	PAIRED	NULL	NULL	ILLUMINA	SRR7011718	GCA_007491725.1	Contig	253257	4818022	50	SKESA v. 2.2	Pathogen: environmental/food/other	PRJNA186035	Center for Food Safety and Applied Nutrition	SAMN08923900	OSF	2016	environmental/other	12618638	USA:IN	NULL	NULL	Ground Component Turkey	NULL	NULL	NULL	Salmonella enterica	NULL	28901	CFSAN	2018-04-16	OSF078687	PDT000306624.2	2018-04-16	28901	AAICLM	AAICLM000000000.1
PDT000482320.1|SAMN10395546|GCA_005592875.1|Salmonella enterica||OSF087605|Pathogen: environmental/food/other	NULL	0	PAIRED	NULL	NULL	ILLUMINA	SRR8782363	GCA_005592875.1	Contig	197480	4810659	60	SKESA v. 2.2	Pathogen: environmental/food/other	PRJNA186035	Center for Food Safety and Applied Nutrition	SAMN10395546	OSF	2017	environmental/other	10311158	USA:KS	NULL	NULL	Environmental sponge	NULL	NULL	NULL	Salmonella enterica	NULL	28901	CFSAN	2019-03-25	OSF087605	PDT000482320.1	2019-03-25	28901	AADHGV	AADHGV000000000.1
PDT000315758.1|SAMN09217834|GCA_005535415.1|Salmonella enterica||OSF080939|Pathogen: environmental/food/other	NULL	0	PAIRED	NULL	NULL	ILLUMINA	SRR7175139	GCA_005535415.1	Contig	370662	4793276	46	SKESA v. 2.0	Pathogen: environmental/food/other	PRJNA186035	Center for Food Safety and Applied Nutrition	SAMN09217834	OSF	2017	environmental/other	10173268	USA:IN	NULL	NULL	Ground Component Turkey	NULL	NULL	NULL	Salmonella enterica	NULL	28901	CFSAN	2018-05-17	OSF080939	PDT000315758.1	2018-05-17	28901	AADDEB	AADDEB000000000.1
PDT000167590.2|SAMN06033787|GCA_006914075.1|Salmonella enterica||OSF056625|Pathogen: environmental/food/other	NULL	0	PAIRED	NULL	NULL	ILLUMINA	SRR5076860	GCA_006914075.1	Contig	93682	4635530	88	SKESA v. 2.2	Pathogen: environmental/food/other	PRJNA186035	Center for Food Safety and Applied Nutrition	SAMN06033787	OSF	2014	environmental/other	11988168	USA:CA	NULL	NULL	finished pet food	NULL	NULL	NULL	Salmonella enterica	NULL	28901	CFSAN	2016-12-05	OSF056625	PDT000167590.2	2016-12-05	28901	AAGPKT	AAGPKT000000000.1
PDT000112725.2|SAMN04451253|GCA_006897025.1|Salmonella enterica||OSF045753|Pathogen: environmental/food/other	NULL	0	PAIRED	NULL	NULL	ILLUMINA	SRR3210466	GCA_006897025.1	Contig	61833	5126119	177	SKESA v. 2.2	Pathogen: environmental/food/other	PRJNA186035	Center for Food Safety and Applied Nutrition	SAMN04451253	OSF	2015-10-06	environmental/other	11960928	USA:IN	NULL	NULL	chicken	NULL	NULL	NULL	Salmonella enterica	NULL	28901	CFSAN	2016-03-07	OSF045753	PDT000112725.2	2016-03-08	28901	AAGNZQ	AAGNZQ000000000.1
PDT000688085.1|SAMN14145439||Salmonella enterica subsp. enterica||CFSAN094842|Pathogen: environmental/food/other	NULL	0	PAIRED	NULL	NULL	ILLUMINA	SRR11120876	NULL	NULL	223303	4739623	49	NULL	Pathogen: environmental/food/other	PRJNA186035	Center for Food Safety and Applied Nutrition	SAMN14145439	FDA	2018-05	environmental/other	0	USA:PA	NULL	NULL	environmental water	NULL	NULL	NULL	Salmonella enterica subsp. enterica	NULL	28901	CFSAN	2020-02-20	CFSAN094842	PDT000688085.1	2020-02-20	59201	NULL	NULL
PDT000273253.2|SAMN08199392|GCA_006180945.1|Salmonella enterica||OSF073485|Pathogen: environmental/food/other	NULL	0	PAIRED	NULL	NULL	ILLUMINA	SRR6386634	GCA_006180945.1	Contig	41269	4763428	228	SKESA v. 2.2	Pathogen: environmental/food/other	PRJNA186035	Center for Food Safety and Applied Nutrition	SAMN08199392	OSF	2016	environmental/other	11051278	USA:WA	NULL	NULL	Sausage Meat	NULL	NULL	NULL	Salmonella enterica	NULL	28901	CFSAN	2017-12-18	OSF073485	PDT000273253.2	2017-12-18	28901	AAEURS	AAEURS000000000.1
PDT000475553.1|SAMN11092843|GCA_005725575.1|Salmonella enterica||FDA1077595-001-006|Pathogen: environmental/food/other	1077595-001-006	0	PAIRED	NULL	NULL	ILLUMINA	SRR8699938	GCA_005725575.1	Contig	374272	4916673	64	SKESA v. 2.2	Pathogen: environmental/food/other	PRJNA186035	Center for Food Safety and Applied Nutrition	SAMN11092843	FDA	2019-02	environmental/other	10523938	USA:IN	NULL	NULL	environmental swab	NULL	NULL	NULL	Salmonella enterica	NULL	28901	CFSAN	2019-03-08	FDA1077595-001-006	PDT000475553.1	2019-03-08	28901	AADRQU	AADRQU000000000.1
PDT000266925.2|SAMN08040176|GCA_007099695.1|Salmonella enterica||OSF071817|Pathogen: environmental/food/other	NULL	0	PAIRED	NULL	NULL	ILLUMINA	SRR6321930	GCA_007099695.1	Contig	32937	4739796	272	SKESA v. 2.2	Pathogen: environmental/food/other	PRJNA186035	Center for Food Safety and Applied Nutrition	SAMN08040176	OSF	2016	environmental/other	12211388	USA:IN	NULL	NULL	Enrichment	NULL	NULL	NULL	Salmonella enterica	NULL	28901	CFSAN	2017-11-24	OSF071817	PDT000266925.2	2017-11-24	28901	AAHBTK	AAHBTK000000000.1
PDT000325038.1|SAMN09005538|GCA_005609195.1|Salmonella enterica||ADRDL-1910|Pathogen: environmental/food/other	NULL	0	PAIRED	NULL	NULL	ILLUMINA	SRR7278701	GCA_005609195.1	Contig	52844	4742213	184	SKESA v. 2.2	Pathogen: environmental/food/other	PRJNA280335	US Food and Drug Administration	SAMN09005538	ADRDL	2018-03-14	environmental/other	10332388	USA: SOUTH DAKOTA	NULL	NULL	Turkey Pooled intestines (Meleagris gallopavo)	NULL	NULL	NULL	Salmonella enterica	NULL	28901	CFSAN	2018-06-07	ADRDL-1910	PDT000325038.1	2018-06-07	28901	AADIMM	AADIMM000000000.1
PDT000291171.2|SAMN02847414|GCA_006073255.1|Salmonella enterica||FDA744019 1-RV-2|Pathogen: environmental/food/other	744019 1-RV-2	0	PAIRED	JEGX01.0677	NULL	ILLUMINA	SRR6796164	GCA_006073255.1	Contig	406452	4691702	27	SKESA v. 2.2	Pathogen: environmental/food/other	PRJNA186035	Center for Food Safety and Applied Nutrition	SAMN02847414	FDA	2014-01-09	environmental/other	10937308	USA:GA	NULL	NULL	environmental drag swab	NULL	NULL	FDA744019 1-RV-2	Salmonella enterica	NULL	28901	CFSAN	2018-03-01	FDA744019 1-RV-2	PDT000291171.2	2018-03-01	28901	AAEMZJ	AAEMZJ000000000.1
PDT000231094.2|SAMN06115780|GCA_005994775.1|Salmonella enterica||CFSAN057196|Pathogen: environmental/food/other	NULL	0	PAIRED	NULL	NULL	ILLUMINA	SRR5342964	GCA_005994775.1	Contig	198857	4848796	72	SKESA v. 2.2	Pathogen: environmental/food/other	PRJNA186035	Center for Food Safety and Applied Nutrition	SAMN06115780	FDA	2016-08-04	environmental/other	10856258	USA:DE	NULL	NULL	water	NULL	NULL	NULL	Salmonella enterica	NULL	28901	CFSAN	2017-03-14	CFSAN057196	PDT000231094.2	2017-08-07	28901	AAEHHY	AAEHHY000000000.1
PDT000092984.2|SAMN03702138|GCA_005953725.1|Salmonella enterica||OSF033315|Pathogen: environmental/food/other	NULL	0	PAIRED	NULL	NULL	ILLUMINA	SRR2890013	GCA_005953725.1	Contig	152170	4622803	50	SKESA v. 2.2	Pathogen: environmental/food/other	PRJNA186035	Center for Food Safety and Applied Nutrition	SAMN03702138	OSF	2014-10-17	environmental/other	10815248	USA:CA	NULL	NULL	leafy greens	NULL	NULL	CFSAN033315	Salmonella enterica	NULL	28901	CFSAN	2015-11-02	OSF033315	PDT000092984.2	2015-11-02	28901	AAEEEV	AAEEEV000000000.1
PDT000146080.2|SAMN05660196|GCA_005971625.1|Salmonella enterica||TX-ACF1601697|Pathogen: environmental/food/other	NULL	0	PAIRED	NULL	NULL	ILLUMINA	SRR4095212	GCA_005971625.1	Contig	214056	4531427	31	SKESA v. 2.2	Pathogen: environmental/food/other	PRJNA284276	FDA	SAMN05660196	TX	2016	environmental/other	10833148	USA:TX	NULL	NULL	ground beef	NULL	NULL	NULL	Salmonella enterica	NULL	28901	CFSAN	2016-08-29	TX-ACF1601697	PDT000146080.2	2016-08-29	28901	AAEFML	AAEFML000000000.1
PDT000477269.1|SAMN11123631|GCA_005662795.1|Salmonella enterica||OSF091684|Pathogen: environmental/food/other	NULL	0	PAIRED	NULL	NULL	ILLUMINA	SRR8723638	GCA_005662795.1	Contig	55707	4541898	161	SKESA v. 2.2	Pathogen: environmental/food/other	PRJNA186035	Center for Food Safety and Applied Nutrition	SAMN11123631	OSF	2019	environmental/other	10423918	USA:MN	NULL	NULL	boneless beef	NULL	NULL	NULL	Salmonella enterica	NULL	28901	CFSAN	2019-03-13	OSF091684	PDT000477269.1	2019-03-13	28901	AADMDR	AADMDR000000000.1
PDT000582831.1|SAMN12715513|GCA_008371145.1|Salmonella enterica||ADRDL-2879|Pathogen: environmental/food/other	NULL	0	PAIRED	NULL	NULL	ILLUMINA	SRR10085214	GCA_008371145.1	Contig	56714	5225306	173	SKESA v. 2.2	Pathogen: environmental/food/other	PRJNA280335	US Food and Drug Administration	SAMN12715513	ADRDL	2019-04-30	environmental/other	13707788	USA:SD	NULL	NULL	Turkey Fluff (Meleagris gallopavo)	NULL	NULL	NULL	Salmonella enterica	NULL	28901	CFSAN	2019-09-09	ADRDL-2879	PDT000582831.1	2019-09-09	28901	AAKHBR	AAKHBR000000000.1
PDT000482067.1|SAMN10396082|GCA_005846745.1|Salmonella enterica||OSF087445|Pathogen: environmental/food/other	NULL	0	PAIRED	NULL	NULL	ILLUMINA	SRR8777568	GCA_005846745.1	Contig	204036	4701772	59	SKESA v. 2.2	Pathogen: environmental/food/other	PRJNA186035	Center for Food Safety and Applied Nutrition	SAMN10396082	OSF	2017	environmental/other	10690248	USA:CA	NULL	NULL	environmental swab	NULL	NULL	NULL	Salmonella enterica	NULL	28901	CFSAN	2019-03-25	OSF087445	PDT000482067.1	2019-03-25	28901	AADXZU	AADXZU000000000.1
PDT000487047.1|SAMN11358577|GCA_005669935.1|Salmonella enterica||FDA913939-C001-001|Pathogen: environmental/food/other	913939-C001-001	0	PAIRED	NULL	NULL	ILLUMINA	SRR8865143	GCA_005669935.1	Contig	86464	4954933	128	SKESA v. 2.2	Pathogen: environmental/food/other	PRJNA186035	Center for Food Safety and Applied Nutrition	SAMN11358577	FDA	2019-03-06	environmental/other	10433988	USA:NJ	NULL	NULL	raw chicken dog food	NULL	NULL	NULL	Salmonella enterica	NULL	28901	CFSAN	2019-04-08	FDA913939-C001-001	PDT000487047.1	2019-04-08	28901	AADMRT	AADMRT000000000.1
PDT000592598.1|SAMN12830528|GCA_008721915.1|Salmonella enterica||OSF098669|Pathogen: environmental/food/other	NULL	0	PAIRED	NULL	NULL	ILLUMINA	SRR10173695	GCA_008721915.1	Contig	88853	4980728	122	SKESA v. 2.2	Pathogen: environmental/food/other	PRJNA186035	Center for Food Safety and Applied Nutrition	SAMN12830528	OSF	2019	environmental/other	14112298	USA:MN	NULL	NULL	boneless beef	NULL	NULL	NULL	Salmonella enterica	NULL	28901	CFSAN	2019-09-24	OSF098669	PDT000592598.1	2019-09-24	28901	AALCKI	AALCKI000000000.1
PDT000092974.2|SAMN03702176|GCA_006881545.1|Salmonella enterica||OSF033353|Pathogen: environmental/food/other	NULL	0	PAIRED	NULL	NULL	ILLUMINA	SRR2890003	GCA_006881545.1	Contig	134959	4615179	65	SKESA v. 2.2	Pathogen: environmental/food/other	PRJNA186035	Center for Food Safety and Applied Nutrition	SAMN03702176	OSF	2014-10-31	environmental/other	11945458	USA:CA	NULL	NULL	baby spinach	NULL	NULL	CFSAN033353	Salmonella enterica	NULL	28901	CFSAN	2015-11-02	OSF033353	PDT000092974.2	2015-11-02	28901	AAGNCJ	AAGNCJ000000000.1
PDT000399495.2|SAMN10349313|GCA_005655225.1|Salmonella enterica||OH-18-21112|Pathogen: environmental/food/other	NULL	0	PAIRED	NULL	NULL	ILLUMINA	SRR8137092	GCA_005655225.1	Contig	65049	4566250	121	SKESA v. 2.2	Pathogen: environmental/food/other	PRJNA338674	FDA	SAMN10349313	Ohio Department of Agriculture	2018-08-28	environmental/other	10413658	USA:OH	NULL	NULL	Meat and Bone Meal (Meat and Bone Meal )	NULL	NULL	NULL	Salmonella enterica	NULL	28901	CFSAN	2018-10-30	OH-18-21112	PDT000399495.2	2019-01-25	28901	AADLOP	AADLOP000000000.1
PDT000197923.2|SAMN06174634|GCA_006928655.1|Salmonella enterica||NSUOC-0273-W4X|Pathogen: environmental/food/other	NULL	0	PAIRED	NULL	NULL	ILLUMINA	SRR5380875	GCA_006928655.1	Contig	251862	4929096	62	SKESA v. 2.2	Pathogen: environmental/food/other	PRJNA342956	FDA	SAMN06174634	Nova	2016-05-31	environmental/other	12004258	USA:FL	NULL	NULL	water	NULL	NULL	NULL	Salmonella enterica	NULL	28901	CFSAN	2017-03-27	NSUOC-0273-W4X	PDT000197923.2	2017-03-27	28901	AAGQIR	AAGQIR000000000.1
PDT000289144.2|SAMN08595497|GCA_006266615.1|Salmonella enterica||CFSAN073545|Pathogen: environmental/food/other	NULL	0	PAIRED	NULL	NULL	ILLUMINA	SRR6767439	GCA_006266615.1	Contig	356777	4538586	34	SKESA v. 2.2	Pathogen: environmental/food/other	PRJNA186035	Center for Food Safety and Applied Nutrition	SAMN08595497	FDA	2017-09	environmental/other	11137408	USA:VA	NULL	NULL	water	NULL	NULL	NULL	Salmonella enterica	NULL	28901	CFSAN	2018-02-23	CFSAN073545	PDT000289144.2	2018-02-23	28901	AAEZSV	AAEZSV000000000.1
PDT000409471.1|SAMN10442551|GCA_004221685.1|Salmonella enterica||OH-18-24637|Pathogen: environmental/food/other	NULL	0	PAIRED	NULL	NULL	ILLUMINA	SRR8216436	GCA_004221685.1	Contig	104676	5023394	89	SKESA v. 2.2	Pathogen: environmental/food/other	PRJNA338674	FDA	SAMN10442551	Ohio ADDL	2018-11-07	environmental/other	8563938	USA:OH	NULL	NULL	Bos taurus, Lung	NULL	NULL	NULL	Salmonella enterica	NULL	28901	CFSAN	2018-11-20	OH-18-24637	PDT000409471.1	2018-11-20	28901	AAACUK	AAACUK000000000.1
PDT000278640.2|SAMN08331841|GCA_006262875.1|Salmonella enterica||OSF074336|Pathogen: environmental/food/other	NULL	0	PAIRED	NULL	NULL	ILLUMINA	SRR6475714	GCA_006262875.1	Contig	159244	4618971	60	SKESA v. 2.2	Pathogen: environmental/food/other	PRJNA186035	Center for Food Safety and Applied Nutrition	SAMN08331841	OSF	2016	environmental/other	11133638	USA:IL	NULL	NULL	finished pet food	NULL	NULL	NULL	Salmonella enterica	NULL	28901	CFSAN	2018-01-16	OSF074336	PDT000278640.2	2018-01-17	28901	AAEZEG	AAEZEG000000000.1
PDT000236240.2|SAMN06067868|GCA_009475625.1|Salmonella enterica subsp. enterica serovar Typhimurium|Typhimurium|E2016017897|Pathogen: environmental/food/other	NULL	0	PAIRED	NULL	NULL	ILLUMINA	SRR5970347	GCA_009475625.1	Contig	257473	4931478	58	SKESA v. 2.2	Pathogen: environmental/food/other	PRJNA215333	FDA/CFSAN	SAMN06067868	Minnesota Department of Health	2016-07	environmental/other	14964718	USA:MN	NULL	NULL	Porcine Liver	NULL	NULL	NULL	Salmonella enterica subsp. enterica serovar Typhimurium	Typhimurium	28901	CFSAN	2017-08-24	E2016017897	PDT000236240.2	2017-08-24	90371	AAMSVR	AAMSVR000000000.1
PDT000368035.2|SAMN09850301|GCA_006074515.1|Salmonella enterica||OH-18-18132-9|Pathogen: environmental/food/other	NULL	0	PAIRED	NULL	NULL	ILLUMINA	SRR7765212	GCA_006074515.1	Contig	90330	4866203	115	SKESA v. 2.2	Pathogen: environmental/food/other	PRJNA338674	FDA	SAMN09850301	Ohio ADDL	2018	environmental/other	10938568	USA:WI	NULL	NULL	Pork sausage	NULL	NULL	NULL	Salmonella enterica	NULL	28901	CFSAN	2018-08-29	OH-18-18132-9	PDT000368035.2	2018-10-29	28901	AAENAV	AAENAV000000000.1
PDT000035217.3|SAMN02902863||Salmonella enterica subsp. enterica serovar Enteritidis|Enteritidis|NY-swgs1341|Pathogen: clinical or host-associated	NULL	0	PAIRED	NULL	NULL	ILLUMINA	SRR1514730	NULL	NULL	227880	4692352	41	NULL	Pathogen: clinical or host-associated	PRJNA227458	Wadsworth Center / NYSDOH	SAMN02902863	NY	2014-06	clinical	0	USA:NY	Homo sapiens	NULL	stool	NULL	NULL	NY-swgs1341	Salmonella enterica subsp. enterica serovar Enteritidis	Enteritidis	28901	CFSAN	2014-07-14	NY-swgs1341	PDT000035217.3	2015-02-10	149539	NULL	NULL
PDT000416407.1|SAMN10523591|GCA_005642575.1|Salmonella enterica||18FMEN000932|Pathogen: environmental/food/other	NULL	0	PAIRED	NULL	NULL	ILLUMINA	SRR8300730	GCA_005642575.1	Contig	42642	4702626	235	SKESA v. 2.2	Pathogen: environmental/food/other	PRJNA368989	FDA	SAMN10523591	MDARD	2018	environmental/other	10395428	USA:MI	NULL	NULL	environmental swab	NULL	NULL	NULL	Salmonella enterica	NULL	28901	CFSAN	2018-12-11	18FMEN000932	PDT000416407.1	2018-12-11	28901	AADKRX	AADKRX000000000.1
PDT000153370.2|SAMN03861882|GCA_005974865.1|Salmonella enterica||CFSAN035993|Pathogen: environmental/food/other	NULL	0	PAIRED	NULL	NULL	ILLUMINA	SRR4446658	GCA_005974865.1	Contig	441024	4646629	26	SKESA v. 2.2	Pathogen: environmental/food/other	PRJNA186035	Center for Food Safety and Applied Nutrition	SAMN03861882	NULL	2015-06-18	environmental/other	10836388	USA:VA	NULL	NULL	sediment	NULL	NULL	CFSAN035993	Salmonella enterica	NULL	28901	CFSAN	2016-10-24	CFSAN035993	PDT000153370.2	2016-10-24	28901	AAEFSC	AAEFSC000000000.1
PDT000121886.2|SAMN03462267|GCA_008851225.1|Salmonella enterica subsp. enterica serovar Kentucky|Kentucky|CDPHFDLB-F14M01203a|Pathogen: environmental/food/other	NULL	0	PAIRED	JGPX01.0437	NULL	ILLUMINA	SRR3309441	GCA_008851225.1	Contig	74791	4982895	146	SKESA v. 2.2	Pathogen: environmental/food/other	PRJNA277983	US Food and Drug Administration	SAMN03462267	CDPH FDLB	2014-07-15	environmental/other	14271238	USA:CA	NULL	NULL	raw chicken	NULL	NULL	CDPHFDLB-F14M01203a	Salmonella enterica subsp. enterica serovar Kentucky	Kentucky	28901	CFSAN	2016-03-29	CDPHFDLB-F14M01203a	PDT000121886.2	2016-03-29	192955	AALJPA	AALJPA000000000.1
PDT000176633.2|SAMN06114203|GCA_005981885.1|Salmonella enterica||OSF058100|Pathogen: environmental/food/other	NULL	0	PAIRED	NULL	NULL	ILLUMINA	SRR5152285	GCA_005981885.1	Contig	374926	4624996	23	SKESA v. 2.2	Pathogen: environmental/food/other	PRJNA186035	Center for Food Safety and Applied Nutrition	SAMN06114203	OSF	2014	environmental/other	10843378	USA:AZ	NULL	NULL	Organic Spinach	NULL	NULL	NULL	Salmonella enterica	NULL	28901	CFSAN	2017-01-06	OSF058100	PDT000176633.2	2017-01-06	28901	AAEGGH	AAEGGH000000000.1
PDT000049511.2|SAMN03275375|GCA_005944425.1|Salmonella enterica||OSF028056|Pathogen: environmental/food/other	NULL	0	PAIRED	NULL	NULL	ILLUMINA	SRR1799700	GCA_005944425.1	Contig	345549	4730734	36	SKESA v. 2.2	Pathogen: environmental/food/other	PRJNA186035	Center for Food Safety and Applied Nutrition	SAMN03275375	OSF	2014-03-17	environmental/other	10805948	USA:MA	NULL	NULL	chicken	NULL	NULL	CFSAN028056	Salmonella enterica	NULL	28901	CFSAN	2015-02-12	OSF028056	PDT000049511.2	2015-02-19	28901	AAEDMA	AAEDMA000000000.1
PDT000157396.2|SAMN05803870|GCA_006037615.1|Salmonella enterica||NSUOC-0080-S1.1H|Pathogen: environmental/food/other	NULL	0	PAIRED	NULL	NULL	ILLUMINA	SRR5000217	GCA_006037615.1	Contig	214144	4610900	49	SKESA v. 2.2	Pathogen: environmental/food/other	PRJNA342956	FDA	SAMN05803870	Nova	2015-09-08	environmental/other	10901678	USA:FL	NULL	NULL	soil	NULL	NULL	NULL	Salmonella enterica	NULL	28901	CFSAN	2016-11-07	NSUOC-0080-S1.1H	PDT000157396.2	2016-11-07	28901	AAEKEV	AAEKEV000000000.1
PDT000102405.2|SAMN04396122|GCA_010440035.1|Salmonella enterica subsp. enterica serovar Mbandaka|Mbandaka|CFSAN044649|Pathogen: environmental/food/other	NULL	0	PAIRED	NULL	NULL	ILLUMINA	SRR3110510	GCA_010440035.1	Contig	336049	4720311	37	SKESA v. 2.2	Pathogen: environmental/food/other	PRJNA186035	Center for Food Safety and Applied Nutrition	SAMN04396122	FDA	2015-12	environmental/other	16584838	USA:MN	NULL	NULL	Raw Cashews Pieces	NULL	NULL	NULL	Salmonella enterica subsp. enterica serovar Mbandaka	Mbandaka	28901	CFSAN	2016-01-20	CFSAN044649	PDT000102405.2	2016-01-21	192954	AANTTB	AANTTB000000000.1
PDT000144754.2|SAMN04563736|GCA_005971105.1|Salmonella enterica||CFSAN048023|Pathogen: environmental/food/other	NULL	0	PAIRED	NULL	NULL	ILLUMINA	SRR4045305	GCA_005971105.1	Contig	259077	4694417	38	SKESA v. 2.2	Pathogen: environmental/food/other	PRJNA186035	Center for Food Safety and Applied Nutrition	SAMN04563736	FDA	2015-08	environmental/other	10832648	USA:VA	NULL	NULL	sediment	NULL	NULL	NULL	Salmonella enterica	NULL	28901	CFSAN	2016-08-19	CFSAN048023	PDT000144754.2	2016-08-19	28901	AAEFLA	AAEFLA000000000.1
PDT000582829.1|SAMN12715503|GCA_008372655.1|Salmonella enterica||ADRDL-2877|Pathogen: environmental/food/other	NULL	0	PAIRED	NULL	NULL	ILLUMINA	SRR10085212	GCA_008372655.1	Contig	61941	4714958	152	SKESA v. 2.2	Pathogen: environmental/food/other	PRJNA280335	US Food and Drug Administration	SAMN12715503	ADRDL	2019-05-13	environmental/other	13709268	USA:SD	NULL	NULL	turkey fluff (Meleagris gallopavo)	NULL	NULL	NULL	Salmonella enterica	NULL	28901	CFSAN	2019-09-09	ADRDL-2877	PDT000582829.1	2019-09-09	28901	AAKHBN	AAKHBN000000000.1
PDT000086536.2|SAMN04115939|GCA_008644555.1|Salmonella enterica subsp. enterica serovar Enteritidis|Enteritidis|E2015013122|Pathogen: clinical or host-associated	NULL	0	PAIRED	NULL	NULL	ILLUMINA	SRR2584383	GCA_008644555.1	Contig	151881	4704581	71	SKESA v. 2.2	Pathogen: clinical or host-associated	PRJNA237212	Minnesota Department of Health	SAMN04115939	Minnesota Department of Health	2015-09-09	clinical	14015788	USA:MN	Homo sapiens	NULL	feces	NULL	NULL	NULL	Salmonella enterica subsp. enterica serovar Enteritidis	Enteritidis	28901	FDA	2015-10-09	E2015013122	PDT000086536.2	2015-10-09	149539	AAKYXT	AAKYXT000000000.1
PDT000114423.2|SAMN04535783|GCA_006898465.1|Salmonella enterica||VA-WGS-16026|Pathogen: environmental/food/other	NULL	0	PAIRED	NULL	NULL	ILLUMINA	SRR3223750	GCA_006898465.1	Contig	104035	5004453	84	SKESA v. 2.2	Pathogen: environmental/food/other	PRJNA219491	FDA/CFSAN	SAMN04535783	VA	2014	environmental/other	11962428	USA:VA	NULL	NULL	soil	NULL	NULL	NULL	Salmonella enterica	NULL	28901	CFSAN	2016-03-14	VA-WGS-16026	PDT000114423.2	2016-03-14	28901	AAGODI	AAGODI000000000.1
PDT000274813.2|SAMN08271933|GCA_007106045.1|Salmonella enterica||OSF073594|Pathogen: environmental/food/other	NULL	0	PAIRED	NULL	NULL	ILLUMINA	SRR6425601	GCA_007106045.1	Contig	40482	4680267	232	SKESA v. 2.2	Pathogen: environmental/food/other	PRJNA186035	Center for Food Safety and Applied Nutrition	SAMN08271933	OSF	2016	environmental/other	12218138	USA:WA	NULL	NULL	Field Baby Spinach	NULL	NULL	NULL	Salmonella enterica	NULL	28901	CFSAN	2017-12-27	OSF073594	PDT000274813.2	2017-12-27	28901	AAHCIZ	AAHCIZ000000000.1
PDT000183062.2|SAMN06213731|GCA_005985085.1|Salmonella enterica||OSF059225|Pathogen: environmental/food/other	NULL	0	PAIRED	NULL	NULL	ILLUMINA	SRR5217559	GCA_005985085.1	Contig	315873	4819144	43	SKESA v. 2.2	Pathogen: environmental/food/other	PRJNA186035	Center for Food Safety and Applied Nutrition	SAMN06213731	OSF	2016	environmental/other	10846578	USA:IN	NULL	NULL	Finished Ground Chicken	NULL	NULL	NULL	Salmonella enterica	NULL	28901	CFSAN	2017-01-30	OSF059225	PDT000183062.2	2017-01-30	28901	AAEGLR	AAEGLR000000000.1
PDT000036973.4|SAMN02988851|GCA_006754385.1|Salmonella enterica subsp. enterica serovar Enteritidis|Enteritidis|MDH-2014-00907|Pathogen: clinical or host-associated	NULL	0	PAIRED	JEGX01.0004	NULL	ILLUMINA	SRR1553860	GCA_006754385.1	Contig	478497	4729547	32	SKESA v. 2.2	Pathogen: clinical or host-associated	PRJNA237212	Minnesota Department of Health	SAMN02988851	Minnesota Department of Health	2014-08	clinical	11817228	USA:MN	Homo sapiens	NULL	feces	NULL	NULL	MDH-2014-00907	Salmonella enterica subsp. enterica serovar Enteritidis	Enteritidis	28901	CFSAN	2014-08-19	MDH-2014-00907	PDT000036973.4	2015-02-10	149539	AAGEET	AAGEET000000000.1
PDT000139557.3|SAMN05416158|GCA_005970105.1|Salmonella enterica||CFSAN042916|Pathogen: environmental/food/other	NULL	0	PAIRED	NULL	NULL	ILLUMINA	SRR3934262,SRR4012581	GCA_005970105.1	Contig	237044	4689775	33	SKESA v. 2.2	Pathogen: environmental/food/other	PRJNA186035	Center for Food Safety and Applied Nutrition	SAMN05416158	FDA	2015-09-09	environmental/other	10831628	USA:PA	NULL	NULL	water	NULL	NULL	NULL	Salmonella enterica	NULL	28901	CFSAN	2016-08-08	CFSAN042916	PDT000139557.3	2016-08-08	28901	AAEFKL	AAEFKL000000000.1
PDT000481175.1|SAMN11229788|GCA_006527295.1|Salmonella enterica subsp. enterica serovar Oranienburg|Oranienburg|AG19-0122|Pathogen: environmental/food/other	NULL	0	PAIRED	NULL	NULL	ILLUMINA	SRR8767211	GCA_006527295.1	Contig	71445	4562113	148	SKESA v. 2.2	Pathogen: environmental/food/other	PRJNA338674	FDA	SAMN11229788	Ohio ADDL	2014	environmental/other	11580898	USA:OH	NULL	NULL	Pooled Tissue (Bos taurus)	NULL	NULL	NULL	Salmonella enterica subsp. enterica serovar Oranienburg	Oranienburg	28901	CFSAN	2019-03-21	AG19-0122	PDT000481175.1	2019-03-21	28147	AAFOAY	AAFOAY000000000.1
PDT000203096.2|SAMN06461745|GCA_005994465.1|Salmonella enterica||OH-16-9511-3|Pathogen: environmental/food/other	NULL	0	PAIRED	NULL	NULL	ILLUMINA	SRR5452237	GCA_005994465.1	Contig	81647	5032670	149	SKESA v. 2.2	Pathogen: environmental/food/other	PRJNA338674	FDA	SAMN06461745	Ohio Dept. of Agriculture	2016	environmental/other	10855948	USA:OH	NULL	NULL	Chicken drag swab	NULL	NULL	NULL	Salmonella enterica	NULL	28901	CFSAN	2017-04-18	OH-16-9511-3	PDT000203096.2	2017-04-18	28901	AAEHFR	AAEHFR000000000.1
PDT000158380.2|SAMN04572878|GCA_006102615.1|Salmonella enterica||OSF048291|Pathogen: environmental/food/other	NULL	0	PAIRED	NULL	NULL	ILLUMINA	SRR5016815	GCA_006102615.1	Contig	106367	4535334	90	SKESA v. 2.2	Pathogen: environmental/food/other	PRJNA186035	Center for Food Safety and Applied Nutrition	SAMN04572878	OSF	2015-11-05	environmental/other	10968008	USA:WA	NULL	NULL	environmental	NULL	NULL	NULL	Salmonella enterica	NULL	28901	CFSAN	2016-11-14	OSF048291	PDT000158380.2	2016-11-14	28901	AAEPAX	AAEPAX000000000.1
PDT000186860.2|SAMN06175360|GCA_006944285.1|Salmonella enterica||OSF058776|Pathogen: environmental/food/other	NULL	0	PAIRED	NULL	NULL	ILLUMINA	SRR5235733	GCA_006944285.1	Contig	263450	4793217	44	SKESA v. 2.2	Pathogen: environmental/food/other	PRJNA186035	Center for Food Safety and Applied Nutrition	SAMN06175360	OSF	2016	environmental/other	12022758	USA:IN	NULL	NULL	Ground Component Chicken	NULL	NULL	NULL	Salmonella enterica	NULL	28901	CFSAN	2017-02-07	OSF058776	PDT000186860.2	2017-02-14	28901	AAGRMA	AAGRMA000000000.1
PDT000113713.2|SAMN04535861|GCA_008847405.1|Salmonella enterica subsp. enterica serovar Enteritidis|Enteritidis|AZ-TG92672|Pathogen: clinical or host-associated	NULL	0	PAIRED	NULL	NULL	ILLUMINA	SRR3219120	GCA_008847405.1	Contig	246349	4690816	39	SKESA v. 2.2	Pathogen: clinical or host-associated	PRJNA183847	Arizona State Public Health Laboratory	SAMN04535861	TGEN	2015-09-03	clinical	14266498	USA:AZ	Homo sapiens	NULL	stool	NULL	NULL	NULL	Salmonella enterica subsp. enterica serovar Enteritidis	Enteritidis	28901	CFSAN	2016-03-11	AZ-TG92672	PDT000113713.2	2016-03-11	149539	AALJIF	AALJIF000000000.1
PDT000175719.2|SAMN06114147|GCA_009089285.1|Salmonella enterica subsp. enterica serovar Enteritidis|Enteritidis|OSF058055|Pathogen: clinical or host-associated	NULL	0	PAIRED	NULL	NULL	ILLUMINA	SRR5139187	GCA_009089285.1	Contig	375796	4690268	32	SKESA v. 2.2	Pathogen: clinical or host-associated	PRJNA186035	Center for Food Safety and Applied Nutrition	SAMN06114147	OSF	2014	clinical	14534068	USA:OR	Homo sapiens	NULL	stool	NULL	NULL	NULL	Salmonella enterica subsp. enterica serovar Enteritidis	Enteritidis	28901	CFSAN	2017-01-03	OSF058055	PDT000175719.2	2017-01-03	149539	AALUMG	AALUMG000000000.1
PDT000409448.1|SAMN10442530|GCA_005807805.1|Salmonella enterica||OH-17-15477-2|Pathogen: environmental/food/other	NULL	0	PAIRED	NULL	NULL	ILLUMINA	SRR8216413	GCA_005807805.1	Contig	89976	4691538	111	SKESA v. 2.2	Pathogen: environmental/food/other	PRJNA338674	FDA	SAMN10442530	Ohio ADDL	2017-07-10	environmental/other	10651298	USA:OH	NULL	NULL	Meleagris gallopavo, Fluff	NULL	NULL	NULL	Salmonella enterica	NULL	28901	CFSAN	2018-11-20	OH-17-15477-2	PDT000409448.1	2018-11-20	28901	AADVIU	AADVIU000000000.1
PDT000291231.2|SAMN08579907|GCA_011438875.1|Salmonella enterica subsp. enterica serovar Worthington|Worthington|ADRDL-1665|Pathogen: environmental/food/other	NULL	0	PAIRED	NULL	NULL	ILLUMINA	SRR6796579	GCA_011438875.1	Contig	280255	4891381	44	SKESA v. 2.2	Pathogen: environmental/food/other	PRJNA280335	US Food and Drug Administration	SAMN08579907	ADRDL	2017-07-31	environmental/other	17776328	USA:MN	NULL	NULL	Porcine intestine,liver (pool-tissue) (Sus scrofa domesticus)	NULL	NULL	NULL	Salmonella enterica subsp. enterica serovar Worthington	Worthington	28901	CFSAN	2018-03-01	ADRDL-1665	PDT000291231.2	2018-03-01	1160769	AAQACY	AAQACY000000000.1
PDT000358651.1|SAMN09755700|GCA_005441775.1|Salmonella enterica||OSF084224|Pathogen: environmental/food/other	NULL	0	PAIRED	NULL	NULL	ILLUMINA	SRR7647954	GCA_005441775.1	Contig	148658	4788913	66	SKESA v. 2.2	Pathogen: environmental/food/other	PRJNA186035	Center for Food Safety and Applied Nutrition	SAMN09755700	OSF	2017	environmental/other	10058628	USA:IN	NULL	NULL	Finished Ground Turkey	NULL	NULL	NULL	Salmonella enterica	NULL	28901	CFSAN	2018-08-06	OSF084224	PDT000358651.1	2018-08-06	28901	AACWQI	AACWQI000000000.1
PDT000356116.1|SAMN09693257|GCA_006521035.1|Salmonella enterica subsp. enterica serovar 4,[5],12:i:-|4,[5],12:i:-|E2018009947|Pathogen: environmental/food/other	NULL	0	PAIRED	NULL	NULL	ILLUMINA	SRR7629011	GCA_006521035.1	Contig	105794	5270273	105	SKESA v. 2.2	Pathogen: environmental/food/other	PRJNA215333	FDA/CFSAN	SAMN09693257	Minnesota Department of Health	2018-03-29	environmental/other	11574658	USA:MO	NULL	NULL	Porcine Liver	NULL	NULL	NULL	Salmonella enterica subsp. enterica serovar 4,[5],12:i:-	4,[5],12:i:-	28901	CFSAN	2018-07-31	E2018009947	PDT000356116.1	2018-07-31	440524	AAFNOM	AAFNOM000000000.1
PDT000429632.1|SAMN10686374|GCA_005822565.1|Salmonella enterica||AG18-0043|Pathogen: environmental/food/other	NULL	0	PAIRED	NULL	NULL	ILLUMINA	SRR8385585	GCA_005822565.1	Contig	109119	4928038	92	SKESA v. 2.2	Pathogen: environmental/food/other	PRJNA338674	FDA	SAMN10686374	Ohio ADDL	2018	environmental/other	10666038	USA:OH	NULL	NULL	Equus caballus, Blood	NULL	NULL	NULL	Salmonella enterica	NULL	28901	CFSAN	2019-01-02	AG18-0043	PDT000429632.1	2019-01-02	28901	AADWHJ	AADWHJ000000000.1
PDT000405271.1|SAMN10395596||Salmonella enterica||OSF087685|Pathogen: environmental/food/other	NULL	0	PAIRED	NULL	NULL	ILLUMINA	SRR8176709	NULL	NULL	156019	4765968	66	NULL	Pathogen: environmental/food/other	PRJNA186035	Center for Food Safety and Applied Nutrition	SAMN10395596	OSF	2018	environmental/other	0	USA:SC	NULL	NULL	sponge	NULL	NULL	NULL	Salmonella enterica	NULL	28901	CFSAN	2018-11-08	OSF087685	PDT000405271.1	2018-11-08	28901	NULL	NULL
PDT000307428.2|SAMN08744609|GCA_010992195.1|Salmonella enterica subsp. enterica serovar Dublin|Dublin|OH-15-22808|Pathogen: environmental/food/other	NULL	0	PAIRED	NULL	NULL	ILLUMINA	SRR7041896	GCA_010992195.1	Contig	215384	4958730	60	SKESA v. 2.2	Pathogen: environmental/food/other	PRJNA338674	FDA	SAMN08744609	Ohio ADDL	2015	environmental/other	17235068	USA:OH	NULL	NULL	Bos taurus Lung	NULL	NULL	NULL	Salmonella enterica subsp. enterica serovar Dublin	Dublin	28901	CFSAN	2018-04-19	OH-15-22808	PDT000307428.2	2018-04-19	98360	AAPDAJ	AAPDAJ000000000.1
PDT000413746.1|SAMN10517382|GCA_005639695.1|Salmonella enterica||OSF088526|Pathogen: environmental/food/other	NULL	0	PAIRED	NULL	NULL	ILLUMINA	SRR8272182	GCA_005639695.1	Contig	121990	4914204	77	SKESA v. 2.2	Pathogen: environmental/food/other	PRJNA186035	Center for Food Safety and Applied Nutrition	SAMN10517382	OSF	2018	environmental/other	10391828	USA:KS	NULL	NULL	Environmental sponge	NULL	NULL	NULL	Salmonella enterica	NULL	28901	CFSAN	2018-12-03	OSF088526	PDT000413746.1	2018-12-03	28901	AADKKK	AADKKK000000000.1
PDT000356687.1|SAMN09753716|GCA_005439835.1|Salmonella enterica||JWC-7127|Pathogen: environmental/food/other	NULL	0	PAIRED	NULL	NULL	ILLUMINA	SRR7634264	GCA_005439835.1	Contig	133569	4987502	95	SKESA v. 2.2	Pathogen: environmental/food/other	PRJNA312217	FDA	SAMN09753716	OSU-Waite-Cusic	2014-06-17	environmental/other	10056688	USA:OR	NULL	NULL	Chicken crop (Gallus gallus)	NULL	NULL	NULL	Salmonella enterica	NULL	28901	CFSAN	2018-08-01	JWC-7127	PDT000356687.1	2018-08-01	28901	AACWOP	AACWOP000000000.1
PDT000101390.2|SAMN03838156|GCA_010737575.1|Salmonella enterica subsp. enterica|Othmarschen|POR1-0089|Pathogen: environmental/food/other	NULL	0	PAIRED	NULL	NULL	ILLUMINA	SRR3091392	GCA_010737575.1	Contig	355393	4597147	25	SKESA v. 2.2	Pathogen: environmental/food/other	PRJNA183850	New York State Dept. of Health - Wadsworth Center	SAMN03838156	TAMU	2014-07	environmental/other	16884418	USA:TX	Sus scrofa	NULL	feces	NULL	NULL	POR1-0089	Salmonella enterica subsp. enterica	Othmarschen	28901	CFSAN	2016-01-07	POR1-0089	PDT000101390.2	2016-01-07	59201	AAOMEM	AAOMEM000000000.1
PDT000306628.2|SAMN08923833|GCA_006278345.1|Salmonella enterica||OSF078657|Pathogen: environmental/food/other	NULL	0	PAIRED	NULL	NULL	ILLUMINA	SRR7011727	GCA_006278345.1	Contig	305657	4795460	47	SKESA v. 2.2	Pathogen: environmental/food/other	PRJNA186035	Center for Food Safety and Applied Nutrition	SAMN08923833	OSF	2016	environmental/other	11149158	USA:IN	NULL	NULL	Ground Component Turkey	NULL	NULL	NULL	Salmonella enterica	NULL	28901	CFSAN	2018-04-16	OSF078657	PDT000306628.2	2018-04-16	28901	AAFAOL	AAFAOL000000000.1
PDT000081071.2|SAMN03863775|GCA_008615185.1|Salmonella enterica subsp. enterica serovar Enteritidis|Enteritidis|15MN00304|Pathogen: clinical or host-associated	NULL	0	PAIRED	NULL	NULL	ILLUMINA	SRR2153465	GCA_008615185.1	Contig	137803	4688250	71	SKESA v. 2.2	Pathogen: clinical or host-associated	PRJNA237212	Minnesota Department of Health	SAMN03863775	Minnesota Department of Health	2015-07	clinical	13976458	USA:MN	Homo sapiens	NULL	feces	NULL	NULL	15MN00304	Salmonella enterica subsp. enterica serovar Enteritidis	Enteritidis	28901	CFSAN	2015-08-10	15MN00304	PDT000081071.2	2015-08-10	149539	AAKWZC	AAKWZC000000000.1
PDT000555647.1|SAMN12497057|GCA_007950125.1|Salmonella enterica||CDPHFDLB-FM19-01772-A|Pathogen: environmental/food/other	NULL	0	PAIRED	NULL	NULL	ILLUMINA	SRR9900867	GCA_007950125.1	Contig	61118	4970332	162	SKESA v. 2.2	Pathogen: environmental/food/other	PRJNA277983	US Food and Drug Administration	SAMN12497057	CDPH FDLB	2019-07-19	environmental/other	13141858	USA:CA	NULL	NULL	raw or partially cooked beef with bone	NULL	NULL	NULL	Salmonella enterica	NULL	28901	CFSAN	2019-08-06	CDPHFDLB-FM19-01772-A	PDT000555647.1	2019-08-06	28901	AAJGYD	AAJGYD000000000.1
PDT000106189.2|SAMN04461050|GCA_006893625.1|Salmonella enterica||CFSAN038587|Pathogen: environmental/food/other	NULL	0	PAIRED	NULL	NULL	ILLUMINA	SRR3152557	GCA_006893625.1	Contig	410631	4540828	24	SKESA v. 2.2	Pathogen: environmental/food/other	PRJNA186035	Center for Food Safety and Applied Nutrition	SAMN04461050	FDA	2015-08-20	environmental/other	11957528	USA:MD	NULL	NULL	cucumbers	NULL	NULL	NULL	Salmonella enterica	NULL	28901	CFSAN	2016-02-08	CFSAN038587	PDT000106189.2	2016-02-08	28901	AAGNVA	AAGNVA000000000.1
PDT000133352.2|SAMN04993563|GCA_006902425.1|Salmonella enterica||ADRDL15-26411|Pathogen: environmental/food/other	NULL	0	PAIRED	NULL	NULL	ILLUMINA	SRR3606940	GCA_006902425.1	Contig	105337	4959910	110	SKESA v. 2.2	Pathogen: environmental/food/other	PRJNA280335	US Food and Drug Administration	SAMN04993563	ADRDL, SDSU	2015-12-14	environmental/other	11966388	USA:MN	NULL	NULL	Pig colon (Sus scrofa domesticus)	NULL	NULL	NULL	Salmonella enterica	NULL	28901	CFSAN	2016-05-30	ADRDL15-26411	PDT000133352.2	2016-05-30	28901	AAGOKJ	AAGOKJ000000000.1
PDT000315730.1|SAMN09217519|GCA_005758375.1|Salmonella enterica||OSF080873|Pathogen: environmental/food/other	NULL	0	PAIRED	NULL	NULL	ILLUMINA	SRR7174832	GCA_005758375.1	Contig	273257	4741532	56	SKESA v. 2.0	Pathogen: environmental/food/other	PRJNA186035	Center for Food Safety and Applied Nutrition	SAMN09217519	OSF	2017	environmental/other	10593718	USA:IN	NULL	NULL	Ground Component Turkey	NULL	NULL	NULL	Salmonella enterica	NULL	28901	CFSAN	2018-05-17	OSF080873	PDT000315730.1	2018-05-17	28901	AADTKA	AADTKA000000000.1
PDT000064736.2|SAMN03464034|GCA_005948965.1|Salmonella enterica||CFSAN029935|Pathogen: environmental/food/other	NULL	0	PAIRED	NULL	NULL	ILLUMINA	SRR2010691	GCA_005948965.1	Contig	261579	4725992	47	SKESA v. 2.2	Pathogen: environmental/food/other	PRJNA186035	Center for Food Safety and Applied Nutrition	SAMN03464034	FDA	2014-07-23	environmental/other	10810488	USA:GA	NULL	NULL	water	NULL	NULL	CFSAN029935	Salmonella enterica	NULL	28901	CFSAN	2015-05-12	CFSAN029935	PDT000064736.2	2015-05-13	28901	AAEDVB	AAEDVB000000000.1
PDT000413724.1|SAMN10517290|GCA_005726235.1|Salmonella enterica||OSF088518|Pathogen: environmental/food/other	NULL	0	PAIRED	NULL	NULL	ILLUMINA	SRR8272112	GCA_005726235.1	Contig	339901	4630667	34	SKESA v. 2.2	Pathogen: environmental/food/other	PRJNA186035	Center for Food Safety and Applied Nutrition	SAMN10517290	OSF	2018	environmental/other	10524778	USA:GA	NULL	NULL	finished beef	NULL	NULL	NULL	Salmonella enterica	NULL	28901	CFSAN	2018-12-03	OSF088518	PDT000413724.1	2018-12-03	28901	AADPTN	AADPTN000000000.1
PDT000039213.2|SAMN03069644|GCA_006011285.1|Salmonella enterica||CFSAN024160|Pathogen: environmental/food/other	NULL	0	PAIRED	NULL	NULL	ILLUMINA	SRR1576605	GCA_006011285.1	Contig	181458	4809299	63	SKESA v. 2.2	Pathogen: environmental/food/other	PRJNA186035	Center for Food Safety and Applied Nutrition	SAMN03069644	NULL	2014-06	environmental/other	10873648	USA:VA	NULL	NULL	water	NULL	NULL	CFSAN024160	Salmonella enterica	NULL	28901	CFSAN	2014-09-17	CFSAN024160	PDT000039213.2	2014-09-17	28901	AAEIKN	AAEIKN000000000.1
PDT000264264.2|SAMN08026506|GCA_009533435.1|Salmonella enterica subsp. enterica serovar Dublin|Dublin|WAPHLSALA01155|Pathogen: environmental/food/other	NULL	0	PAIRED	NULL	NULL	ILLUMINA	SRR6291076	GCA_009533435.1	Contig	129922	4865012	83	SKESA v. 2.2	Pathogen: environmental/food/other	PRJNA183851	Washington State Department of Health Public Health Laboratory	SAMN08026506	WAPHL	2017-10	environmental/other	15061038	USA:WA	NULL	NULL	Retal raw whole cow milk	NULL	NULL	NULL	Salmonella enterica subsp. enterica serovar Dublin	Dublin	28901	CFSAN	2017-11-14	WAPHLSALA01155	PDT000264264.2	2017-11-14	98360	AAMVZI	AAMVZI000000000.1
PDT000193052.2|SAMN06174687|GCA_006948705.1|Salmonella enterica||NSUOC-0246-W3|Pathogen: environmental/food/other	NULL	0	PAIRED	NULL	NULL	ILLUMINA	SRR5341911	GCA_006948705.1	Contig	241762	4672944	36	SKESA v. 2.2	Pathogen: environmental/food/other	PRJNA342956	FDA	SAMN06174687	Nova	2016-04-11	environmental/other	12028088	USA:FL	NULL	NULL	water	NULL	NULL	NULL	Salmonella enterica	NULL	28901	CFSAN	2017-03-14	NSUOC-0246-W3	PDT000193052.2	2017-03-14	28901	AAGRRP	AAGRRP000000000.1
PDT000429625.1|SAMN10686342|GCA_005822465.1|Salmonella enterica||AG18-0041|Pathogen: environmental/food/other	NULL	0	PAIRED	NULL	NULL	ILLUMINA	SRR8385530	GCA_005822465.1	Contig	100013	4847887	96	SKESA v. 2.2	Pathogen: environmental/food/other	PRJNA338674	FDA	SAMN10686342	Ohio ADDL	2018	environmental/other	10665938	USA:OH	NULL	NULL	Equus caballus, Feces	NULL	NULL	NULL	Salmonella enterica	NULL	28901	CFSAN	2019-01-02	AG18-0041	PDT000429625.1	2019-01-02	28901	AADWHD	AADWHD000000000.1
PDT000139530.3|SAMN05416131|GCA_006906785.1|Salmonella enterica||CFSAN042889|Pathogen: environmental/food/other	NULL	0	PAIRED	NULL	NULL	ILLUMINA	SRR3934208,SRR4012433	GCA_006906785.1	Contig	273927	4639956	40	SKESA v. 2.2	Pathogen: environmental/food/other	PRJNA186035	Center for Food Safety and Applied Nutrition	SAMN05416131	FDA	2015-08-20	environmental/other	11970748	USA:OH	NULL	NULL	water	NULL	NULL	NULL	Salmonella enterica	NULL	28901	CFSAN	2016-08-08	CFSAN042889	PDT000139530.3	2016-08-08	28901	AAGOTG	AAGOTG000000000.1
PDT000181449.2|SAMN06213774|GCA_006921255.1|Salmonella enterica||OSF059168|Pathogen: environmental/food/other	NULL	0	PAIRED	NULL	NULL	ILLUMINA	SRR5206435	GCA_006921255.1	Contig	88972	4748327	88	SKESA v. 2.2	Pathogen: environmental/food/other	PRJNA186035	Center for Food Safety and Applied Nutrition	SAMN06213774	OSF	2016	environmental/other	11996858	USA:IN	NULL	NULL	Ground Component Chicken	NULL	NULL	NULL	Salmonella enterica	NULL	28901	CFSAN	2017-01-26	OSF059168	PDT000181449.2	2017-01-26	28901	AAGPVB	AAGPVB000000000.1
PDT000106206.2|SAMN04461351|GCA_004219205.1|Salmonella enterica||CFSAN032976|Pathogen: environmental/food/other	NULL	0	PAIRED	NULL	NULL	ILLUMINA	SRR3152577	GCA_004219205.1	Contig	432969	4975265	50	SKESA v. 2.2	Pathogen: environmental/food/other	PRJNA186035	Center for Food Safety and Applied Nutrition	SAMN04461351	FDA	2015-04-27	environmental/other	8561118	USA:MD	NULL	NULL	Cashew Pieces	NULL	NULL	NULL	Salmonella enterica	NULL	28901	CFSAN	2016-02-08	CFSAN032976	PDT000106206.2	2016-02-08	28901	AAACOI	AAACOI000000000.1
PDT000206030.2|SAMN06760671|GCA_006049135.1|Salmonella enterica||FDA993999-C001-005|Pathogen: environmental/food/other	993999-C001-005	0	PAIRED	NULL	NULL	ILLUMINA	SRR5486796	GCA_006049135.1	Contig	126572	4970444	85	SKESA v. 2.2	Pathogen: environmental/food/other	PRJNA186035	Center for Food Safety and Applied Nutrition	SAMN06760671	FDA	2017-03-21	environmental/other	10913198	USA:OR	NULL	NULL	frozen raw dog and cat food	NULL	NULL	NULL	Salmonella enterica	NULL	28901	CFSAN	2017-04-29	FDA993999-C001-005	PDT000206030.2	2017-04-29	28901	AAELFQ	AAELFQ000000000.1
PDT000148353.2|SAMN04563627|GCA_006910905.1|Salmonella enterica||CFSAN047915|Pathogen: environmental/food/other	NULL	0	PAIRED	NULL	NULL	ILLUMINA	SRR4204675	GCA_006910905.1	Contig	276695	4575430	31	SKESA v. 2.2	Pathogen: environmental/food/other	PRJNA186035	Center for Food Safety and Applied Nutrition	SAMN04563627	FDA	2015-07	environmental/other	11974908	USA:VA	NULL	NULL	creek water	NULL	NULL	NULL	Salmonella enterica	NULL	28901	CFSAN	2016-09-08	CFSAN047915	PDT000148353.2	2016-09-08	28901	AAGPAP	AAGPAP000000000.1
PDT000096696.3|SAMN04240674|GCA_003874735.1|Salmonella enterica|Agona|ADRDL-15-6557|Pathogen: clinical or host-associated	NULL	0	PAIRED	NULL	NULL	ILLUMINA	SRR2976800	GCA_003874735.1	Contig	150611	5246937	105	SKESA v. 2.2	Pathogen: clinical or host-associated	PRJNA280335	US Food and Drug Administration	SAMN04240674	ADRDL, SDSU	2015	clinical	8001638	USA:ID	Sus scrofa	NULL	intestin	NULL	NULL	NULL	Salmonella enterica	Agona	28901	CFSAN	2015-12-07	ADRDL-15-6557	PDT000096696.3	2015-12-07	28901	RSTN	RSTN00000000.1
PDT000039287.3|SAMN03067452|GCA_008087945.1|Salmonella enterica subsp. enterica serovar Newport|Newport|NY-swgs1465|Pathogen: clinical or host-associated	NULL	0	PAIRED	NULL	NULL	ILLUMINA	SRR1581499	GCA_008087945.1	Contig	431591	4816835	31	SKESA v. 2.2	Pathogen: clinical or host-associated	PRJNA183850	New York State Dept. of Health - Wadsworth Center	SAMN03067452	NY State Dept Health	2014-08	clinical	13401298	USA:NY	Homo sapiens	NULL	stool	NULL	NULL	NY-swgs1465	Salmonella enterica subsp. enterica serovar Newport	Newport	28901	CFSAN	2014-09-19	NY-swgs1465	PDT000039287.3	2015-02-10	108619	AAJOOC	AAJOOC000000000.1
PDT000263891.2|SAMN08017065|GCA_006251435.1|Salmonella enterica||OSF071187|Pathogen: environmental/food/other	NULL	0	PAIRED	NULL	NULL	ILLUMINA	SRR6286247	GCA_006251435.1	Contig	122576	4479246	62	SKESA v. 2.2	Pathogen: environmental/food/other	PRJNA186035	Center for Food Safety and Applied Nutrition	SAMN08017065	OSF	2015	environmental/other	11122198	USA:IL	NULL	NULL	pet food ingredient	NULL	NULL	NULL	Salmonella enterica	NULL	28901	CFSAN	2017-11-13	OSF071187	PDT000263891.2	2017-11-13	28901	AAEYPH	AAEYPH000000000.1
PDT000266910.2|SAMN08024357|GCA_009531415.1|Salmonella enterica subsp. enterica serovar Typhimurium|Typhimurium|OH-17-8533|Pathogen: environmental/food/other	NULL	0	PAIRED	NULL	NULL	ILLUMINA	SRR6321908	GCA_009531415.1	Contig	188079	4933458	49	SKESA v. 2.2	Pathogen: environmental/food/other	PRJNA338674	FDA	SAMN08024357	Ohio ADDL	2017	environmental/other	15058628	USA:OH	NULL	NULL	Bos taurus, Feces	NULL	NULL	NULL	Salmonella enterica subsp. enterica serovar Typhimurium	Typhimurium	28901	CFSAN	2017-11-24	OH-17-8533	PDT000266910.2	2017-11-24	90371	AAMWIC	AAMWIC000000000.1
PDT000257204.2|SAMN07809950|GCA_006249295.1|Salmonella enterica||FDA0855419-S001-001|Pathogen: environmental/food/other	0855419-S001-001	0	PAIRED	NULL	NULL	ILLUMINA	SRR6207481	GCA_006249295.1	Contig	143578	5059620	63	SKESA v. 2.2	Pathogen: environmental/food/other	PRJNA186035	Center for Food Safety and Applied Nutrition	SAMN07809950	FDA	2017-10	environmental/other	11120058	USA:NJ	NULL	NULL	private laboratory isolate from fish food	NULL	NULL	NULL	Salmonella enterica	NULL	28901	CFSAN	2017-10-24	FDA0855419-S001-001	PDT000257204.2	2017-10-24	28901	AAEYLC	AAEYLC000000000.1
PDT000178634.2|SAMN06175221|GCA_005983265.1|Salmonella enterica||OSF058887|Pathogen: environmental/food/other	NULL	0	PAIRED	NULL	NULL	ILLUMINA	SRR5182200	GCA_005983265.1	Contig	203235	4984587	63	SKESA v. 2.2	Pathogen: environmental/food/other	PRJNA186035	Center for Food Safety and Applied Nutrition	SAMN06175221	OSF	2016	environmental/other	10844758	USA:MN	NULL	NULL	boneless beef	NULL	NULL	NULL	Salmonella enterica	NULL	28901	CFSAN	2017-01-17	OSF058887	PDT000178634.2	2017-01-17	28901	AAEGIL	AAEGIL000000000.1
PDT000550720.1|SAMN12390461|GCA_007866825.1|Salmonella enterica||PS00868A|Pathogen: environmental/food/other	NULL	0	PAIRED	NULL	NULL	ILLUMINA	SRR9853891	GCA_007866825.1	Contig	271790	4633290	34	SKESA v. 2.2	Pathogen: environmental/food/other	PRJNA357723	FDA	SAMN12390461	Kovac	2019	environmental/other	13057828	USA:PA	NULL	NULL	Wastewater treatment system	NULL	NULL	NULL	Salmonella enterica	NULL	28901	CFSAN	2019-07-29	PS00868A	PDT000550720.1	2019-07-29	28901	AAJAYH	AAJAYH000000000.1
PDT000582942.1|SAMN12715965||Salmonella enterica||ADRDL-2750|Pathogen: environmental/food/other	NULL	0	PAIRED	NULL	NULL	ILLUMINA	SRR10085679	NULL	NULL	109092	4903267	69	NULL	Pathogen: environmental/food/other	PRJNA280335	US Food and Drug Administration	SAMN12715965	ADRDL	2019-07-31	environmental/other	0	USA:SD	NULL	NULL	turkey env (Meleagris gallopavo)	NULL	NULL	NULL	Salmonella enterica	NULL	28901	CFSAN	2019-09-09	ADRDL-2750	PDT000582942.1	2019-09-09	28901	NULL	NULL
PDT000291134.2|SAMN08579904|GCA_011422705.1|Salmonella enterica subsp. enterica serovar 4,[5],12:i:-|4,[5],12:i:-|ADRDL-1664|Pathogen: environmental/food/other	NULL	0	PAIRED	NULL	NULL	ILLUMINA	SRR6795815	GCA_011422705.1	Contig	197603	4983825	75	SKESA v. 2.2	Pathogen: environmental/food/other	PRJNA280335	US Food and Drug Administration	SAMN08579904	ADRDL	2017-07-31	environmental/other	17760078	USA:MN	NULL	NULL	Porcine colon (Sus scrofa domesticus)	NULL	NULL	NULL	Salmonella enterica subsp. enterica serovar 4,[5],12:i:-	4,[5],12:i:-	28901	CFSAN	2018-03-01	ADRDL-1664	PDT000291134.2	2018-03-01	440524	AAPZAN	AAPZAN000000000.1
PDT000167514.2|SAMN06033796|GCA_006916355.1|Salmonella enterica||OSF056616|Pathogen: environmental/food/other	NULL	0	PAIRED	NULL	NULL	ILLUMINA	SRR5076594	GCA_006916355.1	Contig	135129	4555081	79	SKESA v. 2.2	Pathogen: environmental/food/other	PRJNA186035	Center for Food Safety and Applied Nutrition	SAMN06033796	OSF	2014	environmental/other	11991178	USA:CA	NULL	NULL	Finished Fertilizer	NULL	NULL	NULL	Salmonella enterica	NULL	28901	CFSAN	2016-12-05	OSF056616	PDT000167514.2	2016-12-05	28901	AAGPLF	AAGPLF000000000.1
PDT000049513.2|SAMN03275361|GCA_006863705.1|Salmonella enterica||OSF028042|Pathogen: environmental/food/other	NULL	0	PAIRED	NULL	NULL	ILLUMINA	SRR1799702	GCA_006863705.1	Contig	157292	4642352	64	SKESA v. 2.2	Pathogen: environmental/food/other	PRJNA186035	Center for Food Safety and Applied Nutrition	SAMN03275361	OSF	2014-03-17	environmental/other	11927608	USA:CA	NULL	NULL	chicken	NULL	NULL	CFSAN028042	Salmonella enterica	NULL	28901	CFSAN	2015-02-12	OSF028042	PDT000049513.2	2015-02-19	28901	AAGLQQ	AAGLQQ000000000.1
PDT000302597.2|SAMN08783976|GCA_006208035.1|Salmonella enterica||FDA1031138-S002-015|Pathogen: environmental/food/other	1031138-S002-015	0	PAIRED	NULL	NULL	ILLUMINA	SRR6926472	GCA_006208035.1	Contig	45546	4684283	165	SKESA v. 2.2	Pathogen: environmental/food/other	PRJNA186035	Center for Food Safety and Applied Nutrition	SAMN08783976	FDA	2018	environmental/other	11078378	USA:UT	NULL	NULL	Kratom	NULL	NULL	NULL	Salmonella enterica	NULL	28901	CFSAN	2018-04-02	FDA1031138-S002-015	PDT000302597.2	2018-04-02	28901	AAEWOP	AAEWOP000000000.1
PDT000309443.2|SAMN08957079|GCA_006282815.1|Salmonella enterica||OSF080011|Pathogen: environmental/food/other	NULL	0	PAIRED	NULL	NULL	ILLUMINA	SRR7072186	GCA_006282815.1	Contig	215715	4792504	50	SKESA v. 2.2	Pathogen: environmental/food/other	PRJNA186035	Center for Food Safety and Applied Nutrition	SAMN08957079	OSF	2016	environmental/other	11153618	USA:IN	NULL	NULL	Ground Component Turkey	NULL	NULL	NULL	Salmonella enterica	NULL	28901	CFSAN	2018-04-27	OSF080011	PDT000309443.2	2018-04-27	28901	AAFAXU	AAFAXU000000000.1
PDT000052139.2|SAMN03400372|GCA_006866245.1|Salmonella enterica||OSF030174|Pathogen: environmental/food/other	NULL	0	PAIRED	NULL	NULL	ILLUMINA	SRR1946866	GCA_006866245.1	Contig	49516	4722648	180	SKESA v. 2.2	Pathogen: environmental/food/other	PRJNA186035	Center for Food Safety and Applied Nutrition	SAMN03400372	OSF	2014-04-03	environmental/other	11930128	USA:AR	NULL	NULL	chicken	NULL	NULL	CFSAN030174	Salmonella enterica	NULL	28901	CFSAN	2015-03-30	OSF030174	PDT000052139.2	2015-03-30	28901	AAGLYV	AAGLYV000000000.1
PDT000429596.1|SAMN10686362|GCA_006293435.1|Salmonella enterica subsp. enterica serovar Kentucky|Kentucky|AG18-0035|Pathogen: environmental/food/other	NULL	0	PAIRED	NULL	NULL	ILLUMINA	SRR8385475	GCA_006293435.1	Contig	318417	4809772	41	SKESA v. 2.2	Pathogen: environmental/food/other	PRJNA338674	FDA	SAMN10686362	Ohio ADDL	2015	environmental/other	11165188	USA:OH	NULL	NULL	Bos taurus, Small Intestine	NULL	NULL	NULL	Salmonella enterica subsp. enterica serovar Kentucky	Kentucky	28901	CFSAN	2019-01-02	AG18-0035	PDT000429596.1	2019-01-02	192955	AAFBRO	AAFBRO000000000.1
PDT000112749.2|SAMN04485949|GCA_005960315.1|Salmonella enterica||OSF046126|Pathogen: environmental/food/other	NULL	0	PAIRED	NULL	NULL	ILLUMINA	SRR3210491	GCA_005960315.1	Contig	239721	4795250	54	SKESA v. 2.2	Pathogen: environmental/food/other	PRJNA186035	Center for Food Safety and Applied Nutrition	SAMN04485949	OSF	2015-06-09	environmental/other	10821848	USA:IN	NULL	NULL	chicken	NULL	NULL	NULL	Salmonella enterica	NULL	28901	CFSAN	2016-03-07	OSF046126	PDT000112749.2	2016-03-08	28901	AAEERH	AAEERH000000000.1
PDT000285750.2|SAMN08395366|GCA_007481565.1|Salmonella enterica||OSF075242|Pathogen: environmental/food/other	NULL	0	PAIRED	NULL	NULL	ILLUMINA	SRR6687578	GCA_007481565.1	Contig	148786	4672869	73	SKESA v. 2.2	Pathogen: environmental/food/other	PRJNA186035	Center for Food Safety and Applied Nutrition	SAMN08395366	OSF	2016	environmental/other	12608478	USA:IL	NULL	NULL	finished pet food	NULL	NULL	NULL	Salmonella enterica	NULL	28901	CFSAN	2018-02-08	OSF075242	PDT000285750.2	2018-02-08	28901	AAIBSS	AAIBSS000000000.1
PDT000162211.2|SAMN04590252|GCA_006101895.1|Salmonella enterica||OSF048470|Pathogen: environmental/food/other	NULL	0	PAIRED	NULL	NULL	ILLUMINA	SRR5040925	GCA_006101895.1	Contig	90136	4658616	103	SKESA v. 2.2	Pathogen: environmental/food/other	PRJNA186035	Center for Food Safety and Applied Nutrition	SAMN04590252	OSF	2015-11-13	environmental/other	10967288	USA:AZ	NULL	NULL	Leafy Greens	NULL	NULL	NULL	Salmonella enterica	NULL	28901	CFSAN	2016-11-21	OSF048470	PDT000162211.2	2016-11-21	28901	AAEPBF	AAEPBF000000000.1
PDT000031935.3|SAMN02837846|GCA_008089785.1|Salmonella enterica subsp. enterica serovar Enteritidis|Enteritidis|OSF018306|Pathogen: clinical or host-associated	NULL	0	PAIRED	NULL	NULL	ILLUMINA	SRR1346304	GCA_008089785.1	Contig	89181	4681471	110	SKESA v. 2.2	Pathogen: clinical or host-associated	PRJNA186035	Center for Food Safety and Applied Nutrition	SAMN02837846	OSF	2014-05-15	clinical	13403158	USA:OR	NULL	NULL	clinical isolate	NULL	NULL	CFSAN018306	Salmonella enterica subsp. enterica serovar Enteritidis	Enteritidis	28901	CFSAN	2014-06-06	OSF018306	PDT000031935.3	2015-02-10	149539	AAJOSA	AAJOSA000000000.1
PDT000356958.1|SAMN09756424|GCA_005682715.1|Salmonella enterica||OSF084050|Pathogen: environmental/food/other	NULL	0	PAIRED	NULL	NULL	ILLUMINA	SRR7638853	GCA_005682715.1	Contig	253249	4678897	37	SKESA v. 2.2	Pathogen: environmental/food/other	PRJNA186035	Center for Food Safety and Applied Nutrition	SAMN09756424	OSF	2017	environmental/other	10462448	USA:CA	NULL	NULL	Finished Almonds	NULL	NULL	NULL	Salmonella enterica	NULL	28901	CFSAN	2018-08-02	OSF084050	PDT000356958.1	2018-08-02	28901	AADNUM	AADNUM000000000.1
PDT000119758.3|SAMN04517073|GCA_006025575.1|Salmonella enterica||OSF047063|Pathogen: environmental/food/other	NULL	0	PAIRED	NULL	NULL	ILLUMINA	SRR3271010,SRR3306222	GCA_006025575.1	Contig	432454	4676042	22	SKESA v. 2.2	Pathogen: environmental/food/other	PRJNA186035	Center for Food Safety and Applied Nutrition	SAMN04517073	OSF	2015-09-28	environmental/other	10889018	USA:IN	NULL	NULL	beef	NULL	NULL	NULL	Salmonella enterica	NULL	28901	CFSAN	2016-03-28	OSF047063	PDT000119758.3	2016-03-28	28901	AAEJOS	AAEJOS000000000.1
PDT000154861.2|SAMN03861680|GCA_005975405.1|Salmonella enterica||CFSAN035790|Pathogen: environmental/food/other	NULL	0	PAIRED	NULL	NULL	ILLUMINA	SRR4734564	GCA_005975405.1	Contig	334488	4602420	31	SKESA v. 2.2	Pathogen: environmental/food/other	PRJNA186035	Center for Food Safety and Applied Nutrition	SAMN03861680	NULL	2015-01-23	environmental/other	10836938	USA:VA	NULL	NULL	sediment	NULL	NULL	CFSAN035790	Salmonella enterica	NULL	28901	CFSAN	2016-10-31	CFSAN035790	PDT000154861.2	2016-10-31	28901	AAEFTI	AAEFTI000000000.1
PDT000154896.2|SAMN03861724|GCA_006101435.1|Salmonella enterica||CFSAN035834|Pathogen: environmental/food/other	NULL	0	PAIRED	NULL	NULL	ILLUMINA	SRR4734599	GCA_006101435.1	Contig	114697	4941528	93	SKESA v. 2.2	Pathogen: environmental/food/other	PRJNA186035	Center for Food Safety and Applied Nutrition	SAMN03861724	NULL	2015-02-19	environmental/other	10966818	USA:VA	NULL	NULL	water	NULL	NULL	CFSAN035834	Salmonella enterica	NULL	28901	CFSAN	2016-10-31	CFSAN035834	PDT000154896.2	2016-10-31	28901	AAEOZC	AAEOZC000000000.1
PDT000309321.2|SAMN08957195|GCA_007640855.1|Salmonella enterica||OSF080006|Pathogen: environmental/food/other	NULL	0	PAIRED	NULL	NULL	ILLUMINA	SRR7066499	GCA_007640855.1	Contig	197081	4822315	60	SKESA v. 2.2	Pathogen: environmental/food/other	PRJNA186035	Center for Food Safety and Applied Nutrition	SAMN08957195	OSF	2016	environmental/other	12775828	USA:AR	NULL	NULL	Environmental sponge	NULL	NULL	NULL	Salmonella enterica	NULL	28901	CFSAN	2018-04-25	OSF080006	PDT000309321.2	2018-04-25	28901	AAINAG	AAINAG000000000.1
PDT000137198.2|SAMN05362842|GCA_008913825.1|Salmonella enterica subsp. enterica serovar Poona|Poona|AZ-TG93034|Pathogen: clinical or host-associated	NULL	0	PAIRED	JL6X01.00018	NULL	ILLUMINA	SRR3750608	GCA_008913825.1	Contig	196730	4558887	55	SKESA v. 2.2	Pathogen: clinical or host-associated	PRJNA183847	Arizona State Public Health Laboratory	SAMN05362842	TGEN	2016-04-23	clinical	14336508	USA:AZ	Homo sapiens	NULL	urine	NULL	NULL	NULL	Salmonella enterica subsp. enterica serovar Poona	Poona	28901	CFSAN	2016-07-07	AZ-TG93034	PDT000137198.2	2016-07-07	436295	AALOBA	AALOBA000000000.1
PDT000133247.2|SAMN03573300|GCA_005964545.1|Salmonella enterica||OSF032598|Pathogen: environmental/food/other	NULL	0	PAIRED	NULL	NULL	ILLUMINA	SRR3606737	GCA_005964545.1	Contig	39784	4905450	270	SKESA v. 2.2	Pathogen: environmental/food/other	PRJNA186035	Center for Food Safety and Applied Nutrition	SAMN03573300	OSF	2014-05-16	environmental/other	10826058	USA:CA	NULL	NULL	chicken	NULL	NULL	CFSAN032598	Salmonella enterica	NULL	28901	CFSAN	2016-05-30	OSF032598	PDT000133247.2	2016-05-30	28901	AAEEZJ	AAEEZJ000000000.1
PDT000051852.2|SAMN03400329|GCA_006087795.1|Salmonella enterica||OSF030131|Pathogen: environmental/food/other	NULL	0	PAIRED	NULL	NULL	ILLUMINA	SRR1918950	GCA_006087795.1	Contig	148261	4970225	83	SKESA v. 2.2	Pathogen: environmental/food/other	PRJNA186035	Center for Food Safety and Applied Nutrition	SAMN03400329	OSF	2014-04-09	environmental/other	10953178	USA:AR	NULL	NULL	chicken	NULL	NULL	CFSAN030131	Salmonella enterica	NULL	28901	CFSAN	2015-03-19	OSF030131	PDT000051852.2	2015-03-19	28901	AAEOAI	AAEOAI000000000.1
PDT000482380.1|SAMN10395528|GCA_005668155.1|Salmonella enterica||OSF087584|Pathogen: environmental/food/other	NULL	0	PAIRED	NULL	NULL	ILLUMINA	SRR8782596	GCA_005668155.1	Contig	141388	4576000	64	SKESA v. 2.2	Pathogen: environmental/food/other	PRJNA186035	Center for Food Safety and Applied Nutrition	SAMN10395528	OSF	2017	environmental/other	10431418	USA:SC	NULL	NULL	pet food ingredient	NULL	NULL	NULL	Salmonella enterica	NULL	28901	CFSAN	2019-03-25	OSF087584	PDT000482380.1	2019-03-25	28901	AADMOL	AADMOL000000000.1
PDT000041451.3|SAMN03142752|GCA_008030915.1|Salmonella enterica subsp. enterica serovar Enteritidis|Enteritidis|MDH-2014-00987|Pathogen: clinical or host-associated	NULL	5	PAIRED	NULL	NULL	ILLUMINA	SRR1633867	GCA_008030915.1	Contig	489492	4693709	25	SKESA v. 2.2	Pathogen: clinical or host-associated	PRJNA237212	Minnesota Department of Health	SAMN03142752	Minnesota Department of Health	2014-10	clinical	13278608	USA:MN	Homo sapiens	NULL	stool	NULL	NULL	MDH-2014-00987	Salmonella enterica subsp. enterica serovar Enteritidis	Enteritidis	28901	CFSAN	2014-10-28	MDH-2014-00987	PDT000041451.3	2015-02-10	149539	AAJLKF	AAJLKF000000000.1
PDT000108114.2|SAMN04451135|GCA_006025475.1|Salmonella enterica||OSF045677|Pathogen: environmental/food/other	NULL	0	PAIRED	NULL	NULL	ILLUMINA	SRR3182449	GCA_006025475.1	Contig	90817	4798586	106	SKESA v. 2.2	Pathogen: environmental/food/other	PRJNA186035	Center for Food Safety and Applied Nutrition	SAMN04451135	OSF	2015-04-30	environmental/other	10888878	USA:CA	NULL	NULL	Carcass swab	NULL	NULL	NULL	Salmonella enterica	NULL	28901	CFSAN	2016-02-22	OSF045677	PDT000108114.2	2016-02-22	28901	AAEJLS	AAEJLS000000000.1
PDT000163680.2|SAMN05733256|GCA_006953825.1|Salmonella enterica||CFSAN055403|Pathogen: environmental/food/other	NULL	0	PAIRED	NULL	NULL	ILLUMINA	SRR5064875	GCA_006953825.1	Contig	363700	4544995	30	SKESA v. 2.2	Pathogen: environmental/food/other	PRJNA186035	Center for Food Safety and Applied Nutrition	SAMN05733256	FDA	2014-08	environmental/other	12037868	USA:NC	NULL	NULL	Tomatoes	NULL	NULL	NULL	Salmonella enterica	NULL	28901	CFSAN	2016-11-30	CFSAN055403	PDT000163680.2	2016-11-30	28901	AAGSDE	AAGSDE000000000.1
PDT000100184.2|SAMN04296106|GCA_005958125.1|Salmonella enterica||CFSAN034517|Pathogen: environmental/food/other	NULL	0	PAIRED	NULL	NULL	ILLUMINA	SRR3053232	GCA_005958125.1	Contig	32799	4995023	353	SKESA v. 2.2	Pathogen: environmental/food/other	PRJNA186035	Center for Food Safety and Applied Nutrition	SAMN04296106	NULL	2014-09-16	environmental/other	10819648	USA:GA	NULL	NULL	soil	NULL	NULL	NULL	Salmonella enterica	NULL	28901	CFSAN	2015-12-23	CFSAN034517	PDT000100184.2	2015-12-23	28901	AAEEMH	AAEEMH000000000.1
PDT000060421.2|SAMN03421227|GCA_008114305.1|Salmonella enterica subsp. enterica serovar Enteritidis|Enteritidis|WAPHL_SAL-A00895|Pathogen: clinical or host-associated	NULL	10	PAIRED	NULL	NULL	ILLUMINA	SRR1974121	GCA_008114305.1	Contig	246315	4696073	33	SKESA v. 2.2	Pathogen: clinical or host-associated	PRJNA252015	Washington State Department of Health - Public Health Laboratories	SAMN03421227	Washington State Dept. of Health	2015-02	clinical	13427698	USA:WA	Homo sapiens	NULL	stool	NULL	NULL	WAPHL_SAL-A00895	Salmonella enterica subsp. enterica serovar Enteritidis	Enteritidis	28901	CFSAN	2015-04-14	WAPHL_SAL-A00895	PDT000060421.2	2015-04-14	149539	AAJQKP	AAJQKP000000000.1
PDT000139536.3|SAMN05416137|GCA_006906805.1|Salmonella enterica||CFSAN042895|Pathogen: environmental/food/other	NULL	0	PAIRED	NULL	NULL	ILLUMINA	SRR3934214,SRR4012480	GCA_006906805.1	Contig	499428	4659362	29	SKESA v. 2.2	Pathogen: environmental/food/other	PRJNA186035	Center for Food Safety and Applied Nutrition	SAMN05416137	FDA	2015-09-01	environmental/other	11970768	USA:NJ	NULL	NULL	water	NULL	NULL	NULL	Salmonella enterica	NULL	28901	CFSAN	2016-08-08	CFSAN042895	PDT000139536.3	2016-08-08	28901	AAGOTJ	AAGOTJ000000000.1
PDT000052248.2|SAMN03400365|GCA_006868165.1|Salmonella enterica||OSF030167|Pathogen: environmental/food/other	NULL	0	PAIRED	NULL	NULL	ILLUMINA	SRR1946981	GCA_006868165.1	Contig	221168	4750497	51	SKESA v. 2.2	Pathogen: environmental/food/other	PRJNA186035	Center for Food Safety and Applied Nutrition	SAMN03400365	OSF	2014-04-03	environmental/other	11932058	USA:AR	NULL	NULL	chicken	NULL	NULL	CFSAN030167	Salmonella enterica	NULL	28901	CFSAN	2015-03-30	OSF030167	PDT000052248.2	2015-03-31	28901	AAGLXM	AAGLXM000000000.1
PDT000125736.2|SAMN04605616|GCA_007837015.1|Salmonella enterica||VA-WGS-16045|Pathogen: environmental/food/other	NULL	0	PAIRED	NULL	NULL	ILLUMINA	SRR3400020	GCA_007837015.1	Contig	430367	4810865	33	SKESA v. 2.2	Pathogen: environmental/food/other	PRJNA219491	FDA/CFSAN	SAMN04605616	VA	2015	environmental/other	13001278	USA:VA	NULL	NULL	water	NULL	NULL	NULL	Salmonella enterica	NULL	28901	CFSAN	2016-04-18	VA-WGS-16045	PDT000125736.2	2016-04-18	28901	AAIZBZ	AAIZBZ000000000.1
PDT000069793.2|SAMN03734324|GCA_008612665.1|Salmonella enterica subsp. enterica serovar Derby|Derby|ADRDL-14-20792|Pathogen: environmental/food/other	NULL	0	PAIRED	NULL	NULL	ILLUMINA	SRR2102509	GCA_008612665.1	Contig	133312	4792923	75	SKESA v. 2.2	Pathogen: environmental/food/other	PRJNA280335	US Food and Drug Administration	SAMN03734324	ADRDL	2014-11-13	environmental/other	13973948	USA:SD	Sus scrofa	NULL	porcine feces	NULL	NULL	ADRDL-14-20792	Salmonella enterica subsp. enterica serovar Derby	Derby	28901	CFSAN	2015-07-14	ADRDL-14-20792	PDT000069793.2	2015-07-14	28144	AAKWTY	AAKWTY000000000.1
PDT000434020.1|SAMN10721920|GCA_005721315.1|Salmonella enterica||OSF090599|Pathogen: environmental/food/other	NULL	0	PAIRED	NULL	NULL	ILLUMINA	SRR8428223	GCA_005721315.1	Contig	214207	4772900	49	SKESA v. 2.2	Pathogen: environmental/food/other	PRJNA186035	Center for Food Safety and Applied Nutrition	SAMN10721920	OSF	2017	environmental/other	10518518	USA:GA	NULL	NULL	ground beef	NULL	NULL	NULL	Salmonella enterica	NULL	28901	CFSAN	2019-01-10	OSF090599	PDT000434020.1	2019-01-10	28901	AADQQG	AADQQG000000000.1
PDT000414101.1|SAMN10506024|GCA_006522845.1|Salmonella enterica subsp. enterica serovar Cerro|Cerro|OH-18-18060|Pathogen: environmental/food/other	NULL	0	PAIRED	NULL	NULL	ILLUMINA	SRR8280232	GCA_006522845.1	Contig	132234	4691518	77	SKESA v. 2.2	Pathogen: environmental/food/other	PRJNA338674	FDA	SAMN10506024	Ohio ADDL	2018	environmental/other	11576448	USA:OH	NULL	NULL	Bos taurus, Feces	NULL	NULL	NULL	Salmonella enterica subsp. enterica serovar Cerro	Cerro	28901	CFSAN	2018-12-04	OH-18-18060	PDT000414101.1	2018-12-04	340188	AAFNSN	AAFNSN000000000.1
PDT000334161.1|SAMN09243509|GCA_005439295.1|Salmonella enterica||TTU_024|Pathogen: environmental/food/other	NULL	0	PAIRED	NULL	NULL	ILLUMINA	SRR7413373	GCA_005439295.1	Contig	600318	4613818	25	SKESA v. 2.2	Pathogen: environmental/food/other	PRJNA284276	FDA	SAMN09243509	TTU	2016	environmental/other	10056148	USA:TX	NULL	NULL	spinach	NULL	NULL	NULL	Salmonella enterica	NULL	28901	CFSAN	2018-06-22	TTU_024	PDT000334161.1	2018-06-23	28901	AACWMG	AACWMG000000000.1
PDT000173417.2|SAMN06110522|GCA_005411205.1|Salmonella enterica||OSF057944|Pathogen: environmental/food/other	NULL	0	PAIRED	NULL	NULL	ILLUMINA	SRR5120106	GCA_005411205.1	Contig	210211	5160827	72	SKESA v. 2.2	Pathogen: environmental/food/other	PRJNA186035	Center for Food Safety and Applied Nutrition	SAMN06110522	OSF	2014	environmental/other	10028048	USA:CA	NULL	NULL	environmental swab	NULL	NULL	NULL	Salmonella enterica	NULL	28901	CFSAN	2016-12-19	OSF057944	PDT000173417.2	2016-12-19	28901	AACULP	AACULP000000000.1
PDT000568548.1|SAMN12601105||Salmonella enterica||TXACF1901565|Pathogen: environmental/food/other	NULL	0	PAIRED	NULL	NULL	ILLUMINA	SRR9994205	NULL	NULL	133375	4589467	68	NULL	Pathogen: environmental/food/other	PRJNA284276	FDA	SAMN12601105	Texas Department of State Health Services	2019	environmental/other	0	USA:TX	NULL	NULL	Bottom Round, Gooseneck	NULL	NULL	NULL	Salmonella enterica	NULL	28901	CFSAN	2019-08-19	TXACF1901565	PDT000568548.1	2019-08-19	28901	NULL	NULL
PDT000113196.2|SAMN04529448||Salmonella enterica subsp. enterica serovar Enteritidis|Enteritidis|E2016003171|Pathogen: clinical or host-associated	NULL	0	PAIRED	NULL	NULL	ILLUMINA	SRR3217350	NULL	NULL	489999	4696929	27	NULL	Pathogen: clinical or host-associated	PRJNA237212	Minnesota Department of Health	SAMN04529448	Minnesota Department of Health	2016-02	clinical	0	USA:MN	Homo sapiens	NULL	blood	NULL	NULL	NULL	Salmonella enterica subsp. enterica serovar Enteritidis	Enteritidis	28901	CFSAN	2016-03-10	E2016003171	PDT000113196.2	2016-03-10	149539	NULL	NULL
PDT000049369.2|SAMN03275356|GCA_006860145.1|Salmonella enterica||OSF028037|Pathogen: environmental/food/other	NULL	0	PAIRED	NULL	NULL	ILLUMINA	SRR1796050	GCA_006860145.1	Contig	186191	5028587	69	SKESA v. 2.2	Pathogen: environmental/food/other	PRJNA186035	Center for Food Safety and Applied Nutrition	SAMN03275356	OSF	2014-03-17	environmental/other	11924008	USA:MA	NULL	NULL	chicken	NULL	NULL	CFSAN028037	Salmonella enterica	NULL	28901	CFSAN	2015-02-10	OSF028037	PDT000049369.2	2015-02-10	28901	AAGLLJ	AAGLLJ000000000.1
PDT000066151.2|SAMN03656769|GCA_006020475.1|Salmonella enterica||FDA896142-25|Pathogen: environmental/food/other	896142-25	0	PAIRED	NULL	NULL	ILLUMINA	SRR2050952	GCA_006020475.1	Contig	280467	4676208	33	SKESA v. 2.2	Pathogen: environmental/food/other	PRJNA186035	Center for Food Safety and Applied Nutrition	SAMN03656769	FDA	2015-05-06	environmental/other	10883838	USA:CA	NULL	NULL	environmental swab	NULL	NULL	FDA896142-25	Salmonella enterica	NULL	28901	CFSAN	2015-06-04	FDA896142-25	PDT000066151.2	2015-06-04	28901	AAEJBF	AAEJBF000000000.1
PDT000133291.2|SAMN03573338|GCA_005964665.1|Salmonella enterica||OSF032636|Pathogen: environmental/food/other	NULL	0	PAIRED	NULL	NULL	ILLUMINA	SRR3606912	GCA_005964665.1	Contig	70521	5326194	261	SKESA v. 2.2	Pathogen: environmental/food/other	PRJNA186035	Center for Food Safety and Applied Nutrition	SAMN03573338	OSF	2014-05-03	environmental/other	10826198	USA:NC	NULL	NULL	water	NULL	NULL	CFSAN032636	Salmonella enterica	NULL	28901	CFSAN	2016-05-30	OSF032636	PDT000133291.2	2016-05-30	28901	AAEEZT	AAEEZT000000000.1
PDT000144708.2|SAMN05579840|GCA_008942165.1|Salmonella enterica subsp. enterica serovar Enteritidis|Enteritidis|E2016011826|Pathogen: clinical or host-associated	NULL	0	PAIRED	NULL	NULL	ILLUMINA	SRR4039115	GCA_008942165.1	Contig	477929	4694857	19	SKESA v. 2.2	Pathogen: clinical or host-associated	PRJNA237212	Minnesota Department of Health	SAMN05579840	Minnesota Department of Health	2016-08	clinical	14377288	USA:MN	Homo sapiens	NULL	feces	NULL	NULL	NULL	Salmonella enterica subsp. enterica serovar Enteritidis	Enteritidis	28901	CFSAN	2016-08-17	E2016011826	PDT000144708.2	2016-08-19	149539	AALPKS	AALPKS000000000.1
PDT000068530.2|SAMN03464180|GCA_006884665.1|Salmonella enterica||CFSAN030667|Pathogen: environmental/food/other	NULL	0	PAIRED	NULL	NULL	ILLUMINA	SRR2075143	GCA_006884665.1	Contig	66217	4556614	154	SKESA v. 2.2	Pathogen: environmental/food/other	PRJNA186035	Center for Food Safety and Applied Nutrition	SAMN03464180	NULL	2014-09-16	environmental/other	11948558	USA:GA	NULL	NULL	soil	NULL	NULL	CFSAN030667	Salmonella enterica	NULL	28901	CFSAN	2015-06-29	CFSAN030667	PDT000068530.2	2015-06-29	28901	AAGMMM	AAGMMM000000000.1
PDT000297766.2|SAMN08744594|GCA_006206065.1|Salmonella enterica||FDA1042721-001-001|Pathogen: environmental/food/other	1042721-001-001	0	PAIRED	NULL	NULL	ILLUMINA	SRR6889333	GCA_006206065.1	Contig	257616	4945352	51	SKESA v. 2.2	Pathogen: environmental/food/other	PRJNA186035	Center for Food Safety and Applied Nutrition	SAMN08744594	FDA	2018-02-28	environmental/other	11076418	USA:WA	NULL	NULL	raw chicken dog food	NULL	NULL	NULL	Salmonella enterica	NULL	28901	CFSAN	2018-03-23	FDA1042721-001-001	PDT000297766.2	2018-03-23	28901	AAEWKW	AAEWKW000000000.1
PDT000158363.2|SAMN04572894|GCA_006037395.1|Salmonella enterica||OSF048307|Pathogen: environmental/food/other	NULL	0	PAIRED	NULL	NULL	ILLUMINA	SRR5016797	GCA_006037395.1	Contig	121930	4898067	69	SKESA v. 2.2	Pathogen: environmental/food/other	PRJNA186035	Center for Food Safety and Applied Nutrition	SAMN04572894	OSF	2015-11-09	environmental/other	10901448	USA:WA	NULL	NULL	chicken	NULL	NULL	NULL	Salmonella enterica	NULL	28901	CFSAN	2016-11-14	OSF048307	PDT000158363.2	2016-11-14	28901	AAEKFB	AAEKFB000000000.1
PDT000039137.2|SAMN03069614|GCA_006849225.1|Salmonella enterica||CFSAN024130|Pathogen: environmental/food/other	NULL	0	PAIRED	NULL	NULL	ILLUMINA	SRR1576197	GCA_006849225.1	Contig	239145	5223842	80	SKESA v. 2.2	Pathogen: environmental/food/other	PRJNA186035	Center for Food Safety and Applied Nutrition	SAMN03069614	NULL	2014-06	environmental/other	11913108	USA:VA	NULL	NULL	water	NULL	NULL	CFSAN024130	Salmonella enterica	NULL	28901	CFSAN	2014-09-16	CFSAN024130	PDT000039137.2	2014-09-16	28901	AAGKQU	AAGKQU000000000.1
PDT000222721.2|SAMN07229626|GCA_010623505.1|Salmonella enterica subsp. enterica serovar Cerro|Cerro|OH-17-2547|Pathogen: environmental/food/other	NULL	0	PAIRED	NULL	NULL	ILLUMINA	SRR5805403	GCA_010623505.1	Contig	146755	4651883	66	SKESA v. 2.2	Pathogen: environmental/food/other	PRJNA338674	FDA	SAMN07229626	Ohio Dept. of Agriculture	2017	environmental/other	16769278	USA:OH	NULL	NULL	bovine feces	NULL	NULL	NULL	Salmonella enterica subsp. enterica serovar Cerro	Cerro	28901	CFSAN	2017-07-05	OH-17-2547	PDT000222721.2	2017-07-05	340188	AAOEVU	AAOEVU000000000.1
PDT000085385.2|SAMN03780353|GCA_006885585.1|Salmonella enterica subsp. enterica||ADRDL-LA-93-2014|Pathogen: environmental/food/other	NULL	0	PAIRED	NULL	NULL	ILLUMINA	SRR2533789	GCA_006885585.1	Contig	84141	4812344	116	SKESA v. 2.2	Pathogen: environmental/food/other	PRJNA280335	US Food and Drug Administration	SAMN03780353	ADRDL	2014	environmental/other	11949478	USA:AZ	Bos taurus	NULL	bovine liver abscess	NULL	NULL	ADRDL-LA-93-2014	Salmonella enterica subsp. enterica	NULL	28901	FDA	2015-10-01	ADRDL-LA-93-2014	PDT000085385.2	2015-10-01	59201	AAGMVQ	AAGMVQ000000000.1
PDT000517831.1|SAMN10478610|GCA_006335755.1|Salmonella enterica||CFSAN088322|Pathogen: environmental/food/other	NULL	0	PAIRED	NULL	NULL	ILLUMINA	SRR9200767	GCA_006335755.1	Contig	337509	4604707	34	SKESA v. 2.2	Pathogen: environmental/food/other	PRJNA186035	Center for Food Safety and Applied Nutrition	SAMN10478610	FDA CFSAN	2018-11	environmental/other	11214418	USA:AZ	NULL	NULL	Sheep Feces	NULL	NULL	NULL	Salmonella enterica	NULL	28901	CFSAN	2019-06-04	CFSAN088322	PDT000517831.1	2019-06-04	28901	AAFETL	AAFETL000000000.1
PDT000031628.3|SAMN02768831|GCA_008199045.1|Salmonella enterica subsp. enterica serovar Enteritidis|Enteritidis|NY-swgs1268|Pathogen: clinical or host-associated	NULL	0	PAIRED	NULL	NULL	ILLUMINA	SRR1300712	GCA_008199045.1	Contig	318490	4690180	38	SKESA v. 2.2	Pathogen: clinical or host-associated	PRJNA227458	Wadsworth Center / NYSDOH	SAMN02768831	NY	2014-04	clinical	13525758	USA:NY	Homo sapiens	NULL	stool	NULL	NULL	NY-swgs1268	Salmonella enterica subsp. enterica serovar Enteritidis	Enteritidis	28901	CFSAN	2014-06-01	NY-swgs1268	PDT000031628.3	2015-02-10	149539	AAJWEN	AAJWEN000000000.1
PDT000190224.2|SAMN06256028|GCA_006944645.1|Salmonella enterica||TX-ACF1700041|Pathogen: environmental/food/other	NULL	0	PAIRED	NULL	NULL	ILLUMINA	SRR5291643	GCA_006944645.1	Contig	670128	4667841	16	SKESA v. 2.2	Pathogen: environmental/food/other	PRJNA284276	FDA	SAMN06256028	TX	2017	environmental/other	12023188	USA:TX	NULL	NULL	ground beef	NULL	NULL	NULL	Salmonella enterica	NULL	28901	CFSAN	2017-02-27	TX-ACF1700041	PDT000190224.2	2017-02-27	28901	AAGRNU	AAGRNU000000000.1
PDT000142701.2|SAMN04933517|GCA_005968205.1|Salmonella enterica||CFSAN048104|Pathogen: environmental/food/other	NULL	0	PAIRED	NULL	NULL	ILLUMINA	SRR3993719	GCA_005968205.1	Contig	24500	4693019	406	SKESA v. 2.2	Pathogen: environmental/food/other	PRJNA186035	Center for Food Safety and Applied Nutrition	SAMN04933517	FDA	2015-09	environmental/other	10829728	USA:VA	NULL	NULL	creek water	NULL	NULL	NULL	Salmonella enterica	NULL	28901	CFSAN	2016-08-02	CFSAN048104	PDT000142701.2	2016-08-02	28901	AAEFHN	AAEFHN000000000.1
PDT000421854.1|SAMN06115715|GCA_010185325.1|Salmonella enterica||CFSAN057140|Pathogen: environmental/food/other	NULL	0	PAIRED	NULL	NULL	ILLUMINA	SRR5342850	GCA_010185325.1	Contig	194274	4677745	62	SKESA v. 2.2	Pathogen: environmental/food/other	PRJNA186041	Broad Institute	SAMN06115715	FDA	2016-06-14	environmental/other	16282998	USA:MD	NULL	NULL	soil	NULL	NULL	NULL	Salmonella enterica	NULL	28901	CFSAN	2017-03-14	CFSAN057140	PDT000421854.1	2018-12-20	28901	DAAMUL	DAAMUL000000000.1
PDT000278612.2|SAMN08361217|GCA_010163975.1|Salmonella enterica subsp. enterica serovar Senftenberg|Senftenberg|ADRDL-1654|Pathogen: environmental/food/other	NULL	0	PAIRED	NULL	NULL	ILLUMINA	SRR6475642	GCA_010163975.1	Contig	196551	5005000	70	SKESA v. 2.2	Pathogen: environmental/food/other	PRJNA280335	US Food and Drug Administration	SAMN08361217	ADRDL	2017-08-17	environmental/other	16260918	USA:SD	NULL	NULL	swab	NULL	NULL	NULL	Salmonella enterica subsp. enterica serovar Senftenberg	Senftenberg	28901	CFSAN	2018-01-16	ADRDL-1654	PDT000278612.2	2018-01-17	28150	AANFTJ	AANFTJ000000000.1
PDT000060403.2|SAMN03418411|GCA_006868845.1|Salmonella enterica||OSF030271|Pathogen: environmental/food/other	NULL	0	PAIRED	NULL	NULL	ILLUMINA	SRR1974096	GCA_006868845.1	Contig	203430	4782927	49	SKESA v. 2.2	Pathogen: environmental/food/other	PRJNA186035	Center for Food Safety and Applied Nutrition	SAMN03418411	OSF	2014-04-14	environmental/other	11932738	USA:AR	NULL	NULL	chicken	NULL	NULL	CFSAN030271	Salmonella enterica	NULL	28901	CFSAN	2015-04-14	OSF030271	PDT000060403.2	2015-04-14	28901	AAGMAK	AAGMAK000000000.1
PDT000098613.2|SAMN04296034|GCA_006888865.1|Salmonella enterica||CFSAN034449|Pathogen: environmental/food/other	NULL	0	PAIRED	NULL	NULL	ILLUMINA	SRR3038309	GCA_006888865.1	Contig	264389	4898652	89	SKESA v. 2.2	Pathogen: environmental/food/other	PRJNA186035	Center for Food Safety and Applied Nutrition	SAMN04296034	NULL	2014-07-22	environmental/other	11952758	USA:GA	NULL	NULL	soil	NULL	NULL	NULL	Salmonella enterica	NULL	28901	CFSAN	2015-12-21	CFSAN034449	PDT000098613.2	2015-12-21	28901	AAGNKC	AAGNKC000000000.1
PDT000040740.3|SAMN03092693|GCA_008027375.1|Salmonella enterica subsp. enterica serovar Enteritidis|Enteritidis|NY-swgs1495|Pathogen: clinical or host-associated	NULL	0	PAIRED	NULL	NULL	ILLUMINA	SRR1612333	GCA_008027375.1	Contig	412517	4727032	26	SKESA v. 2.2	Pathogen: clinical or host-associated	PRJNA227458	Wadsworth Center / NYSDOH	SAMN03092693	NY	2014-08	clinical	13275098	USA:NY	Homo sapiens	NULL	stool	NULL	NULL	NY-swgs1495	Salmonella enterica subsp. enterica serovar Enteritidis	Enteritidis	28901	CFSAN	2014-10-14	NY-swgs1495	PDT000040740.3	2015-02-10	149539	AAJLGY	AAJLGY000000000.1
PDT000177679.2|SAMN06175308|GCA_005982965.1|Salmonella enterica||OSF058815|Pathogen: environmental/food/other	NULL	0	PAIRED	NULL	NULL	ILLUMINA	SRR5172935	GCA_005982965.1	Contig	298388	4712877	39	SKESA v. 2.2	Pathogen: environmental/food/other	PRJNA186035	Center for Food Safety and Applied Nutrition	SAMN06175308	OSF	2016	environmental/other	10844468	USA:CA	NULL	NULL	environmental swab	NULL	NULL	NULL	Salmonella enterica	NULL	28901	CFSAN	2017-01-13	OSF058815	PDT000177679.2	2017-01-13	28901	AAEGHP	AAEGHP000000000.1
PDT000131623.2|SAMN04993524|GCA_005964245.1|Salmonella enterica||ADRDL15-16824|Pathogen: environmental/food/other	NULL	0	PAIRED	NULL	NULL	ILLUMINA	SRR3571341	GCA_005964245.1	Contig	351480	5013283	48	SKESA v. 2.2	Pathogen: environmental/food/other	PRJNA280335	US Food and Drug Administration	SAMN04993524	ADRDL, SDSU	2015-07-22	environmental/other	10825768	USA:MN	NULL	NULL	Bovine Lung (Bos taurus)	NULL	NULL	NULL	Salmonella enterica	NULL	28901	CFSAN	2016-05-23	ADRDL15-16824	PDT000131623.2	2016-05-23	28901	AAEEYU	AAEEYU000000000.1
PDT000106196.2|SAMN04461112|GCA_006895105.1|Salmonella enterica||CFSAN038597|Pathogen: environmental/food/other	NULL	0	PAIRED	NULL	NULL	ILLUMINA	SRR3152567	GCA_006895105.1	Contig	647572	4540795	22	SKESA v. 2.2	Pathogen: environmental/food/other	PRJNA186035	Center for Food Safety and Applied Nutrition	SAMN04461112	FDA	2015-08-20	environmental/other	11959008	USA:MD	NULL	NULL	cucumbers	NULL	NULL	NULL	Salmonella enterica	NULL	28901	CFSAN	2016-02-08	CFSAN038597	PDT000106196.2	2016-02-08	28901	AAGNVE	AAGNVE000000000.1
PDT000303803.2|SAMN08640393|GCA_007567845.1|Salmonella enterica||OSF076764|Pathogen: environmental/food/other	NULL	0	PAIRED	NULL	NULL	ILLUMINA	SRR6955938	GCA_007567845.1	Contig	128181	4819685	85	SKESA v. 2.2	Pathogen: environmental/food/other	PRJNA186035	Center for Food Safety and Applied Nutrition	SAMN08640393	OSF	2016	environmental/other	12694788	USA:IN	NULL	NULL	Ground Component Turkey	NULL	NULL	NULL	Salmonella enterica	NULL	28901	CFSAN	2018-04-06	OSF076764	PDT000303803.2	2018-04-06	28901	AAIHVU	AAIHVU000000000.1
PDT000365556.1|SAMN09865691||Salmonella enterica subsp. enterica serovar Newport|Newport|W7/14_49RVX|Pathogen: environmental/food/other	NULL	0	PAIRED	NULL	NULL	ILLUMINA	SRR7723977	NULL	NULL	303800	4650243	32	NULL	Pathogen: environmental/food/other	PRJNA186035	Center for Food Safety and Applied Nutrition	SAMN09865691	FDA	2014-07	environmental/other	0	USA:VA	NULL	NULL	water (10 gal)	NULL	NULL	CFSAN024204	Salmonella enterica subsp. enterica serovar Newport	Newport	28901	CFSAN	2018-08-20	W7/14_49RVX	PDT000365556.1	2018-08-21	108619	NULL	NULL
PDT000490240.1|SAMN11417643|GCA_005598375.1|Salmonella enterica||FDA1084956-C002-018|Pathogen: environmental/food/other	1084956-C002-018	0	PAIRED	NULL	NULL	ILLUMINA	SRR8895778	GCA_005598375.1	Contig	227948	4740431	36	SKESA v. 2.2	Pathogen: environmental/food/other	PRJNA186035	Center for Food Safety and Applied Nutrition	SAMN11417643	FDA	2019-02-28	environmental/other	10318388	USA:WI	NULL	NULL	Frozen Poultry Hearts and Livers	NULL	NULL	NULL	Salmonella enterica	NULL	28901	CFSAN	2019-04-15	FDA1084956-C002-018	PDT000490240.1	2019-04-15	28901	AADHRN	AADHRN000000000.1
PDT000049526.2|SAMN03275363|GCA_006015775.1|Salmonella enterica||OSF028044|Pathogen: environmental/food/other	NULL	0	PAIRED	NULL	NULL	ILLUMINA	SRR1799716	GCA_006015775.1	Contig	232066	4690519	45	SKESA v. 2.2	Pathogen: environmental/food/other	PRJNA186035	Center for Food Safety and Applied Nutrition	SAMN03275363	OSF	2014-03-17	environmental/other	10878148	USA:OH	NULL	NULL	chicken	NULL	NULL	CFSAN028044	Salmonella enterica	NULL	28901	CFSAN	2015-02-12	OSF028044	PDT000049526.2	2015-02-19	28901	AAEISH	AAEISH000000000.1
PDT000430641.1|SAMN10695670|GCA_005711195.1|Salmonella enterica||OSF089891|Pathogen: environmental/food/other	NULL	0	PAIRED	NULL	NULL	ILLUMINA	SRR8397388	GCA_005711195.1	Contig	134560	4683881	83	SKESA v. 2.2	Pathogen: environmental/food/other	PRJNA186035	Center for Food Safety and Applied Nutrition	SAMN10695670	OSF	2018	environmental/other	10505468	USA:MN	NULL	NULL	boneless beef	NULL	NULL	NULL	Salmonella enterica	NULL	28901	CFSAN	2019-01-04	OSF089891	PDT000430641.1	2019-01-04	28901	AADQNZ	AADQNZ000000000.1
PDT000101798.2|SAMN04386010|GCA_005958585.1|Salmonella enterica||TX-ACF1503392|Pathogen: environmental/food/other	NULL	0	PAIRED	NULL	NULL	ILLUMINA	SRR3096074	GCA_005958585.1	Contig	43309	4702943	214	SKESA v. 2.2	Pathogen: environmental/food/other	PRJNA284276	FDA	SAMN04386010	TX	2015	environmental/other	10820098	USA:TX	NULL	NULL	raw ground beef	NULL	NULL	NULL	Salmonella enterica	NULL	28901	CFSAN	2016-01-11	TX-ACF1503392	PDT000101798.2	2016-01-11	28901	AAEENF	AAEENF000000000.1
PDT000177703.2|SAMN06175277|GCA_006941855.1|Salmonella enterica||OSF058847|Pathogen: environmental/food/other	NULL	0	PAIRED	NULL	NULL	ILLUMINA	SRR5173490	GCA_006941855.1	Contig	132455	4831724	96	SKESA v. 2.2	Pathogen: environmental/food/other	PRJNA186035	Center for Food Safety and Applied Nutrition	SAMN06175277	OSF	2016	environmental/other	12019728	USA:CA	NULL	NULL	Finished Fertilizer	NULL	NULL	NULL	Salmonella enterica	NULL	28901	CFSAN	2017-01-13	OSF058847	PDT000177703.2	2017-01-13	28901	AAGRHN	AAGRHN000000000.1
PDT000709035.1|SAMN14376236||Salmonella enterica||CFSAN098097|Pathogen: environmental/food/other	NULL	0	PAIRED	NULL	NULL	ILLUMINA	SRR11305776	NULL	NULL	312090	4797525	40	NULL	Pathogen: environmental/food/other	PRJNA186035	Center for Food Safety and Applied Nutrition	SAMN14376236	FDA	2018-02-12	environmental/other	0	USA:AZ	NULL	NULL	Poultry manure (Gallus gallus)	NULL	NULL	NULL	Salmonella enterica	NULL	28901	CFSAN	2020-03-13	CFSAN098097	PDT000709035.1	2020-03-13	28901	NULL	NULL
PDT000463950.1|SAMN10883335|GCA_006526255.1|Salmonella enterica subsp. enterica serovar Liverpool|Liverpool|AG19-0058|Pathogen: environmental/food/other	NULL	0	PAIRED	NULL	NULL	ILLUMINA	SRR8544199	GCA_006526255.1	Contig	49549	4696756	186	SKESA v. 2.2	Pathogen: environmental/food/other	PRJNA338674	FDA	SAMN10883335	Ohio ADDL	2014	environmental/other	11579888	USA:OH	NULL	NULL	Bos taurus, Pooled tissue	NULL	NULL	NULL	Salmonella enterica subsp. enterica serovar Liverpool	Liverpool	28901	CFSAN	2019-02-07	AG19-0058	PDT000463950.1	2019-02-15	216804	AAFNYX	AAFNYX000000000.1
PDT000356657.1|SAMN09753718|GCA_005760875.1|Salmonella enterica||OSF084005|Pathogen: environmental/food/other	NULL	0	PAIRED	NULL	NULL	ILLUMINA	SRR7634223	GCA_005760875.1	Contig	79784	4715490	121	SKESA v. 2.2	Pathogen: environmental/food/other	PRJNA186035	Center for Food Safety and Applied Nutrition	SAMN09753718	OSF	2017	environmental/other	10598638	USA:KS	NULL	NULL	Environmental sponge	NULL	NULL	NULL	Salmonella enterica	NULL	28901	CFSAN	2018-08-01	OSF084005	PDT000356657.1	2018-08-01	28901	AADTPP	AADTPP000000000.1
PDT000135771.3|SAMN04451093|GCA_007838795.1|Salmonella enterica||OSF045635|Pathogen: environmental/food/other	NULL	0	PAIRED	NULL	NULL	ILLUMINA	SRR3734023	GCA_007838795.1	Contig	372069	4815383	36	SKESA v. 2.2	Pathogen: environmental/food/other	PRJNA186035	Center for Food Safety and Applied Nutrition	SAMN04451093	OSF	2015-04-22	environmental/other	13003058	USA:IN	NULL	NULL	chicken	NULL	NULL	NULL	Salmonella enterica	NULL	28901	CFSAN	2016-06-30	OSF045635	PDT000135771.3	2016-06-30	28901	AAIZGH	AAIZGH000000000.1
PDT000259481.3|SAMN07774604|GCA_006392155.1|Salmonella enterica||OSF070503|Pathogen: environmental/food/other	NULL	0	PAIRED	NULL	NULL	ILLUMINA	SRR6236806	GCA_006392155.1	Contig	120640	5155194	105	SKESA v. 2.2	Pathogen: environmental/food/other	PRJNA186035	Center for Food Safety and Applied Nutrition	SAMN07774604	OSF	2015	environmental/other	11398268	USA:IN	NULL	NULL	Finished Ground Chicken	NULL	NULL	NULL	Salmonella enterica	NULL	28901	CFSAN	2017-10-31	OSF070503	PDT000259481.3	2017-10-31	28901	AAFGPT	AAFGPT000000000.1
PDT000133232.2|SAMN03573315|GCA_005964645.1|Salmonella enterica||OSF032613|Pathogen: environmental/food/other	NULL	0	PAIRED	NULL	NULL	ILLUMINA	SRR3606720	GCA_005964645.1	Contig	184096	4775270	57	SKESA v. 2.2	Pathogen: environmental/food/other	PRJNA186035	Center for Food Safety and Applied Nutrition	SAMN03573315	OSF	2014-05-16	environmental/other	10826168	USA:AR	NULL	NULL	chicken	NULL	NULL	CFSAN032613	Salmonella enterica	NULL	28901	CFSAN	2016-05-30	OSF032613	PDT000133232.2	2016-05-30	28901	AAEEZG	AAEEZG000000000.1
PDT000216216.3|SAMN06921853|GCA_005900205.1|Salmonella enterica||OSF063775|Pathogen: environmental/food/other	NULL	0	PAIRED	NULL	NULL	ILLUMINA	SRR5649848	GCA_005900205.1	Contig	54339	4926107	195	SKESA v. 2.2	Pathogen: environmental/food/other	PRJNA186035	Center for Food Safety and Applied Nutrition	SAMN06921853	OSF	2017	environmental/other	10761148	USA:MN	NULL	NULL	boneless beef	NULL	NULL	NULL	Salmonella enterica	NULL	28901	CFSAN	2017-06-07	OSF063775	PDT000216216.3	2017-06-07	28901	AAEAKM	AAEAKM000000000.1
PDT000032622.3|SAMN02843412|GCA_011450735.1|Salmonella enterica subsp. enterica serovar Typhimurium|Typhimurium|FDA860020 1-1|Pathogen: environmental/food/other	860020 1-1	0	PAIRED	NULL	NULL	ILLUMINA	SRR1411109	GCA_011450735.1	Contig	223105	4933443	62	SKESA v. 2.2	Pathogen: environmental/food/other	PRJNA186035	Center for Food Safety and Applied Nutrition	SAMN02843412	FDA	2014-05-01	environmental/other	17791308	USA:FL	mouse	NULL	frozen fuzzie feeder mice	NULL	NULL	FDA860020 1-1	Salmonella enterica subsp. enterica serovar Typhimurium	Typhimurium	28901	CFSAN	2014-06-16	FDA860020 1-1	PDT000032622.3	2015-02-10	90371	AAQAYB	AAQAYB000000000.1
PDT000040633.3|SAMN03097560|GCA_006860005.1|Salmonella enterica subsp. enterica||FDA869841 60-1|Pathogen: environmental/food/other	869841 60-1	0	PAIRED	NULL	NULL	ILLUMINA	SRR1612353	GCA_006860005.1	Contig	318622	5003915	51	SKESA v. 2.2	Pathogen: environmental/food/other	PRJNA186035	Center for Food Safety and Applied Nutrition	SAMN03097560	FDA	2014-09-15	environmental/other	11923868	USA:OK	NULL	NULL	environmental swabs	NULL	NULL	FDA869841 60-1	Salmonella enterica subsp. enterica	NULL	28901	CFSAN	2014-10-14	FDA869841 60-1	PDT000040633.3	2015-02-10	59201	AAGLKK	AAGLKK000000000.1
PDT000302588.2|SAMN08783957|GCA_006270515.1|Salmonella enterica||FDA1031137-S010-125|Pathogen: environmental/food/other	1031137-S010-125	0	PAIRED	NULL	NULL	ILLUMINA	SRR6926448	GCA_006270515.1	Contig	98136	4716319	106	SKESA v. 2.2	Pathogen: environmental/food/other	PRJNA186035	Center for Food Safety and Applied Nutrition	SAMN08783957	FDA	2018	environmental/other	11141308	USA:UT	NULL	NULL	Kratom	NULL	NULL	NULL	Salmonella enterica	NULL	28901	CFSAN	2018-04-02	FDA1031137-S010-125	PDT000302588.2	2018-04-02	28901	AAFAEF	AAFAEF000000000.1
PDT000293139.2|SAMN08368739|GCA_006201545.1|Salmonella enterica||OSF074797|Pathogen: environmental/food/other	NULL	0	PAIRED	NULL	NULL	ILLUMINA	SRR6814026	GCA_006201545.1	Contig	169832	4937830	56	SKESA v. 2.2	Pathogen: environmental/food/other	PRJNA186035	Center for Food Safety and Applied Nutrition	SAMN08368739	OSF	2016	environmental/other	11071868	USA:IN	NULL	NULL	Ground Component Turkey	NULL	NULL	NULL	Salmonella enterica	NULL	28901	CFSAN	2018-03-07	OSF074797	PDT000293139.2	2018-03-07	28901	AAEWCA	AAEWCA000000000.1
PDT000052302.2|SAMN03431309||Salmonella enterica subsp. enterica serovar Montevideo|Montevideo|VA-WGS-00414|Pathogen: environmental/food/other	NULL	0	PAIRED	NULL	NULL	ILLUMINA	SRR1947035	NULL	NULL	229265	4612219	40	NULL	Pathogen: environmental/food/other	PRJNA219491	FDA/CFSAN	SAMN03431309	VA	2014-09-29	environmental/other	0	USA:NC	NULL	NULL	raw ground beef	NULL	NULL	VA-WGS-00414	Salmonella enterica subsp. enterica serovar Montevideo	Montevideo	28901	CFSAN	2015-03-30	VA-WGS-00414	PDT000052302.2	2015-03-31	115981	NULL	NULL
PDT000509760.1|SAMN11889593|GCA_006006845.1|Salmonella enterica||CFSAN077133|Pathogen: environmental/food/other	NULL	0	PAIRED	NULL	NULL	ILLUMINA	SRR9155812	GCA_006006845.1	Contig	514468	4624230	26	SKESA v. 2.2	Pathogen: environmental/food/other	PRJNA186035	Center for Food Safety and Applied Nutrition	SAMN11889593	FDA	2017-09-21	environmental/other	10868328	USA:CA	NULL	NULL	poultry manure	NULL	NULL	NULL	Salmonella enterica	NULL	28901	CFSAN	2019-05-29	CFSAN077133	PDT000509760.1	2019-05-29	28901	AAEIBO	AAEIBO000000000.1
PDT000630216.1|SAMN13322209||Salmonella enterica subsp. enterica||CFSAN086252|Pathogen: environmental/food/other	NULL	0	PAIRED	NULL	NULL	ILLUMINA	SRR10484068	NULL	NULL	81147	4980657	146	NULL	Pathogen: environmental/food/other	PRJNA186035	Center for Food Safety and Applied Nutrition	SAMN13322209	KRS	2017	environmental/other	0	USA:FL	NULL	NULL	Chicken litter	NULL	NULL	NULL	Salmonella enterica subsp. enterica	NULL	28901	CFSAN	2019-11-19	CFSAN086252	PDT000630216.1	2019-11-19	59201	NULL	NULL
PDT000245437.2|SAMN07713953|GCA_005524575.1|Salmonella enterica||OSF069260|Pathogen: environmental/food/other	NULL	0	PAIRED	NULL	NULL	ILLUMINA	SRR6109343	GCA_005524575.1	Contig	323039	4584072	22	SKESA v. 2.2	Pathogen: environmental/food/other	PRJNA186035	Center for Food Safety and Applied Nutrition	SAMN07713953	OSF	2015	environmental/other	10148328	USA:AZ	NULL	NULL	Raw Product	NULL	NULL	NULL	Salmonella enterica	NULL	28901	CFSAN	2017-09-27	OSF069260	PDT000245437.2	2017-09-28	28901	AADCIX	AADCIX000000000.1
PDT000114389.2|SAMN04517022|GCA_006898365.1|Salmonella enterica||OSF047012|Pathogen: environmental/food/other	NULL	0	PAIRED	NULL	NULL	ILLUMINA	SRR3225408	GCA_006898365.1	Contig	65174	4795855	148	SKESA v. 2.2	Pathogen: environmental/food/other	PRJNA186035	Center for Food Safety and Applied Nutrition	SAMN04517022	OSF	2015-09-30	environmental/other	11962328	USA:IN	NULL	NULL	ground chicken	NULL	NULL	NULL	Salmonella enterica	NULL	28901	CFSAN	2016-03-14	OSF047012	PDT000114389.2	2016-03-14	28901	AAGOCA	AAGOCA000000000.1
PDT000181527.2|SAMN03464052|GCA_005984065.1|Salmonella enterica||CFSAN029953|Pathogen: environmental/food/other	NULL	0	PAIRED	NULL	NULL	ILLUMINA	SRR5209161	GCA_005984065.1	Contig	336379	4726219	39	SKESA v. 2.2	Pathogen: environmental/food/other	PRJNA186035	Center for Food Safety and Applied Nutrition	SAMN03464052	FDA	2014-08-04	environmental/other	10845558	USA:NC	NULL	NULL	water	NULL	NULL	CFSAN029953	Salmonella enterica	NULL	28901	CFSAN	2017-01-27	CFSAN029953	PDT000181527.2	2017-01-27	28901	AAEGKS	AAEGKS000000000.1
PDT000062320.2|SAMN03463997|GCA_006018295.1|Salmonella enterica||CFSAN029898|Pathogen: environmental/food/other	NULL	0	PAIRED	NULL	NULL	ILLUMINA	SRR1997816	GCA_006018295.1	Contig	131029	5093732	155	SKESA v. 2.2	Pathogen: environmental/food/other	PRJNA186035	Center for Food Safety and Applied Nutrition	SAMN03463997	FDA	2014-07-07	environmental/other	10880658	USA:NC	NULL	NULL	soil	NULL	NULL	CFSAN029898	Salmonella enterica	NULL	28901	CFSAN	2015-04-26	CFSAN029898	PDT000062320.2	2015-04-26	28901	AAEIXX	AAEIXX000000000.1
PDT000092418.2|SAMN04217880||Salmonella enterica subsp. enterica serovar Enteritidis|Enteritidis|E2015014853|Pathogen: clinical or host-associated	NULL	0	PAIRED	NULL	NULL	ILLUMINA	SRR2831441	NULL	NULL	375728	4725125	30	NULL	Pathogen: clinical or host-associated	PRJNA237212	Minnesota Department of Health	SAMN04217880	Minnesota Department of Health	2015-10	clinical	0	USA:SD	Homo sapiens	NULL	blood	NULL	NULL	NULL	Salmonella enterica subsp. enterica serovar Enteritidis	Enteritidis	28901	CFSAN	2015-10-27	E2015014853	PDT000092418.2	2015-10-29	149539	NULL	NULL
PDT000093061.2|SAMN03702108|GCA_005954565.1|Salmonella enterica||OSF033285|Pathogen: environmental/food/other	NULL	0	PAIRED	NULL	NULL	ILLUMINA	SRR2890090	GCA_005954565.1	Contig	85354	4735668	142	SKESA v. 2.2	Pathogen: environmental/food/other	PRJNA186035	Center for Food Safety and Applied Nutrition	SAMN03702108	OSF	2014-09-25	environmental/other	10816088	USA:WA	NULL	NULL	chicken meal	NULL	NULL	CFSAN033285	Salmonella enterica	NULL	28901	CFSAN	2015-11-02	OSF033285	PDT000093061.2	2015-11-02	28901	AAEEFN	AAEEFN000000000.1
PDT000482226.1|SAMN10396134|GCA_005742565.1|Salmonella enterica||OSF087453|Pathogen: environmental/food/other	NULL	0	PAIRED	NULL	NULL	ILLUMINA	SRR8781985	GCA_005742565.1	Contig	244363	4578736	41	SKESA v. 2.2	Pathogen: environmental/food/other	PRJNA186035	Center for Food Safety and Applied Nutrition	SAMN10396134	OSF	2017	environmental/other	10545428	USA:SC	NULL	NULL	Environmental sponge	NULL	NULL	NULL	Salmonella enterica	NULL	28901	CFSAN	2019-03-25	OSF087453	PDT000482226.1	2019-03-25	28901	AADSDV	AADSDV000000000.1
PDT000172348.2|SAMN06034033|GCA_009064865.1|Salmonella enterica subsp. enterica serovar Newport|Newport|E2015001337|Pathogen: environmental/food/other	NULL	0	PAIRED	NULL	NULL	ILLUMINA	SRR5117055	GCA_009064865.1	Contig	419492	5038758	43	SKESA v. 2.2	Pathogen: environmental/food/other	PRJNA215333	FDA/CFSAN	SAMN06034033	Minnesota Department of Health	2014-11	environmental/other	14509398	USA:MN	NULL	NULL	equine liver	NULL	NULL	NULL	Salmonella enterica subsp. enterica serovar Newport	Newport	28901	CFSAN	2016-12-16	E2015001337	PDT000172348.2	2016-12-16	108619	AALUHU	AALUHU000000000.1
PDT000086146.3|SAMN03780318|GCA_007838875.1|Salmonella enterica subsp. enterica||ADRDL-LA-58-2014|Pathogen: environmental/food/other	NULL	0	PAIRED	NULL	NULL	ILLUMINA	SRR2545347	GCA_007838875.1	Contig	95139	4919261	116	SKESA v. 2.2	Pathogen: environmental/food/other	PRJNA280335	US Food and Drug Administration	SAMN03780318	ADRDL	2014	environmental/other	13003138	USA:KS	Bos taurus	NULL	bovine liver abscess	NULL	NULL	ADRDL-LA-58-2014	Salmonella enterica subsp. enterica	NULL	28901	FDA	2015-10-06	ADRDL-LA-58-2014	PDT000086146.3	2016-07-01	59201	AAIZGL	AAIZGL000000000.1
PDT000356682.1|SAMN09753706|GCA_005681095.1|Salmonella enterica||JWC-7130|Pathogen: environmental/food/other	NULL	0	PAIRED	NULL	NULL	ILLUMINA	SRR7634257	GCA_005681095.1	Contig	197202	4990239	85	SKESA v. 2.2	Pathogen: environmental/food/other	PRJNA312217	FDA	SAMN09753706	OSU-Waite-Cusic	2014-06-17	environmental/other	10460388	USA:OR	NULL	NULL	Chicken slaughter - chill tank (Gallus gallus)	NULL	NULL	NULL	Salmonella enterica	NULL	28901	CFSAN	2018-08-01	JWC-7130	PDT000356682.1	2018-08-01	28901	AADNTV	AADNTV000000000.1
PDT000309304.2|SAMN08923865|GCA_006284515.1|Salmonella enterica||OSF078716|Pathogen: environmental/food/other	NULL	0	PAIRED	NULL	NULL	ILLUMINA	SRR7065403	GCA_006284515.1	Contig	238562	4778147	32	SKESA v. 2.2	Pathogen: environmental/food/other	PRJNA186035	Center for Food Safety and Applied Nutrition	SAMN08923865	OSF	2016	environmental/other	11155318	USA:IN	NULL	NULL	Finished Ground Turkey	NULL	NULL	NULL	Salmonella enterica	NULL	28901	CFSAN	2018-04-25	OSF078716	PDT000309304.2	2018-04-25	28901	AAFAXI	AAFAXI000000000.1
PDT000430768.1|SAMN10690077|GCA_005823505.1|Salmonella enterica||AG18-0107|Pathogen: environmental/food/other	NULL	0	PAIRED	NULL	NULL	ILLUMINA	SRR8397556	GCA_005823505.1	Contig	94658	4756627	92	SKESA v. 2.2	Pathogen: environmental/food/other	PRJNA338674	FDA	SAMN10690077	Ohio ADDL	2015	environmental/other	10666968	USA:OH	NULL	NULL	Bos taurus, Feces	NULL	NULL	NULL	Salmonella enterica	NULL	28901	CFSAN	2019-01-04	AG18-0107	PDT000430768.1	2019-01-04	28901	AADWKF	AADWKF000000000.1
PDT000266914.2|SAMN08040192|GCA_007099685.1|Salmonella enterica||OSF071807|Pathogen: environmental/food/other	NULL	0	PAIRED	NULL	NULL	ILLUMINA	SRR6321919	GCA_007099685.1	Contig	45920	4587250	181	SKESA v. 2.2	Pathogen: environmental/food/other	PRJNA186035	Center for Food Safety and Applied Nutrition	SAMN08040192	OSF	2016	environmental/other	12211398	USA:IN	NULL	NULL	Ground Component Chicken	NULL	NULL	NULL	Salmonella enterica	NULL	28901	CFSAN	2017-11-24	OSF071807	PDT000266914.2	2017-11-24	28901	AAHBTD	AAHBTD000000000.1
PDT000135768.4|SAMN04451096|GCA_005899885.1|Salmonella enterica||OSF045638|Pathogen: environmental/food/other	NULL	0	PAIRED	NULL	NULL	ILLUMINA	SRR3734020	GCA_005899885.1	Contig	259720	5125813	59	SKESA v. 2.2	Pathogen: environmental/food/other	PRJNA186035	Center for Food Safety and Applied Nutrition	SAMN04451096	OSF	2015-04-22	environmental/other	10760828	USA:IN	NULL	NULL	chicken	NULL	NULL	NULL	Salmonella enterica	NULL	28901	CFSAN	2016-06-30	OSF045638	PDT000135768.4	2016-06-30	28901	AAEAJY	AAEAJY000000000.1
PDT000035615.3|SAMN02905685|GCA_011454455.1|Salmonella enterica subsp. enterica serovar Enteritidis|Enteritidis|NY-swgs1356|Pathogen: clinical or host-associated	NULL	0	PAIRED	NULL	NULL	ILLUMINA	SRR1521521	GCA_011454455.1	Contig	171517	4743674	68	SKESA v. 2.2	Pathogen: clinical or host-associated	PRJNA227458	Wadsworth Center / NYSDOH	SAMN02905685	NY	2014-06	clinical	17795028	USA:NY	Homo sapiens	NULL	wound	NULL	NULL	NY-swgs1356	Salmonella enterica subsp. enterica serovar Enteritidis	Enteritidis	28901	CFSAN	2014-07-21	NY-swgs1356	PDT000035615.3	2015-02-10	149539	AAQBFG	AAQBFG000000000.1
PDT000163806.2|SAMN06033816|GCA_006102935.1|Salmonella enterica||OSF056596|Pathogen: environmental/food/other	NULL	0	PAIRED	NULL	NULL	ILLUMINA	SRR5070632	GCA_006102935.1	Contig	98430	4812743	120	SKESA v. 2.2	Pathogen: environmental/food/other	PRJNA186035	Center for Food Safety and Applied Nutrition	SAMN06033816	OSF	2014	environmental/other	10968318	USA:CA	NULL	NULL	Finished Fertilizers	NULL	NULL	NULL	Salmonella enterica	NULL	28901	CFSAN	2016-12-02	OSF056596	PDT000163806.2	2016-12-02	28901	AAEPCL	AAEPCL000000000.1
PDT000198205.2|SAMN06322113|GCA_007199335.1|Salmonella enterica subsp. enterica serovar Typhimurium|Typhimurium|NC_E4-F1L8|Pathogen: environmental/food/other	NULL	0	PAIRED	NULL	NULL	ILLUMINA	SRR5386015	GCA_007199335.1	Contig	199855	5000616	61	SKESA v. 2.2	Pathogen: environmental/food/other	PRJNA293224	US Food and Drug Administration	SAMN06322113	Thakur	2014	environmental/other	12325748	USA:TN	NULL	NULL	Litter	NULL	NULL	NULL	Salmonella enterica subsp. enterica serovar Typhimurium	Typhimurium	28901	CFSAN	2017-03-29	NC_E4-F1L8	PDT000198205.2	2017-03-29	90371	AAHHLG	AAHHLG000000000.1
PDT000429641.1|SAMN10686372|GCA_005822525.1|Salmonella enterica||AG18-0038|Pathogen: environmental/food/other	NULL	0	PAIRED	NULL	NULL	ILLUMINA	SRR8385597	GCA_005822525.1	Contig	84069	4678714	112	SKESA v. 2.2	Pathogen: environmental/food/other	PRJNA338674	FDA	SAMN10686372	Ohio ADDL	2018-11-29	environmental/other	10665998	USA:OH	NULL	NULL	Bos taurus, Feces	NULL	NULL	NULL	Salmonella enterica	NULL	28901	CFSAN	2019-01-02	AG18-0038	PDT000429641.1	2019-01-02	28901	AADWHL	AADWHL000000000.1
PDT000294482.3|SAMN02847668|GCA_005612015.1|Salmonella enterica||FDA825799-76|Pathogen: environmental/food/other	825799-76	0	PAIRED	NULL	NULL	ILLUMINA	SRR6832926,SRR7702404	GCA_005612015.1	Contig	67065	4626062	123	SKESA v. 2.2	Pathogen: environmental/food/other	PRJNA186035	Center for Food Safety and Applied Nutrition	SAMN02847668	FDA	2014-03-19	environmental/other	10336028	USA:VT	NULL	NULL	swab	NULL	NULL	FDA825799-76	Salmonella enterica	NULL	28901	CFSAN	2018-08-16	FDA825799-76	PDT000294482.3	2018-08-16	28901	AADIRR	AADIRR000000000.1
PDT000139551.10|SAMN05416152|GCA_005440055.1|Salmonella enterica||CFSAN042910|Pathogen: environmental/food/other	NULL	0	PAIRED	NULL	NULL	ILLUMINA	SRR4012575	GCA_005440055.1	Contig	86865	5482206	264	SKESA v. 2.2	Pathogen: environmental/food/other	PRJNA186035	Center for Food Safety and Applied Nutrition	SAMN05416152	FDA	2015-09-02	environmental/other	10056938	USA:NJ	NULL	NULL	water	NULL	NULL	NULL	Salmonella enterica	NULL	28901	CFSAN	2016-08-08	CFSAN042910	PDT000139551.10	2018-06-26	28901	AACWNC	AACWNC000000000.1
PDT000368044.2|SAMN09850707|GCA_006143525.1|Salmonella enterica||OH-18-18132-2|Pathogen: environmental/food/other	NULL	0	PAIRED	NULL	NULL	ILLUMINA	SRR7765221	GCA_006143525.1	Contig	104716	4759635	78	SKESA v. 2.2	Pathogen: environmental/food/other	PRJNA338674	FDA	SAMN09850707	Ohio ADDL	2018	environmental/other	11011078	USA:TN	NULL	NULL	Pork sausage	NULL	NULL	NULL	Salmonella enterica	NULL	28901	CFSAN	2018-08-29	OH-18-18132-2	PDT000368044.2	2018-10-29	28901	AAERZO	AAERZO000000000.1
PDT000095578.3|SAMN04296001|GCA_005955705.1|Salmonella enterica||CFSAN034416|Pathogen: environmental/food/other	NULL	0	PAIRED	NULL	NULL	ILLUMINA	SRR2968957,SRR2981063	GCA_005955705.1	Contig	372808	4749698	29	SKESA v. 2.2	Pathogen: environmental/food/other	PRJNA186035	Center for Food Safety and Applied Nutrition	SAMN04296001	NULL	2014-07-09	environmental/other	10817228	USA:NC	NULL	NULL	water	NULL	NULL	NULL	Salmonella enterica	NULL	28901	CFSAN	2015-12-08	CFSAN034416	PDT000095578.3	2015-12-08	28901	AAEEKC	AAEEKC000000000.1
PDT000688232.1|SAMN14145866||Salmonella enterica subsp. enterica||CFSAN094935|Pathogen: environmental/food/other	NULL	0	PAIRED	NULL	NULL	ILLUMINA	SRR11122738	NULL	NULL	214105	4746197	48	NULL	Pathogen: environmental/food/other	PRJNA186035	Center for Food Safety and Applied Nutrition	SAMN14145866	FDA	2018-07	environmental/other	0	USA:PA	NULL	NULL	environmental water	NULL	NULL	NULL	Salmonella enterica subsp. enterica	NULL	28901	CFSAN	2020-02-20	CFSAN094935	PDT000688232.1	2020-02-20	59201	NULL	NULL
PDT000162240.2|SAMN04590265|GCA_005977685.1|Salmonella enterica||OSF048483|Pathogen: environmental/food/other	NULL	0	PAIRED	NULL	NULL	ILLUMINA	SRR5040886	GCA_005977685.1	Contig	95747	4782248	97	SKESA v. 2.2	Pathogen: environmental/food/other	PRJNA186035	Center for Food Safety and Applied Nutrition	SAMN04590265	OSF	2015-11-20	environmental/other	10839208	USA:IN	NULL	NULL	ground chicken	NULL	NULL	NULL	Salmonella enterica	NULL	28901	CFSAN	2016-11-21	OSF048483	PDT000162240.2	2016-11-21	28901	AAEFXW	AAEFXW000000000.1
PDT000139488.5|SAMN05416089|GCA_005759145.1|Salmonella enterica||CFSAN042847|Pathogen: environmental/food/other	NULL	0	PAIRED	NULL	NULL	ILLUMINA	SRR4012324	GCA_005759145.1	Contig	185437	4706172	52	SKESA v. 2.2	Pathogen: environmental/food/other	PRJNA186035	Center for Food Safety and Applied Nutrition	SAMN05416089	FDA	2015-08-06	environmental/other	10596018	USA:NJ	NULL	NULL	water	NULL	NULL	NULL	Salmonella enterica	NULL	28901	CFSAN	2016-08-08	CFSAN042847	PDT000139488.5	2018-06-26	28901	AADTNC	AADTNC000000000.1
PDT000060739.2|SAMN03455304|GCA_006869545.1|Salmonella enterica||OSF030771|Pathogen: environmental/food/other	NULL	0	PAIRED	NULL	NULL	ILLUMINA	SRR1982203	GCA_006869545.1	Contig	77327	4986385	112	SKESA v. 2.2	Pathogen: environmental/food/other	PRJNA186035	Center for Food Safety and Applied Nutrition	SAMN03455304	OSF	2014-05-12	environmental/other	11933438	USA:NE	NULL	NULL	chicken	NULL	NULL	CFSAN030771	Salmonella enterica	NULL	28901	CFSAN	2015-04-20	OSF030771	PDT000060739.2	2015-04-20	28901	AAGMDS	AAGMDS000000000.1
PDT000161858.2|SAMN04572921|GCA_005977245.1|Salmonella enterica||OSF048328|Pathogen: environmental/food/other	NULL	0	PAIRED	NULL	NULL	ILLUMINA	SRR5037887	GCA_005977245.1	Contig	69451	4938216	142	SKESA v. 2.2	Pathogen: environmental/food/other	PRJNA186035	Center for Food Safety and Applied Nutrition	SAMN04572921	OSF	2015-11-11	environmental/other	10838768	USA:WA	NULL	NULL	environmental	NULL	NULL	NULL	Salmonella enterica	NULL	28901	CFSAN	2016-11-18	OSF048328	PDT000161858.2	2016-11-18	28901	AAEFXD	AAEFXD000000000.1
PDT000183061.3|SAMN06213739|GCA_006391495.1|Salmonella enterica||OSF059217|Pathogen: environmental/food/other	NULL	0	PAIRED	NULL	NULL	ILLUMINA	SRR5217558	GCA_006391495.1	Contig	126801	5064986	87	SKESA v. 2.2	Pathogen: environmental/food/other	PRJNA186035	Center for Food Safety and Applied Nutrition	SAMN06213739	OSF	2016	environmental/other	11397608	USA:IN	NULL	NULL	Finished Ground Chicken	NULL	NULL	NULL	Salmonella enterica	NULL	28901	CFSAN	2017-01-30	OSF059217	PDT000183061.3	2017-01-30	28901	AAFGNK	AAFGNK000000000.1
PDT000688226.1|SAMN14145855||Salmonella enterica subsp. enterica||CFSAN094888|Pathogen: environmental/food/other	NULL	0	PAIRED	NULL	NULL	ILLUMINA	SRR11122732	NULL	NULL	312591	4967224	49	NULL	Pathogen: environmental/food/other	PRJNA186035	Center for Food Safety and Applied Nutrition	SAMN14145855	FDA	2018-05	environmental/other	0	USA:PA	NULL	NULL	environmental water	NULL	NULL	NULL	Salmonella enterica subsp. enterica	NULL	28901	CFSAN	2020-02-20	CFSAN094888	PDT000688226.1	2020-02-20	59201	NULL	NULL
PDT000193056.2|SAMN06174689|GCA_006948725.1|Salmonella enterica||NSUOC-0243-W2H|Pathogen: environmental/food/other	NULL	0	PAIRED	NULL	NULL	ILLUMINA	SRR5341915	GCA_006948725.1	Contig	730274	4651153	24	SKESA v. 2.2	Pathogen: environmental/food/other	PRJNA342956	FDA	SAMN06174689	Nova	2016-04-11	environmental/other	12028128	USA:FL	NULL	NULL	water	NULL	NULL	NULL	Salmonella enterica	NULL	28901	CFSAN	2017-03-14	NSUOC-0243-W2H	PDT000193056.2	2017-03-14	28901	AAGRRN	AAGRRN000000000.1
PDT000413729.1|SAMN10461371|GCA_005811205.1|Salmonella enterica||OSF088279|Pathogen: environmental/food/other	NULL	0	PAIRED	NULL	NULL	ILLUMINA	SRR8272153	GCA_005811205.1	Contig	137242	4679076	65	SKESA v. 2.2	Pathogen: environmental/food/other	PRJNA186035	Center for Food Safety and Applied Nutrition	SAMN10461371	OSF	2018	environmental/other	10654698	USA:CA	NULL	NULL	Nuts	NULL	NULL	NULL	Salmonella enterica	NULL	28901	CFSAN	2018-12-03	OSF088279	PDT000413729.1	2018-12-03	28901	AADVON	AADVON000000000.1
PDT000654590.1|SAMN13719583|GCA_010744915.1|Salmonella enterica subsp. enterica||CFSAN086352|Pathogen: environmental/food/other	NULL	0	PAIRED	NULL	NULL	ILLUMINA	SRR10824939	GCA_010744915.1	Contig	282036	4933433	49	SKESA v. 2.2	Pathogen: environmental/food/other	PRJNA186035	Center for Food Safety and Applied Nutrition	SAMN13719583	KRS	2017	environmental/other	16891748	USA:FL	NULL	NULL	Chicken litter	NULL	NULL	NULL	Salmonella enterica subsp. enterica	NULL	28901	CFSAN	2020-01-03	CFSAN086352	PDT000654590.1	2020-01-03	59201	AAOKEI	AAOKEI000000000.1
PDT000129493.2|SAMN04942950|GCA_008905185.1|Salmonella enterica subsp. enterica serovar Enteritidis|Enteritidis|OSF049415|Pathogen: clinical or host-associated	NULL	0	PAIRED	NULL	NULL	ILLUMINA	SRR3490043	GCA_008905185.1	Contig	178251	4689928	56	SKESA v. 2.2	Pathogen: clinical or host-associated	PRJNA186035	Center for Food Safety and Applied Nutrition	SAMN04942950	OSF	2016-04-28	clinical	14326458	USA:OR	Homo sapiens	NULL	stool	NULL	NULL	NULL	Salmonella enterica subsp. enterica serovar Enteritidis	Enteritidis	28901	CFSAN	2016-05-09	OSF049415	PDT000129493.2	2016-05-09	149539	AALNLS	AALNLS000000000.1
PDT000688154.1|SAMN14145646||Salmonella enterica subsp. enterica||CFSAN094919|Pathogen: environmental/food/other	NULL	0	PAIRED	NULL	NULL	ILLUMINA	SRR11122321	NULL	NULL	328929	5002066	78	NULL	Pathogen: environmental/food/other	PRJNA186035	Center for Food Safety and Applied Nutrition	SAMN14145646	FDA	2018-05	environmental/other	0	USA:PA	NULL	NULL	environmental water	NULL	NULL	NULL	Salmonella enterica subsp. enterica	NULL	28901	CFSAN	2020-02-20	CFSAN094919	PDT000688154.1	2020-02-20	59201	NULL	NULL
PDT000133256.2|SAMN03573291|GCA_006901505.1|Salmonella enterica||OSF032589|Pathogen: environmental/food/other	NULL	0	PAIRED	NULL	NULL	ILLUMINA	SRR3606747	GCA_006901505.1	Contig	56899	4988552	237	SKESA v. 2.2	Pathogen: environmental/food/other	PRJNA186035	Center for Food Safety and Applied Nutrition	SAMN03573291	OSF	2014-05-12	environmental/other	11965478	USA:AR	NULL	NULL	chicken	NULL	NULL	CFSAN032589	Salmonella enterica	NULL	28901	CFSAN	2016-05-30	OSF032589	PDT000133256.2	2016-05-30	28901	AAGOJG	AAGOJG000000000.1
PDT000185660.2|SAMN05803839|GCA_006955445.1|Salmonella enterica||NSUOC-0142-S4.1H2|Pathogen: environmental/food/other	NULL	0	PAIRED	NULL	NULL	ILLUMINA	SRR5231999	GCA_006955445.1	Contig	162951	4621066	62	SKESA v. 2.2	Pathogen: environmental/food/other	PRJNA342956	FDA	SAMN05803839	Nova	2015-11-02	environmental/other	12039868	USA:FL	NULL	NULL	soil	NULL	NULL	NULL	Salmonella enterica	NULL	28901	CFSAN	2017-02-06	NSUOC-0142-S4.1H2	PDT000185660.2	2017-02-06	28901	AAGSGF	AAGSGF000000000.1
PDT000112723.2|SAMN04451251|GCA_005960305.1|Salmonella enterica||OSF045751|Pathogen: environmental/food/other	NULL	0	PAIRED	NULL	NULL	ILLUMINA	SRR3210464	GCA_005960305.1	Contig	45313	4841411	186	SKESA v. 2.2	Pathogen: environmental/food/other	PRJNA186035	Center for Food Safety and Applied Nutrition	SAMN04451251	OSF	2015-06-05	environmental/other	10821838	USA:WA	NULL	NULL	soil	NULL	NULL	NULL	Salmonella enterica	NULL	28901	CFSAN	2016-03-07	OSF045751	PDT000112723.2	2016-03-08	28901	AAEERE	AAEERE000000000.1
PDT000148622.2|SAMN05725742|GCA_008948545.1|Salmonella enterica subsp. enterica serovar Enteritidis|Enteritidis|E2016013656|Pathogen: clinical or host-associated	NULL	0	PAIRED	NULL	NULL	ILLUMINA	SRR4237885	GCA_008948545.1	Contig	174168	4718320	58	SKESA v. 2.2	Pathogen: clinical or host-associated	PRJNA237212	Minnesota Department of Health	SAMN05725742	Minnesota Department of Health	2016-08	clinical	14383748	USA:MN	Homo sapiens	NULL	feces	NULL	NULL	NULL	Salmonella enterica subsp. enterica serovar Enteritidis	Enteritidis	28901	CFSAN	2016-09-12	E2016013656	PDT000148622.2	2016-09-12	149539	AALPVI	AALPVI000000000.1
PDT000582983.1|SAMN12716063|GCA_008376365.1|Salmonella enterica||ADRDL-2691|Pathogen: environmental/food/other	NULL	0	PAIRED	NULL	NULL	ILLUMINA	SRR10085966	GCA_008376365.1	Contig	96878	4762541	91	SKESA v. 2.2	Pathogen: environmental/food/other	PRJNA280335	US Food and Drug Administration	SAMN12716063	ADRDL	2019-06-10	environmental/other	13713748	USA:SD	NULL	NULL	turkey fluff (Meleagris gallopavo)	NULL	NULL	NULL	Salmonella enterica	NULL	28901	CFSAN	2019-09-09	ADRDL-2691	PDT000582983.1	2019-09-09	28901	AAKHGE	AAKHGE000000000.1
PDT000231595.2|SAMN06067876|GCA_009435155.1|Salmonella enterica subsp. enterica serovar Typhimurium|Typhimurium|E2016017889|Pathogen: environmental/food/other	NULL	0	PAIRED	NULL	NULL	ILLUMINA	SRR5905064	GCA_009435155.1	Contig	172142	4936657	65	SKESA v. 2.2	Pathogen: environmental/food/other	PRJNA215333	FDA/CFSAN	SAMN06067876	Minnesota Department of Health	2016-05	environmental/other	14910988	USA:MN	NULL	NULL	Porcine Intestine	NULL	NULL	NULL	Salmonella enterica subsp. enterica serovar Typhimurium	Typhimurium	28901	CFSAN	2017-08-07	E2016017889	PDT000231595.2	2017-08-07	90371	AAMRGN	AAMRGN000000000.1
PDT000678413.1|SAMN14008358|GCA_011241455.1|Salmonella enterica subsp. enterica||CFSAN094797|Pathogen: environmental/food/other	NULL	0	PAIRED	NULL	NULL	ILLUMINA	SRR11029034	GCA_011241455.1	Contig	277875	4985460	59	SKESA v. 2.2	Pathogen: environmental/food/other	PRJNA186035	Center for Food Safety and Applied Nutrition	SAMN14008358	FDA	2018-05	environmental/other	17569368	USA:PA	NULL	NULL	environmental water	NULL	NULL	NULL	Salmonella enterica subsp. enterica	NULL	28901	CFSAN	2020-02-05	CFSAN094797	PDT000678413.1	2020-02-06	59201	AAPQHY	AAPQHY000000000.1
PDT000343417.1|SAMN09243126|GCA_005537055.1|Salmonella enterica||TTU_052|Pathogen: environmental/food/other	NULL	0	PAIRED	NULL	NULL	ILLUMINA	SRR7496978	GCA_005537055.1	Contig	50065	4692199	158	SKESA v. 2.2	Pathogen: environmental/food/other	PRJNA284276	FDA	SAMN09243126	TTU	2017	environmental/other	10175288	USA:TX	NULL	NULL	water	NULL	NULL	NULL	Salmonella enterica	NULL	28901	CFSAN	2018-07-09	TTU_052	PDT000343417.1	2018-07-09	28901	AADDHI	AADDHI000000000.1
PDT000139434.3|SAMN04916476|GCA_006098895.1|Salmonella enterica||CFSAN042346|Pathogen: environmental/food/other	NULL	0	PAIRED	NULL	NULL	ILLUMINA	SRR3934112,SRR4012282	GCA_006098895.1	Contig	161610	4689275	60	SKESA v. 2.2	Pathogen: environmental/food/other	PRJNA186035	Center for Food Safety and Applied Nutrition	SAMN04916476	FDA	2015-07-14	environmental/other	10964308	USA:PA	NULL	NULL	water	NULL	NULL	NULL	Salmonella enterica	NULL	28901	CFSAN	2016-08-08	CFSAN042346	PDT000139434.3	2016-08-08	28901	AAEOUQ	AAEOUQ000000000.1
PDT000343649.1|SAMN09630303|GCA_005680915.1|Salmonella enterica||TTU_208|Pathogen: environmental/food/other	NULL	0	PAIRED	NULL	NULL	ILLUMINA	SRR7499319	GCA_005680915.1	Contig	89448	4909465	135	SKESA v. 2.2	Pathogen: environmental/food/other	PRJNA284276	FDA	SAMN09630303	TX	2016-02	environmental/other	10460138	USA:TX	NULL	NULL	Lamb	NULL	NULL	NULL	Salmonella enterica	NULL	28901	CFSAN	2018-07-09	TTU_208	PDT000343649.1	2018-07-09	28901	AADNSA	AADNSA000000000.1
PDT000153336.2|SAMN04993472|GCA_006914975.1|Salmonella enterica||ADRDL_R188|Pathogen: environmental/food/other	NULL	0	PAIRED	NULL	NULL	ILLUMINA	SRR4446613	GCA_006914975.1	Contig	254778	4755546	43	SKESA v. 2.2	Pathogen: environmental/food/other	PRJNA280335	US Food and Drug Administration	SAMN04993472	ADRDL FSM, SDSU	2016-04-11	environmental/other	11989388	USA:SD	NULL	NULL	GROUND PORK	NULL	NULL	NULL	Salmonella enterica	NULL	28901	CFSAN	2016-10-24	ADRDL_R188	PDT000153336.2	2016-10-24	28901	AAGPGH	AAGPGH000000000.1
PDT000288452.2|SAMN08441962|GCA_007482845.1|Salmonella enterica||OSF075485|Pathogen: environmental/food/other	NULL	0	PAIRED	NULL	NULL	ILLUMINA	SRR6761135	GCA_007482845.1	Contig	99300	4568905	83	SKESA v. 2.2	Pathogen: environmental/food/other	PRJNA186035	Center for Food Safety and Applied Nutrition	SAMN08441962	OSF	2016	environmental/other	12609758	USA:IL	NULL	NULL	finished pet food	NULL	NULL	NULL	Salmonella enterica	NULL	28901	CFSAN	2018-02-22	OSF075485	PDT000288452.2	2018-02-22	28901	AAIBUV	AAIBUV000000000.1
PDT000352028.1|SAMN09692930|GCA_004220665.1|Salmonella enterica||JWC-7100|Pathogen: environmental/food/other	NULL	0	PAIRED	NULL	NULL	ILLUMINA	SRR7542817	GCA_004220665.1	Contig	266036	4996971	75	SKESA v. 2.2	Pathogen: environmental/food/other	PRJNA312217	FDA	SAMN09692930	OSU-Waite-Cusic	2014-06-17	environmental/other	8562818	USA:OR	NULL	NULL	Whole chicken carcass (Gallus gallus)	NULL	NULL	NULL	Salmonella enterica	NULL	28901	CFSAN	2018-07-19	JWC-7100	PDT000352028.1	2018-07-19	28901	AAACQF	AAACQF000000000.1
PDT000095582.3|SAMN04295981|GCA_006887505.1|Salmonella enterica||CFSAN034399|Pathogen: environmental/food/other	NULL	0	PAIRED	NULL	NULL	ILLUMINA	SRR2968961,SRR2981068	GCA_006887505.1	Contig	436260	5228262	56	SKESA v. 2.2	Pathogen: environmental/food/other	PRJNA186035	Center for Food Safety and Applied Nutrition	SAMN04295981	NULL	2014-06-18	environmental/other	11951398	USA:GA	NULL	NULL	soil	NULL	NULL	NULL	Salmonella enterica	NULL	28901	CFSAN	2015-12-08	CFSAN034399	PDT000095582.3	2015-12-08	28901	AAGNIE	AAGNIE000000000.1
PDT000448320.1|SAMN10788417|GCA_005902325.1|Salmonella enterica subsp. enterica||AG19-0003|Pathogen: environmental/food/other	NULL	0	PAIRED	NULL	NULL	ILLUMINA	SRR8476815	GCA_005902325.1	Contig	136012	4669009	78	SKESA v. 2.2	Pathogen: environmental/food/other	PRJNA338674	FDA	SAMN10788417	Ohio ADDL	2018-12-21	environmental/other	10763258	USA:OH	NULL	NULL	Bos taurus, Feces	NULL	NULL	NULL	Salmonella enterica subsp. enterica	NULL	28901	CFSAN	2019-01-23	AG19-0003	PDT000448320.1	2019-01-23	59201	AAEAOU	AAEAOU000000000.1
PDT000532176.1|SAMN12127341|GCA_006529255.1|Salmonella enterica||OSF094430|Pathogen: environmental/food/other	NULL	0	PAIRED	NULL	NULL	ILLUMINA	SRR9588910	GCA_006529255.1	Contig	112724	4779864	99	SKESA v. 2.2	Pathogen: environmental/food/other	PRJNA186035	Center for Food Safety and Applied Nutrition	SAMN12127341	OSF	2018	environmental/other	11582858	USA:MN	NULL	NULL	boneless beef	NULL	NULL	NULL	Salmonella enterica	NULL	28901	CFSAN	2019-06-24	OSF094430	PDT000532176.1	2019-06-24	28901	AAFOEG	AAFOEG000000000.1
PDT000148390.2|SAMN04563676|GCA_006909645.1|Salmonella enterica||CFSAN047964|Pathogen: environmental/food/other	NULL	0	PAIRED	NULL	NULL	ILLUMINA	SRR4204713	GCA_006909645.1	Contig	181057	4791307	54	SKESA v. 2.2	Pathogen: environmental/food/other	PRJNA186035	Center for Food Safety and Applied Nutrition	SAMN04563676	FDA	2015-07	environmental/other	11973628	USA:VA	NULL	NULL	sediment	NULL	NULL	NULL	Salmonella enterica	NULL	28901	CFSAN	2016-09-08	CFSAN047964	PDT000148390.2	2016-09-08	28901	AAGOZI	AAGOZI000000000.1
PDT000582951.1|SAMN12715978||Salmonella enterica||ADRDL-2732|Pathogen: environmental/food/other	NULL	0	PAIRED	NULL	NULL	ILLUMINA	SRR10085692	NULL	NULL	118025	4914924	81	NULL	Pathogen: environmental/food/other	PRJNA280335	US Food and Drug Administration	SAMN12715978	ADRDL	2019-06-11	environmental/other	0	USA:SD	NULL	NULL	turkey environmental (Meleagris gallopavo)	NULL	NULL	NULL	Salmonella enterica	NULL	28901	CFSAN	2019-09-09	ADRDL-2732	PDT000582951.1	2019-09-09	28901	NULL	NULL
PDT000111481.2|SAMN04247084||Salmonella enterica||AZ-TG79596|Pathogen: environmental/food/other	NULL	0	PAIRED	NULL	NULL	ILLUMINA	SRR3198728	NULL	NULL	729339	4693608	21	NULL	Pathogen: environmental/food/other	PRJNA183847	Arizona State Public Health Laboratory	SAMN04247084	AZ Dept of Health	2015	environmental/other	0	USA:AZ	NULL	NULL	salad	NULL	NULL	NULL	Salmonella enterica	NULL	28901	CFSAN	2016-03-01	AZ-TG79596	PDT000111481.2	2016-03-02	28901	NULL	NULL
PDT000177666.2|SAMN06175251|GCA_006938755.1|Salmonella enterica||OSF058830|Pathogen: environmental/food/other	NULL	0	PAIRED	NULL	NULL	ILLUMINA	SRR5172921	GCA_006938755.1	Contig	649136	4624915	19	SKESA v. 2.2	Pathogen: environmental/food/other	PRJNA186035	Center for Food Safety and Applied Nutrition	SAMN06175251	OSF	2016	environmental/other	12015978	USA:IN	NULL	NULL	Ground Component Chicken	NULL	NULL	NULL	Salmonella enterica	NULL	28901	CFSAN	2017-01-13	OSF058830	PDT000177666.2	2017-01-13	28901	AAGRFY	AAGRFY000000000.1
PDT000416893.1|SAMN10588554|GCA_005472285.1|Salmonella enterica||OSF089070|Pathogen: environmental/food/other	NULL	0	PAIRED	NULL	NULL	ILLUMINA	SRR8305912	GCA_005472285.1	Contig	76672	4812020	118	SKESA v. 2.2	Pathogen: environmental/food/other	PRJNA186035	Center for Food Safety and Applied Nutrition	SAMN10588554	OSF	2018	environmental/other	10089028	USA:OH	NULL	NULL	Environmental sponge	NULL	NULL	NULL	Salmonella enterica	NULL	28901	CFSAN	2018-12-13	OSF089070	PDT000416893.1	2018-12-13	28901	AACYWV	AACYWV000000000.1
[truncated: 14,841 more rows]
