# Supplementary material for: Using Evolutionary Analyses to Refine Whole-Genome Sequence Match Criteria
Source: Front Microbiol. 2022 Jun 16;13:797997. doi: 10.3389/fmicb.2022.797997 (PMC9301902; doi:10.3389/fmicb.2022.797997)
Supplement: Supplementary file 2 [file Table_2.XLSX]

## Sheet: SupplementalTable2
Supplemental Table 2: List of 11,701 Salmonella enterica isolates with predicted serotypes
accession	serotype
SRR10001264	Kentucky
SRR10004849	Typhimurium
SRR10005262	Typhimurium
SRR10005317	Saintpaul
SRR10005464	Braenderup
SRR10013020	Typhimurium
SRR10013026	Typhimurium
SRR10013113	Typhimurium
SRR10013158	Cerro
SRR10013452	Typhimurium
SRR10018054	Kentucky
SRR10018057	Derby
SRR10018346	Montevideo
SRR10018437	Typhimurium
SRR10018451	Typhimurium
SRR10018452	Infantis
SRR10018456	Typhimurium
SRR10018457	Infantis
SRR10018472	Derby
SRR10018577	Mbandaka
SRR10022826	Montevideo
SRR10023482	Cerro
SRR10023488	Cerro
SRR10024212	Kentucky
SRR10036539	Agona
SRR10036718	Agona
SRR10036834	Agona
SRR10036926	Agona
SRR10037026	Agona
SRR10059534	Montevideo
SRR10059535	Montevideo
SRR10059539	Montevideo
SRR10067637	Infantis
SRR10067658	Montevideo
SRR10067815	Kentucky
SRR10067825	Infantis
SRR10067835	Infantis
SRR10084866	Agona
SRR10084868	Dublin
SRR10084874	Typhimurium
SRR10084875	Dublin
SRR10084880	Agona
SRR10084881	Dublin
SRR10084895	Dublin
SRR10084897	Agona
SRR10084901	Dublin
SRR10084902	Albany
SRR10084903	Agona
SRR10084904	Agona
SRR10084909	Agona
SRR10084910	Agona
SRR10084913	Albany
SRR10084914	Agona
SRR10084919	Typhimurium
SRR10084926	Typhimurium
SRR10084939	Typhimurium
SRR10084940	Typhimurium
SRR10084955	Senftenberg
SRR10084958	Dublin
SRR10084962	Give
SRR10084964	Senftenberg
SRR10084967	Albany
SRR10084968	Kentucky
SRR10084969	Mbandaka
SRR10084973	Thompson
SRR10084974	Dublin
SRR10084996	Senftenberg
SRR10084998	Typhimurium
SRR10085000	Senftenberg
SRR10085060	Agona
SRR10085061	Typhimurium
SRR10085072	Typhimurium
SRR10085112	Kentucky
SRR10085208	Albany
SRR10085210	Albany
SRR10085212	Senftenberg
SRR10085214	Albany
SRR10085215	Albany
SRR10085217	Senftenberg
SRR10085218	Dublin
SRR10085220	Albany
SRR10085221	Senftenberg
SRR10085224	Derby
SRR10085226	Dublin
SRR10085227	Senftenberg
SRR10085229	Albany
SRR10085231	Virginia
SRR10085233	Albany
SRR10085237	Senftenberg
SRR10085239	Dublin
SRR10085247	Anatum
SRR10085252	Albany
SRR10085254	Senftenberg
SRR10085256	Senftenberg
SRR10085259	Senftenberg
SRR10085261	Senftenberg
SRR10085264	Senftenberg
SRR10085265	Anatum
SRR10085554	Kentucky
SRR10085556	Albany
SRR10085559	Senftenberg
SRR10085560	Albany
SRR10085561	Senftenberg
SRR10085563	Albany
SRR10085567	Anatum
SRR10085568	Senftenberg
SRR10085569	Albany
SRR10085570	Albany
SRR10085571	Anatum
SRR10085572	Albany
SRR10085573	Albany
SRR10085610	Senftenberg
SRR10085611	Kentucky
SRR10085624	Albany
SRR10085649	Kentucky
SRR10085654	Albany
SRR10085655	Senftenberg
SRR10085660	Senftenberg
SRR10085662	Senftenberg
SRR10085664	Albany
SRR10085665	Albany
SRR10085667	Albany
SRR10085669	Albany
SRR10085671	Kentucky
SRR10085672	Newport
SRR10085679	Kentucky
SRR10085680	Albany
SRR10085684	Albany
SRR10085692	Kentucky
SRR10085708	Albany
SRR10085709	Kentucky
SRR10085893	Typhimurium
SRR10085894	Anatum
SRR10085966	Senftenberg
SRR10086197	Senftenberg
SRR10086201	Albany
SRR10086208	Senftenberg
SRR10086209	Saintpaul
SRR10101898	Typhimurium
SRR10101902	Typhimurium
SRR10101904	Typhimurium
SRR10139815	Anatum
SRR10139821	Enteritidis
SRR10140407	Infantis
SRR10140482	Mbandaka
SRR10140484	Mbandaka
SRR10140498	Mbandaka
SRR10140505	Enteritidis
SRR10140517	Typhimurium
SRR10140518	Typhimurium
SRR10140519	Mbandaka
SRR10140520	Mbandaka
SRR10140522	Mbandaka
SRR10140523	Mbandaka
SRR10140541	Mbandaka
SRR10140545	Mbandaka
SRR10140553	Mbandaka
SRR10140554	Mbandaka
SRR10140564	Mbandaka
SRR10140567	Mbandaka
SRR10140568	Typhimurium
SRR10141120	Give
SRR10141243	Give
SRR10141245	Infantis
SRR10141246	Give
SRR10155276	Mbandaka
SRR10155277	Mbandaka
SRR10155288	Mbandaka
SRR10156068	Typhimurium
SRR10156197	Typhimurium
SRR10156247	Mbandaka
SRR10156260	Typhimurium
SRR10156261	Mbandaka
SRR10156262	Typhimurium
SRR10165031	Schwarzengrund
SRR10165114	Schwarzengrund
SRR10165146	Mbandaka
SRR10165148	Infantis
SRR10165152	Mbandaka
SRR10165193	Typhimurium
SRR10166143	Mbandaka
SRR10166147	Virginia
SRR10166160	Virginia
SRR10166205	Virginia
SRR10166210	Mbandaka
SRR10166211	Mbandaka
SRR10166213	Mbandaka
SRR10166232	Mbandaka
SRR10173566	Montevideo
SRR10173573	Dublin
SRR10173607	Montevideo
SRR10173608	Virginia
SRR10173611	Dublin
SRR10173615	Dublin
SRR10173619	Dublin
SRR10173622	Dublin
SRR10173625	Montevideo
SRR10173626	Montevideo
SRR10173627	Montevideo
SRR10173660	Dublin
SRR10173663	Dublin
SRR10173673	Typhimurium
SRR10173677	Dublin
SRR10173695	Dublin
SRR10173698	Dublin
SRR10173704	Virginia
SRR10173706	Dublin
SRR10173712	Virginia
SRR10173713	Montevideo
SRR10186324	Kentucky
SRR10186374	Typhimurium
SRR10186408	Newport
SRR10186445	Kentucky
SRR10186557	Kentucky
SRR10186558	Newport
SRR10189600	Montevideo
SRR10189603	Anatum
SRR10189604	Montevideo
SRR10194308	Mbandaka
SRR10194323	Mbandaka
SRR10194531	Typhimurium
SRR10194537	Typhimurium
SRR10194549	Typhimurium
SRR10194552	Typhimurium
SRR10194577	Typhimurium
SRR10194626	Typhimurium
SRR10211814	Dublin
SRR10211840	Dublin
SRR10240020	Mbandaka
SRR10240047	Oranienburg
SRR10240049	Senftenberg
SRR10240634	Senftenberg
SRR10240813	Oranienburg
SRR10240822	Typhimurium
SRR10240827	Typhimurium
SRR10240857	Dublin
SRR10240865	Typhimurium
SRR10251596	Braenderup
SRR10269755	Typhimurium
SRR10269770	Typhimurium
SRR10269771	Typhimurium
SRR10269773	Typhimurium
SRR10269775	Typhimurium
SRR10269776	Mbandaka
SRR10269777	Typhimurium
SRR10269929	Mbandaka
SRR10269955	Mbandaka
SRR10298300	Infantis
SRR10298409	Infantis
SRR10301540	Saintpaul
SRR10301544	Infantis
SRR10301555	Anatum
SRR10301556	Montevideo
SRR10301577	Anatum
SRR10301578	Montevideo
SRR10301580	Montevideo
SRR10301592	Anatum
SRR10301594	Montevideo
SRR10301597	Anatum
SRR10301599	Anatum
SRR10301601	Anatum
SRR10301604	Anatum
SRR10301605	Montevideo
SRR10301751	Anatum
SRR10301753	Anatum
SRR10301758	Anatum
SRR10301759	Anatum
SRR10301761	Anatum
SRR10301766	Montevideo
SRR10301769	Anatum
SRR10301772	Montevideo
SRR10301776	Anatum
SRR10301782	Anatum
SRR10301784	Anatum
SRR10301841	Montevideo
SRR10302005	Anatum
SRR10302007	Montevideo
SRR10302009	Anatum
SRR10302010	Anatum
SRR10302011	Anatum
SRR10302024	Anatum
SRR10302029	Anatum
SRR10302030	Anatum
SRR10302032	Anatum
SRR10302033	Anatum
SRR10302034	Anatum
SRR10302097	Anatum
SRR10312728	Enteritidis
SRR10312730	Enteritidis
SRR10320790	Enteritidis
SRR10321019	Kentucky
SRR10321021	Kentucky
SRR10321101	Kentucky
SRR10321115	Enteritidis
SRR10321123	Kentucky
SRR10321155	Kentucky
SRR10321156	Enteritidis
SRR10321157	Enteritidis
SRR10321158	Kentucky
SRR10321163	Enteritidis
SRR10321182	Typhimurium
SRR10321184	Enteritidis
SRR10357481	Kentucky
SRR10357488	Schwarzengrund
SRR10357497	Dublin
SRR10357542	Enteritidis
SRR10357558	Montevideo
SRR10357582	Oranienburg
SRR10393415	Dublin
SRR10393416	Dublin
SRR10393417	Agona
SRR10393419	Mbandaka
SRR10393435	Dublin
SRR10438085	Infantis
SRR10442089	Dublin
SRR10483480	Typhimurium
SRR10483501	Typhimurium
SRR10483503	Kentucky
SRR10483505	Kentucky
SRR10483513	Typhimurium
SRR10483523	Typhimurium
SRR10483526	Kentucky
SRR10483541	Typhimurium
SRR10483542	Kentucky
SRR10483545	Typhimurium
SRR10483547	Typhimurium
SRR10484067	Typhimurium
SRR10484068	Kentucky
SRR10484069	Typhimurium
SRR10484070	Typhimurium
SRR10484086	Kentucky
SRR10484098	Typhimurium
SRR10484099	Typhimurium
SRR10484103	Typhimurium
SRR10484106	Typhimurium
SRR10484326	Typhimurium
SRR10484524	Enteritidis
SRR10484527	Typhimurium
SRR10484530	Enteritidis
SRR10484556	Enteritidis
SRR10484597	Kentucky
SRR10484598	Typhimurium
SRR10484599	Kentucky
SRR10484612	Typhimurium
SRR10484631	Kentucky
SRR10484640	Typhimurium
SRR10484643	Kentucky
SRR10484644	Kentucky
SRR10484645	Typhimurium
SRR10484651	Enteritidis
SRR10484656	Typhimurium
SRR10484658	Kentucky
SRR10484683	Kentucky
SRR10484685	Kentucky
SRR10484686	Kentucky
SRR10484699	Kentucky
SRR10484700	Enteritidis
SRR10484701	Enteritidis
SRR10484703	Kentucky
SRR10484704	Typhimurium
SRR10484707	Infantis
SRR10484709	Thompson
SRR10484710	Kentucky
SRR10501594	Thompson
SRR10501595	Thompson
SRR10501596	Thompson
SRR10501597	Thompson
SRR10501598	Thompson
SRR10501599	Thompson
SRR10501600	Thompson
SRR10501609	Thompson
SRR10501610	Thompson
SRR10501669	Thompson
SRR10501670	Thompson
SRR10501673	Thompson
SRR10501714	Infantis
SRR10501716	Typhimurium
SRR10501734	Newport
SRR10501736	Montevideo
SRR10502052	Typhimurium
SRR10502057	Infantis
SRR10502069	Senftenberg
SRR10502077	Typhimurium
SRR10502091	Kentucky
SRR10502186	Infantis
SRR10502188	Typhimurium
SRR10502189	Typhimurium
SRR10502190	Enteritidis
SRR10502192	Schwarzengrund
SRR10505969	Dublin
SRR10505981	Dublin
SRR10541889	Rubislaw
SRR10579790	Virginia
SRR10579894	Kentucky
SRR10579896	Typhimurium
SRR10579897	Typhimurium
SRR10580023	Infantis
SRR10580043	Kentucky
SRR10580520	Kentucky
SRR10580547	Kentucky
SRR10665220	Kentucky
SRR10665221	Infantis
SRR10665409	Schwarzengrund
SRR10665410	Kentucky
SRR10665411	Heidelberg
SRR10665519	Kentucky
SRR10665527	Kentucky
SRR10665800	Dublin
SRR10688145	Enteritidis
SRR10688163	Kentucky
SRR10688166	Enteritidis
SRR10689460	Enteritidis
SRR10689465	Enteritidis
SRR10689466	Enteritidis
SRR10689467	Enteritidis
SRR10689491	Enteritidis
SRR10689498	Enteritidis
SRR10751981	Cerro
SRR10768382	Infantis
SRR10810131	Infantis
SRR10810136	Infantis
SRR10810140	Infantis
SRR10810343	Kentucky
SRR10810366	Montevideo
SRR10814946	Infantis
SRR10814950	Infantis
SRR10814951	Kentucky
SRR10814952	Agona
SRR10814954	Infantis
SRR10814969	Infantis
SRR10814970	Heidelberg
SRR10814975	Newport
SRR10822920	Typhimurium
SRR10822921	Typhimurium
SRR10822922	Typhimurium
SRR10823734	Typhimurium
SRR10823736	Typhimurium
SRR10823739	Kentucky
SRR10823794	Typhimurium
SRR10824113	Kentucky
SRR10824531	Enteritidis
SRR10824934	Enteritidis
SRR10824939	Typhimurium
SRR10824940	Mbandaka
SRR10824941	Mbandaka
SRR10825151	Typhimurium
SRR10825162	Typhimurium
SRR10825166	Typhimurium
SRR10827527	Typhimurium
SRR10827531	Mbandaka
SRR10827534	Typhimurium
SRR10827536	Typhimurium
SRR10827540	Typhimurium
SRR10827545	Kentucky
SRR10827554	Mbandaka
SRR10827558	Typhimurium
SRR10827559	Enteritidis
SRR10827560	Enteritidis
SRR10827627	Typhimurium
SRR10827636	Montevideo
SRR10827637	Typhimurium
SRR10827638	Montevideo
SRR10827639	Kentucky
SRR10827650	Typhimurium
SRR10827651	Montevideo
SRR10827755	Montevideo
SRR10827756	Typhimurium
SRR10827759	Montevideo
SRR10827761	Typhimurium
SRR10827769	Typhimurium
SRR10827773	Typhimurium
SRR10827776	Mbandaka
SRR10827795	Mbandaka
SRR10827808	Montevideo
SRR10827813	Typhimurium
SRR10827929	Typhimurium
SRR10827935	Typhimurium
SRR10828021	Mbandaka
SRR10828022	Mbandaka
SRR10842931	Infantis
SRR10842963	Kentucky
SRR10843382	Kentucky
SRR10854820	Kentucky
SRR10854875	Mbandaka
SRR10856637	Anatum
SRR10946698	Kentucky
SRR10946700	Enteritidis
SRR10947174	Schwarzengrund
SRR10947415	Infantis
SRR10947499	Enteritidis
SRR10963149	Typhimurium
SRR10963328	Enteritidis
SRR10963363	Infantis
SRR10990241	Anatum
SRR10990335	Anatum
SRR11018277	Typhimurium
SRR11018288	Infantis
SRR11018290	Kentucky
SRR11018293	Infantis
SRR11018338	Infantis
SRR11028905	Typhimurium
SRR11028906	Give
SRR11028913	Typhimurium
SRR11028918	Typhimurium
SRR11028919	Typhimurium
SRR11028921	Typhimurium
SRR11028923	Cerro
SRR11028924	Mbandaka
SRR11028925	Give
SRR11028926	Mbandaka
SRR11028929	Rubislaw
SRR11028930	Newport
SRR11028988	Give
SRR11028997	Give
SRR11029001	Typhimurium
SRR11029002	Give
SRR11029003	Cerro
SRR11029004	Montevideo
SRR11029005	Give
SRR11029008	Typhimurium
SRR11029009	Give
SRR11029010	Oranienburg
SRR11029011	Give
SRR11029012	Cerro
SRR11029013	Give
SRR11029014	Cerro
SRR11029015	Typhimurium
SRR11029017	Oranienburg
SRR11029018	Rubislaw
SRR11029019	Give
SRR11029021	Typhimurium
SRR11029022	Rubislaw
SRR11029024	Typhimurium
SRR11029025	Cerro
SRR11029034	Give
SRR11029035	Give
SRR11029037	Thompson
SRR11029038	Montevideo
SRR11029382	Give
SRR11029385	Cerro
SRR11029387	Give
SRR11029469	Thompson
SRR11029474	Give
SRR11029475	Give
SRR11029594	Give
SRR11029597	Give
SRR11029599	Typhimurium
SRR11029604	Give
SRR11029616	Virginia
SRR11029622	Virginia
SRR11029625	Give
SRR11029628	Virginia
SRR11029631	Give
SRR11029632	Virginia
SRR11029634	Virginia
SRR11029635	Rubislaw
SRR11029638	Virginia
SRR11029642	Rubislaw
SRR11029643	Mbandaka
SRR11029649	Virginia
SRR11029650	Rubislaw
SRR11029651	Rubislaw
SRR11035193	Anatum
SRR11120864	Give
SRR11120866	Infantis
SRR11120867	Give
SRR11120869	Give
SRR11120870	Give
SRR11120871	Infantis
SRR11120872	Give
SRR11120873	Infantis
SRR11120875	Thompson
SRR11120876	Thompson
SRR11120877	Give
SRR11120879	Thompson
SRR11120880	Typhimurium
SRR11120881	Thompson
SRR11120882	Give
SRR11120892	Give
SRR11120898	Thompson
SRR11120902	Thompson
SRR11121340	Thompson
SRR11121342	Give
SRR11121343	Rubislaw
SRR11121344	Give
SRR11121346	Give
SRR11121349	Give
SRR11121354	Infantis
SRR11121356	Montevideo
SRR11121362	Thompson
SRR11121703	Typhimurium
SRR11121704	Thompson
SRR11121800	Infantis
SRR11121802	Infantis
SRR11121803	Thompson
SRR11121804	Give
SRR11121810	Montevideo
SRR11121811	Cerro
SRR11121813	Thompson
SRR11122321	Kentucky
SRR11122331	Give
SRR11122333	Thompson
SRR11122464	Give
SRR11122472	Typhimurium
SRR11122473	Give
SRR11122659	Typhimurium
SRR11122660	Kentucky
SRR11122661	Typhimurium
SRR11122667	Typhimurium
SRR11122668	Cerro
SRR11122669	Typhimurium
SRR11122670	Infantis
SRR11122671	Typhimurium
SRR11122672	Infantis
SRR11122673	Thompson
SRR11122674	Thompson
SRR11122675	Typhimurium
SRR11122677	Rubislaw
SRR11122678	Cerro
SRR11122679	Typhimurium
SRR11122680	Give
SRR11122681	Give
SRR11122682	Cerro
SRR11122683	Cerro
SRR11122684	Rubislaw
SRR11122685	Cerro
SRR11122687	Give
SRR11122688	Braenderup
SRR11122689	Cerro
SRR11122707	Agona
SRR11122708	Braenderup
SRR11122709	Typhimurium
SRR11122710	Cerro
SRR11122711	Agona
SRR11122712	Cerro
SRR11122713	Cerro
SRR11122714	Agona
SRR11122716	Braenderup
SRR11122719	Give
SRR11122720	Give
SRR11122721	Give
SRR11122722	Braenderup
SRR11122723	Give
SRR11122725	Give
SRR11122732	Give
SRR11122736	Give
SRR11122739	Infantis
SRR11122759	Infantis
SRR11122761	Oranienburg
SRR11122765	Cerro
SRR11122770	Typhimurium
SRR11122771	Cerro
SRR11122774	Rubislaw
SRR11122776	Oranienburg
SRR11122780	Typhimurium
SRR11122781	Typhimurium
SRR11122785	Rubislaw
SRR11148947	Infantis
SRR11238026	Montevideo
SRR11268437	Oranienburg
SRR11268543	Oranienburg
SRR11268558	Javiana
SRR11271656	Kentucky
SRR11271657	Give
SRR11271658	Braenderup
SRR11271660	Infantis
SRR11271661	Mbandaka
SRR11271662	Cerro
SRR11271663	Montevideo
SRR11271665	Thompson
SRR11271666	Braenderup
SRR11271669	Cerro
SRR11271677	Montevideo
SRR11271678	Albany
SRR11305752	Thompson
SRR11305754	Thompson
SRR11305755	Thompson
SRR11305769	Thompson
SRR11305776	Anatum
SRR11305779	Typhimurium
SRR11305795	Typhimurium
SRR11305796	Typhimurium
SRR11305963	Typhimurium
SRR11305987	Typhimurium
SRR11306109	Farmsen
SRR11306390	Farmsen
SRR11306391	Farmsen
SRR1188434	Enteritidis
SRR1203003	Enteritidis
SRR1203004	Enteritidis
SRR1220747	Enteritidis
SRR1220754	Enteritidis
SRR1220760	Enteritidis
SRR1220771	Enteritidis
SRR1220773	Enteritidis
SRR1220788	Enteritidis
SRR1220812	Enteritidis
SRR1220816	Enteritidis
SRR1233929	Enteritidis
SRR1238742	Enteritidis
SRR1238766	Enteritidis
SRR1238785	Enteritidis
SRR1238796	Enteritidis
SRR1257305	Enteritidis
SRR1257318	Enteritidis
SRR1258582	Enteritidis
SRR1258584	Enteritidis
SRR1258588	Enteritidis
SRR1258592	Enteritidis
SRR1258600	Enteritidis
SRR1258612	Enteritidis
SRR1258613	Enteritidis
SRR1258628	Enteritidis
SRR1258631	Enteritidis
SRR1258655	Enteritidis
SRR1263418	Enteritidis
SRR1263425	Enteritidis
SRR1263930	Enteritidis
SRR1263931	Enteritidis
SRR1264941	Enteritidis
SRR1264970	Enteritidis
SRR1269352	Enteritidis
SRR1269368	Enteritidis
SRR1272476	Enteritidis
SRR1272502	Enteritidis
SRR1272514	Enteritidis
SRR1272516	Enteritidis
SRR1272518	Enteritidis
SRR1272538	Enteritidis
SRR1272790	Enteritidis
SRR1272864	Enteritidis
SRR1272888	Enteritidis
SRR1284716	Enteritidis
SRR1284731	Enteritidis
SRR1299215	Enteritidis
SRR1299295	Enteritidis
SRR1299300	Enteritidis
SRR1299359	Enteritidis
SRR1299360	Enteritidis
SRR1299392	Enteritidis
SRR1299420	Enteritidis
SRR1300560	Enteritidis
SRR1300566	Enteritidis
SRR1300583	Enteritidis
SRR1300589	Enteritidis
SRR1300593	Enteritidis
SRR1300594	Enteritidis
SRR1300601	Enteritidis
SRR1300627	Enteritidis
SRR1300643	Enteritidis
SRR1300650	Enteritidis
SRR1300668	Enteritidis
SRR1300671	Enteritidis
SRR1300693	Enteritidis
SRR1300694	Enteritidis
SRR1300700	Enteritidis
SRR1300707	Enteritidis
SRR1300712	Enteritidis
SRR1300723	Enteritidis
SRR1300731	Enteritidis
SRR1300735	Enteritidis
SRR1302828	Enteritidis
SRR1302833	Enteritidis
SRR1302835	Enteritidis
SRR1302836	Enteritidis
SRR1302837	Enteritidis
SRR1302838	Enteritidis
SRR1302861	Enteritidis
SRR1302865	Enteritidis
SRR1302870	Enteritidis
SRR1302872	Enteritidis
SRR1302873	Enteritidis
SRR1333885	Enteritidis
SRR1334178	Enteritidis
SRR1334179	Enteritidis
SRR1334227	Enteritidis
SRR1334484	Enteritidis
SRR1334485	Enteritidis
SRR1334489	Enteritidis
SRR1334667	Enteritidis
SRR1346242	Enteritidis
SRR1346243	Enteritidis
SRR1346244	Enteritidis
SRR1346245	Enteritidis
SRR1346248	Enteritidis
SRR1346251	Enteritidis
SRR1346256	Enteritidis
SRR1346259	Enteritidis
SRR1346268	Enteritidis
SRR1346275	Enteritidis
SRR1346276	Enteritidis
SRR1346285	Enteritidis
SRR1346292	Enteritidis
SRR1346293	Enteritidis
SRR1346296	Enteritidis
SRR1346297	Enteritidis
SRR1346300	Enteritidis
SRR1346301	Enteritidis
SRR1346303	Enteritidis
SRR1346304	Enteritidis
SRR1346308	Enteritidis
SRR1346311	Enteritidis
SRR1346317	Enteritidis
SRR1346323	Enteritidis
SRR1346324	Enteritidis
SRR1346325	Enteritidis
SRR1346327	Enteritidis
SRR1346328	Enteritidis
SRR1346329	Enteritidis
SRR1395308	Enteritidis
SRR1395323	Enteritidis
SRR1411109	Typhimurium
SRR1411121	Rubislaw
SRR1411139	Javiana
SRR1411158	Javiana
SRR1411181	Newport
SRR1422539	Enteritidis
SRR1422660	Enteritidis
SRR1422663	Enteritidis
SRR1422665	Enteritidis
SRR1422670	Enteritidis
SRR1422845	Enteritidis
SRR1425242	Enteritidis
SRR1425243	Enteritidis
SRR1425264	Enteritidis
SRR1425265	Enteritidis
SRR1425273	Enteritidis
SRR1427083	Enteritidis
SRR1427084	Enteritidis
SRR1427088	Enteritidis
SRR1427089	Enteritidis
SRR1427090	Enteritidis
SRR1427093	Enteritidis
SRR1427094	Enteritidis
SRR1427095	Enteritidis
SRR1427096	Enteritidis
SRR1427099	Enteritidis
SRR1427100	Enteritidis
SRR1427101	Enteritidis
SRR1427102	Enteritidis
SRR1427106	Enteritidis
SRR1427107	Enteritidis
SRR1448851	Newport
SRR1448863	Javiana
SRR1448880	Heidelberg
SRR1448881	Rubislaw
SRR1448886	Rubislaw
SRR1448887	Enteritidis
SRR1448930	Javiana
SRR1448932	Rubislaw
SRR1448934	Enteritidis
SRR1448937	Enteritidis
SRR1448938	Braenderup
SRR1481634	Rubislaw
SRR1481642	Javiana
SRR1481647	Javiana
SRR1481648	Javiana
SRR1481661	Enteritidis
SRR1481669	Enteritidis
SRR1481670	Enteritidis
SRR1481671	Enteritidis
SRR1481675	Saintpaul
SRR1481676	Enteritidis
SRR1481679	Typhimurium
SRR1481682	Enteritidis
SRR1481687	Enteritidis
SRR1481696	Saintpaul
SRR1482377	Enteritidis
SRR1482378	Enteritidis
SRR1482382	Enteritidis
SRR1482383	Enteritidis
SRR1482384	Enteritidis
SRR1482385	Newport
SRR1482386	Enteritidis
SRR1482389	Enteritidis
SRR1482391	Enteritidis
SRR1482392	Enteritidis
SRR1482393	Newport
SRR1482396	Newport
SRR1482398	Enteritidis
SRR1482399	Enteritidis
SRR1482400	Enteritidis
SRR1482401	Enteritidis
SRR1482402	Enteritidis
SRR1501484	Enteritidis
SRR1501640	Enteritidis
SRR1501669	Kentucky
SRR1511493	Enteritidis
SRR1511494	Enteritidis
SRR1511503	Enteritidis
SRR1511512	Enteritidis
SRR1511518	Enteritidis
SRR1511543	Enteritidis
SRR1511544	Enteritidis
SRR1511576	Enteritidis
SRR1511580	Enteritidis
SRR1511583	Enteritidis
SRR1514703	Enteritidis
SRR1514708	Enteritidis
SRR1514709	Enteritidis
SRR1514714	Enteritidis
SRR1514715	Enteritidis
SRR1514718	Enteritidis
SRR1514726	Enteritidis
SRR1514727	Enteritidis
SRR1514730	Enteritidis
SRR1514736	Enteritidis
SRR1514739	Enteritidis
SRR1514744	Enteritidis
SRR1514753	Enteritidis
SRR1514757	Enteritidis
SRR1514760	Enteritidis
SRR1514767	Enteritidis
SRR1521514	Enteritidis
SRR1521521	Enteritidis
SRR1521523	Enteritidis
SRR1521564	Enteritidis
SRR1521566	Enteritidis
SRR1521567	Enteritidis
SRR1521568	Enteritidis
SRR1521585	Enteritidis
SRR1521588	Enteritidis
SRR1521595	Enteritidis
SRR1521601	Enteritidis
SRR1521602	Enteritidis
SRR1525264	Enteritidis
SRR1525266	Enteritidis
SRR1525268	Enteritidis
SRR1525271	Enteritidis
SRR1525273	Enteritidis
SRR1525274	Enteritidis
SRR1525276	Enteritidis
SRR1534818	Enteritidis
SRR1534847	Enteritidis
SRR1534849	Enteritidis
SRR1534851	Enteritidis
SRR1534855	Enteritidis
SRR1534868	Enteritidis
SRR1534875	Enteritidis
SRR1534883	Enteritidis
SRR1534884	Enteritidis
SRR1534887	Enteritidis
SRR1534898	Enteritidis
SRR1534899	Enteritidis
SRR1534900	Enteritidis
SRR1534902	Enteritidis
SRR1534905	Enteritidis
SRR1534907	Enteritidis
SRR1536142	Enteritidis
SRR1536147	Enteritidis
SRR1536148	Enteritidis
SRR1536153	Enteritidis
SRR1536154	Enteritidis
SRR1536155	Enteritidis
SRR1536156	Enteritidis
SRR1536160	Enteritidis
SRR1536161	Enteritidis
SRR1536166	Enteritidis
SRR1536167	Enteritidis
SRR1536168	Enteritidis
SRR1536171	Enteritidis
SRR1536172	Enteritidis
SRR1539601	Enteritidis
SRR1544186	Enteritidis
SRR1544215	Enteritidis
SRR1544254	Enteritidis
SRR1544282	Enteritidis
SRR1544333	Enteritidis
SRR1544436	Enteritidis
SRR1553728	Enteritidis
SRR1553731	Enteritidis
SRR1553735	Enteritidis
SRR1553759	Enteritidis
SRR1553761	Enteritidis
SRR1553763	Enteritidis
SRR1553794	Enteritidis
SRR1553814	Enteritidis
SRR1553833	Enteritidis
SRR1553845	Enteritidis
SRR1553848	Enteritidis
SRR1553860	Enteritidis
SRR1553864	Enteritidis
SRR1553865	Enteritidis
SRR1553877	Enteritidis
SRR1553878	Enteritidis
SRR1553887	Enteritidis
SRR1553898	Enteritidis
SRR1556957	Enteritidis
SRR1556970	Enteritidis
SRR1556985	Enteritidis
SRR1557001	Enteritidis
SRR1557008	Enteritidis
SRR1561686	Enteritidis
SRR1561687	Enteritidis
SRR1561688	Enteritidis
SRR1561689	Enteritidis
SRR1561716	Enteritidis
SRR1562568	Enteritidis
SRR1562582	Enteritidis
SRR1562583	Enteritidis
SRR1562597	Enteritidis
SRR1562604	Enteritidis
SRR1562611	Enteritidis
SRR1562612	Enteritidis
SRR1562625	Enteritidis
SRR1562635	Enteritidis
SRR1562636	Enteritidis
SRR1562642	Enteritidis
SRR1562643	Enteritidis
SRR1562644	Enteritidis
SRR1562649	Enteritidis
SRR1562650	Enteritidis
SRR1562651	Enteritidis
SRR1562657	Enteritidis
SRR1562664	Enteritidis
SRR1566226	Newport
SRR1566227	Newport
SRR1566228	Newport
SRR1566229	Newport
SRR1566230	Newport
SRR1566231	Newport
SRR1566232	Newport
SRR1566233	Enteritidis
SRR1566234	Enteritidis
SRR1566237	Enteritidis
SRR1566238	Enteritidis
SRR1566240	Enteritidis
SRR1566244	Newport
SRR1566245	Newport
SRR1569622	Enteritidis
SRR1569690	Enteritidis
SRR1569703	Virginia
SRR1569721	Saintpaul
SRR1569723	Enteritidis
SRR1569737	Virginia
SRR1569753	Enteritidis
SRR1569755	Rubislaw
SRR1571579	Enteritidis
SRR1571582	Enteritidis
SRR1571586	Enteritidis
SRR1571590	Enteritidis
SRR1571594	Enteritidis
SRR1571597	Enteritidis
SRR1571598	Enteritidis
SRR1571599	Enteritidis
SRR1571600	Enteritidis
SRR1573090	Infantis
SRR1573093	Enteritidis
SRR1573097	Enteritidis
SRR1573115	Infantis
SRR1573122	Enteritidis
SRR1573123	Enteritidis
SRR1573124	Enteritidis
SRR1573128	Enteritidis
SRR1573129	Enteritidis
SRR1573130	Infantis
SRR1573132	Enteritidis
SRR1573137	Enteritidis
SRR1573177	Enteritidis
SRR1573178	Enteritidis
SRR1573179	Enteritidis
SRR1573184	Enteritidis
SRR1573185	Enteritidis
SRR1573188	Enteritidis
SRR1573189	Enteritidis
SRR1573570	Newport
SRR1574245	Newport
SRR1574248	Enteritidis
SRR1574249	Enteritidis
SRR1574250	Enteritidis
SRR1574258	Enteritidis
SRR1574263	Newport
SRR1574267	Enteritidis
SRR1574275	Enteritidis
SRR1574276	Enteritidis
SRR1574285	Enteritidis
SRR1574286	Enteritidis
SRR1574287	Enteritidis
SRR1574297	Enteritidis
SRR1574302	Newport
SRR1574317	Enteritidis
SRR1575911	Enteritidis
SRR1575942	Enteritidis
SRR1575947	Typhimurium
SRR1575989	Enteritidis
SRR1576010	Enteritidis
SRR1576011	Enteritidis
SRR1576015	Enteritidis
SRR1576016	Enteritidis
SRR1576021	Enteritidis
SRR1576023	Enteritidis
SRR1576092	Javiana
SRR1576094	Javiana
SRR1576095	Enteritidis
SRR1576096	Braenderup
SRR1576099	Javiana
SRR1576100	Javiana
SRR1576101	Enteritidis
SRR1576102	Schwarzengrund
SRR1576104	Javiana
SRR1576105	Javiana
SRR1576107	Javiana
SRR1576108	Javiana
SRR1576109	Thompson
SRR1576110	Braenderup
SRR1576114	Javiana
SRR1576115	Give
SRR1576116	Thompson
SRR1576117	Javiana
SRR1576119	Javiana
SRR1576120	Javiana
SRR1576122	Javiana
SRR1576127	Javiana
SRR1576128	Javiana
SRR1576129	Typhimurium
SRR1576130	Senftenberg
SRR1576132	Braenderup
SRR1576139	Give
SRR1576195	Javiana
SRR1576196	Javiana
SRR1576202	Give
SRR1576204	Thompson
SRR1576205	Give
SRR1576209	Enteritidis
SRR1576212	Give
SRR1576214	Javiana
SRR1576217	Javiana
SRR1576220	Javiana
SRR1576225	Javiana
SRR1576230	Javiana
SRR1576235	Javiana
SRR1576236	Javiana
SRR1576244	Enteritidis
SRR1576245	Javiana
SRR1576248	Javiana
SRR1576603	Javiana
SRR1576604	Javiana
SRR1576609	Enteritidis
SRR1576611	Enteritidis
SRR1576829	Enteritidis
SRR1576830	Enteritidis
SRR1581498	Enteritidis
SRR1581499	Newport
SRR1581507	Enteritidis
SRR1581508	Enteritidis
SRR1582144	Enteritidis
SRR1582145	Newport
SRR1582150	Enteritidis
SRR1582151	Enteritidis
SRR1582171	Enteritidis
SRR1582172	Enteritidis
SRR1582175	Enteritidis
SRR1582178	Enteritidis
SRR1582179	Enteritidis
SRR1582181	Enteritidis
SRR1582185	Enteritidis
SRR1582186	Enteritidis
SRR1582189	Enteritidis
SRR1582193	Enteritidis
SRR1582195	Enteritidis
SRR1582196	Enteritidis
SRR1586550	Enteritidis
SRR1586580	Enteritidis
SRR1588667	Enteritidis
SRR1588668	Enteritidis
SRR1588669	Enteritidis
SRR1588670	Enteritidis
SRR1588677	Enteritidis
SRR1588682	Enteritidis
SRR1588683	Enteritidis
SRR1588684	Enteritidis
SRR1588689	Enteritidis
SRR1588691	Enteritidis
SRR1593404	Enteritidis
SRR1593405	Enteritidis
SRR1596374	Enteritidis
SRR1596375	Newport
SRR1596376	Newport
SRR1596377	Newport
SRR1596383	Enteritidis
SRR1596384	Enteritidis
SRR1596385	Newport
SRR1596389	Enteritidis
SRR1596390	Enteritidis
SRR1596391	Newport
SRR1596392	Newport
SRR1596396	Enteritidis
SRR1596397	Enteritidis
SRR1596404	Enteritidis
SRR1596406	Newport
SRR1596415	Enteritidis
SRR1596416	Newport
SRR1598957	Enteritidis
SRR1598964	Enteritidis
SRR1598968	Enteritidis
SRR1598969	Enteritidis
SRR1612292	Enteritidis
SRR1612303	Braenderup
SRR1612304	Enteritidis
SRR1612308	Montevideo
SRR1612316	Enteritidis
SRR1612326	Enteritidis
SRR1612331	Thompson
SRR1612333	Enteritidis
SRR1612334	Enteritidis
SRR1612352	Newport
SRR1612362	Rubislaw
SRR1612364	Enteritidis
SRR1612365	Enteritidis
SRR1612366	Newport
SRR1612367	Enteritidis
SRR1614999	Enteritidis
SRR1615000	Enteritidis
SRR1615075	Enteritidis
SRR1615084	Enteritidis
SRR1615086	Enteritidis
SRR1615087	Enteritidis
SRR1615089	Enteritidis
SRR1615100	Enteritidis
SRR1615103	Enteritidis
SRR1615104	Enteritidis
SRR1615109	Enteritidis
SRR1630802	Anatum
SRR1630803	Newport
SRR1633484	Newport
SRR1633488	Enteritidis
SRR1633489	Schwarzengrund
SRR1633492	Newport
SRR1633493	Newport
SRR1633494	Enteritidis
SRR1633495	Enteritidis
SRR1633497	Enteritidis
SRR1633498	Schwarzengrund
SRR1633501	Enteritidis
SRR1633503	Enteritidis
SRR1633504	Enteritidis
SRR1633506	Enteritidis
SRR1633511	Enteritidis
SRR1633516	Enteritidis
SRR1633517	Enteritidis
SRR1633518	Enteritidis
SRR1633521	Enteritidis
SRR1633522	Enteritidis
SRR1633526	Enteritidis
SRR1633527	Schwarzengrund
SRR1633529	Enteritidis
SRR1633534	Enteritidis
SRR1633536	Enteritidis
SRR1633539	Enteritidis
SRR1633540	Enteritidis
SRR1633548	Javiana
SRR1633549	Enteritidis
SRR1633553	Enteritidis
SRR1633844	Javiana
SRR1633846	Enteritidis
SRR1633854	Enteritidis
SRR1633855	Schwarzengrund
SRR1633858	Javiana
SRR1633859	Berta
SRR1633862	Schwarzengrund
SRR1633863	Schwarzengrund
SRR1633864	Newport
SRR1633866	Enteritidis
SRR1633867	Enteritidis
SRR1633868	Schwarzengrund
SRR1633880	Schwarzengrund
SRR1636519	Anatum
SRR1636522	Enteritidis
SRR1636525	Infantis
SRR1636526	Anatum
SRR1636529	Infantis
SRR1636530	Rubislaw
SRR1636535	Thompson
SRR1636542	Give
SRR1636546	Enteritidis
SRR1636548	Enteritidis
SRR1636549	Enteritidis
SRR1636552	Virginia
SRR1636556	Enteritidis
SRR1636559	Give
SRR1636563	Enteritidis
SRR1636565	Typhimurium
SRR1636566	Montevideo
SRR1636567	Rubislaw
SRR1636568	Enteritidis
SRR1636571	Newport
SRR1636572	Heidelberg
SRR1636578	Typhimurium
SRR1636582	Saintpaul
SRR1636990	Enteritidis
SRR1637071	Newport
SRR1637077	Newport
SRR1637078	Newport
SRR1638449	Enteritidis
SRR1638888	Enteritidis
SRR1644546	Newport
SRR1644547	Newport
SRR1644550	Enteritidis
SRR1644551	Give
SRR1644554	Enteritidis
SRR1644556	Give
SRR1644560	Enteritidis
SRR1644561	Infantis
SRR1645054	Enteritidis
SRR1645055	Enteritidis
SRR1645056	Montevideo
SRR1645058	Enteritidis
SRR1648162	Enteritidis
SRR1648171	Enteritidis
SRR1649536	Schwarzengrund
SRR1649537	Schwarzengrund
SRR1653364	Infantis
SRR1653392	Infantis
SRR1653414	Infantis
SRR1653419	Infantis
SRR1653426	Infantis
SRR1653432	Infantis
SRR1653433	Infantis
SRR1653434	Infantis
SRR1653441	Infantis
SRR1653442	Infantis
SRR1653448	Infantis
SRR1653458	Anatum
SRR1653461	Enteritidis
SRR1653462	Enteritidis
SRR1653463	Enteritidis
SRR1653464	Enteritidis
SRR1653721	Enteritidis
SRR1653753	Enteritidis
SRR1653754	Enteritidis
SRR1653755	Enteritidis
SRR1653756	Enteritidis
SRR1653757	Enteritidis
SRR1660409	Enteritidis
SRR1660424	Newport
SRR1664196	Enteritidis
SRR1664204	Enteritidis
SRR1664205	Enteritidis
SRR1664208	Enteritidis
SRR1664213	Enteritidis
SRR1664227	Enteritidis
SRR1664256	Enteritidis
SRR1664260	Oranienburg
SRR1664278	Enteritidis
SRR1664279	Infantis
SRR1664305	Enteritidis
SRR1664310	Enteritidis
SRR1664314	Enteritidis
SRR1664320	Enteritidis
SRR1664788	Enteritidis
SRR1693274	Newport
SRR1693275	Enteritidis
SRR1693277	Virginia
SRR1693282	Enteritidis
SRR1693292	Newport
SRR1693298	Virginia
SRR1693302	Enteritidis
SRR1693371	Newport
SRR1693392	Newport
SRR1693394	Enteritidis
SRR1693396	Virginia
SRR1693399	Enteritidis
SRR1693400	Newport
SRR1693406	Newport
SRR1695599	Enteritidis
SRR1695600	Enteritidis
SRR1695610	Enteritidis
SRR1695611	Enteritidis
SRR1695612	Enteritidis
SRR1695613	Enteritidis
SRR1695614	Newport
SRR1695616	Enteritidis
SRR1695626	Enteritidis
SRR1695627	Enteritidis
SRR1695628	Enteritidis
SRR1695741	Enteritidis
SRR1695752	Enteritidis
SRR1696485	Enteritidis
SRR1709600	Enteritidis
SRR1709633	Enteritidis
SRR1709664	Enteritidis
SRR1713637	Enteritidis
SRR1713645	Enteritidis
SRR1713649	Enteritidis
SRR1720459	Enteritidis
SRR1720477	Enteritidis
SRR1752723	Enteritidis
SRR1752724	Enteritidis
SRR1752739	Enteritidis
SRR1752778	Enteritidis
SRR1752784	Enteritidis
SRR1752785	Enteritidis
SRR1752809	Enteritidis
SRR1752812	Enteritidis
SRR1752835	Enteritidis
SRR1752871	Enteritidis
SRR1752890	Enteritidis
SRR1752894	Enteritidis
SRR1765786	Enteritidis
SRR1765787	Enteritidis
SRR1765788	Enteritidis
SRR1765791	Enteritidis
SRR1765792	Enteritidis
SRR1770493	Saintpaul
SRR1773593	Enteritidis
SRR1773594	Enteritidis
SRR1773596	Enteritidis
SRR1773636	Enteritidis
SRR1773839	Enteritidis
SRR1774014	Enteritidis
SRR1774015	Enteritidis
SRR1774016	Enteritidis
SRR1774018	Enteritidis
SRR1774020	Enteritidis
SRR1774023	Enteritidis
SRR1774061	Weltevreden
SRR1774066	Oranienburg
SRR1774095	Montevideo
SRR1781613	Typhimurium
SRR1791287	Cerro
SRR1793349	Anatum
SRR1793357	Montevideo
SRR1796050	Typhimurium
SRR1796053	Schwarzengrund
SRR1796060	Typhimurium
SRR1796063	Cerro
SRR1796066	Enteritidis
SRR1796072	Kentucky
SRR1796078	Heidelberg
SRR1796083	Schwarzengrund
SRR1796098	Enteritidis
SRR1796102	Virginia
SRR1796104	Kentucky
SRR1796107	Typhimurium
SRR1796121	Saintpaul
SRR1796132	Cerro
SRR1796135	Enteritidis
SRR1796136	Schwarzengrund
SRR1799700	Enteritidis
SRR1799701	Typhimurium
SRR1799702	Braenderup
SRR1799703	Thompson
SRR1799704	Heidelberg
SRR1799705	Heidelberg
SRR1799707	Enteritidis
SRR1799708	Enteritidis
SRR1799710	Thompson
SRR1799713	Hadar
SRR1799714	Enteritidis
SRR1799716	Enteritidis
SRR1799717	Kentucky
SRR1802934	Newport
SRR1802984	Enteritidis
SRR1802985	Schwarzengrund
SRR1802994	Kentucky
SRR1803038	Enteritidis
SRR1803043	Typhimurium
SRR1803047	Kentucky
SRR1803122	Kentucky
SRR1803127	Kentucky
SRR1805559	Kentucky
SRR1805570	Kentucky
SRR1805580	Heidelberg
SRR1805581	Typhimurium
SRR1805586	Anatum
SRR1805591	Kentucky
SRR1805598	Mbandaka
SRR1805600	Kentucky
SRR1805601	Enteritidis
SRR1805611	Kentucky
SRR1805621	Kentucky
SRR1805627	Anatum
SRR1805651	Heidelberg
SRR1805655	Enteritidis
SRR1805685	Kentucky
SRR1805686	Kentucky
SRR1805687	Typhimurium
SRR1810501	Kentucky
SRR1810507	Newport
SRR1810512	Montevideo
SRR1810515	Heidelberg
SRR1810532	Braenderup
SRR1810533	Typhimurium
SRR1810534	Kentucky
SRR1810536	Kentucky
SRR1810539	Kentucky
SRR1810552	Heidelberg
SRR1810553	Heidelberg
SRR1810556	Schwarzengrund
SRR1810557	Enteritidis
SRR1810563	Heidelberg
SRR1810565	Schwarzengrund
SRR1810569	Enteritidis
SRR1810570	Heidelberg
SRR1811628	Enteritidis
SRR1811675	Enteritidis
SRR1812794	Heidelberg
SRR1812803	Heidelberg
SRR1812806	Kentucky
SRR1812807	Typhimurium
SRR1812813	Hadar
SRR1812818	Heidelberg
SRR1812819	Agona
SRR1812823	Montevideo
SRR1812832	Kentucky
SRR1812837	Heidelberg
SRR1812842	Typhimurium
SRR1812848	Heidelberg
SRR1812864	Braenderup
SRR1812868	Kentucky
SRR1812871	Heidelberg
SRR1813424	Enteritidis
SRR1813428	Infantis
SRR1813430	Enteritidis
SRR1813431	Kentucky
SRR1813434	Enteritidis
SRR1813437	Kentucky
SRR1813438	Typhimurium
SRR1813440	Kentucky
SRR1813441	Kentucky
SRR1813444	Enteritidis
SRR1813450	Heidelberg
SRR1813451	Montevideo
SRR1813454	Thompson
SRR1813456	Kentucky
SRR1813457	Enteritidis
SRR1818276	Heidelberg
SRR1818281	Heidelberg
SRR1818282	Heidelberg
SRR1822275	Enteritidis
SRR1822278	Enteritidis
SRR1822279	Enteritidis
SRR1822280	Enteritidis
SRR1822281	Enteritidis
SRR1822285	Enteritidis
SRR1828967	Enteritidis
SRR1828968	Enteritidis
SRR1828969	Enteritidis
SRR1828970	Enteritidis
SRR1828971	Enteritidis
SRR1828972	Enteritidis
SRR1828973	Enteritidis
SRR1828977	Enteritidis
SRR1828978	Enteritidis
SRR1828979	Enteritidis
SRR1828980	Enteritidis
SRR1828985	Enteritidis
SRR1828986	Enteritidis
SRR1849373	Thompson
SRR1861636	Heidelberg
SRR1861645	Heidelberg
SRR1861658	Typhimurium
SRR1861661	Enteritidis
SRR1861831	Typhimurium
SRR1861833	Typhimurium
SRR1861845	Typhimurium
SRR1861846	Enteritidis
SRR1861847	Enteritidis
SRR1861865	Enteritidis
SRR1861873	Kentucky
SRR1861874	Typhimurium
SRR1861875	Heidelberg
SRR1861876	Kentucky
SRR1861877	Heidelberg
SRR1908938	Kentucky
SRR1908941	Heidelberg
SRR1908942	Typhimurium
SRR1908947	Enteritidis
SRR1908949	Typhimurium
SRR1908950	Enteritidis
SRR1908957	Heidelberg
SRR1908958	Enteritidis
SRR1908991	Heidelberg
SRR1908992	Kentucky
SRR1908997	Mbandaka
SRR1909001	Heidelberg
SRR1909002	Enteritidis
SRR1909018	Typhimurium
SRR1910291	Enteritidis
SRR1910296	Typhimurium
SRR1910299	Thompson
SRR1910300	Enteritidis
SRR1910302	Heidelberg
SRR1910305	Enteritidis
SRR1910307	Enteritidis
SRR1910309	Enteritidis
SRR1916085	Enteritidis
SRR1916106	Kentucky
SRR1916107	Heidelberg
SRR1916124	Heidelberg
SRR1916384	Kentucky
SRR1916385	Enteritidis
SRR1918943	Heidelberg
SRR1918944	Enteritidis
SRR1918947	Heidelberg
SRR1918950	Kentucky
SRR1918957	Kentucky
SRR1918958	Kentucky
SRR1918960	Kentucky
SRR1918961	Braenderup
SRR1918962	Infantis
SRR1918964	Montevideo
SRR1918965	Kentucky
SRR1918966	Heidelberg
SRR1918967	Enteritidis
SRR1918974	Enteritidis
SRR1918975	Kentucky
SRR1918976	Enteritidis
SRR1946871	Enteritidis
SRR1946873	Kentucky
SRR1946879	Montevideo
SRR1946886	Enteritidis
SRR1946887	Kentucky
SRR1946900	Schwarzengrund
SRR1946909	Schwarzengrund
SRR1946918	Montevideo
SRR1946919	Cerro
SRR1946934	Kentucky
SRR1946955	Montevideo
SRR1946975	Montevideo
SRR1946978	Enteritidis
SRR1946982	Enteritidis
SRR1946988	Thompson
SRR1946989	Montevideo
SRR1946992	Enteritidis
SRR1946996	Typhimurium
SRR1946999	Heidelberg
SRR1947005	Saintpaul
SRR1947006	Montevideo
SRR1947011	Cerro
SRR1947016	Cerro
SRR1947020	Cerro
SRR1947023	Enteritidis
SRR1947035	Montevideo
SRR1950882	Kentucky
SRR1950884	Enteritidis
SRR1950897	Enteritidis
SRR1950898	Typhimurium
SRR1950902	Enteritidis
SRR1950907	Enteritidis
SRR1950918	Typhimurium
SRR1950930	Typhimurium
SRR1952700	Saintpaul
SRR1952939	Enteritidis
SRR1955235	Enteritidis
SRR1955236	Kentucky
SRR1955237	Enteritidis
SRR1955238	Kentucky
SRR1956848	Rubislaw
SRR1956849	Virginia
SRR1956850	Newport
SRR1956851	Saintpaul
SRR1956853	Virginia
SRR1956854	Rubislaw
SRR1956855	Rubislaw
SRR1958895	Enteritidis
SRR1958896	Typhimurium
SRR1958897	Kentucky
SRR1958898	Saintpaul
SRR1970373	Virginia
SRR1970374	Rubislaw
SRR1970375	Rubislaw
SRR1970376	Virginia
SRR1970571	Kentucky
SRR1970578	Enteritidis
SRR1973612	Rubislaw
SRR1973615	Typhimurium
SRR1973616	Kentucky
SRR1973617	Heidelberg
SRR1973618	Heidelberg
SRR1973619	Kentucky
SRR1973624	Schwarzengrund
SRR1973636	Heidelberg
SRR1973637	Agona
SRR1973638	Heidelberg
SRR1973643	Enteritidis
SRR1973651	Enteritidis
SRR1973652	Kentucky
SRR1973657	Kentucky
SRR1973669	Kentucky
SRR1973680	Virginia
SRR1973681	Rubislaw
SRR1973686	Enteritidis
SRR1973693	Rubislaw
SRR1973694	Typhimurium
SRR1973697	Enteritidis
SRR1973698	Enteritidis
SRR1973702	Kentucky
SRR1973704	Enteritidis
SRR1973705	Kentucky
SRR1973708	Heidelberg
SRR1973710	Rubislaw
SRR1973711	Enteritidis
SRR1973712	Enteritidis
SRR1973717	Enteritidis
SRR1973728	Enteritidis
SRR1973731	Rubislaw
SRR1973737	Virginia
SRR1973743	Enteritidis
SRR1973750	Kentucky
SRR1973754	Virginia
SRR1973755	Rubislaw
SRR1973757	Kentucky
SRR1973758	Schwarzengrund
SRR1973761	Enteritidis
SRR1973776	Enteritidis
SRR1973779	Virginia
SRR1973781	Braenderup
SRR1973782	Infantis
SRR1973784	Virginia
SRR1973786	Enteritidis
SRR1973791	Newport
SRR1973792	Enteritidis
SRR1973793	Heidelberg
SRR1973804	Kentucky
SRR1973807	Infantis
SRR1973808	Enteritidis
SRR1973813	Typhimurium
SRR1973820	Rubislaw
SRR1973821	Heidelberg
SRR1973822	Kentucky
SRR1973836	Rubislaw
SRR1973841	Enteritidis
SRR1973848	Enteritidis
SRR1973851	Enteritidis
SRR1973852	Braenderup
SRR1973878	Rubislaw
SRR1973879	Heidelberg
SRR1973881	Newport
SRR1973883	Enteritidis
SRR1973888	Enteritidis
SRR1973891	Kentucky
SRR1973894	Newport
SRR1973896	Enteritidis
SRR1973899	Virginia
SRR1973901	Kentucky
SRR1973904	Virginia
SRR1973907	Typhimurium
SRR1973910	Newport
SRR1973912	Braenderup
SRR1973913	Enteritidis
SRR1973916	Schwarzengrund
SRR1973969	Enteritidis
SRR1973985	Virginia
SRR1973986	Newport
SRR1973988	Kentucky
SRR1973993	Virginia
SRR1973995	Rubislaw
SRR1973996	Kentucky
SRR1973998	Saintpaul
SRR1973999	Rubislaw
SRR1974000	Kentucky
SRR1974002	Heidelberg
SRR1974007	Montevideo
SRR1974017	Typhimurium
SRR1974018	Kentucky
SRR1974019	Rubislaw
SRR1974020	Heidelberg
SRR1974026	Enteritidis
SRR1974036	Heidelberg
SRR1974039	Kentucky
SRR1974041	Kentucky
SRR1974092	Kentucky
SRR1974096	Heidelberg
SRR1974100	Newport
SRR1974114	Enteritidis
SRR1974121	Enteritidis
SRR1974124	Kentucky
SRR1974126	Saintpaul
SRR1974134	Rubislaw
SRR1974135	Typhimurium
SRR1974138	Virginia
SRR1976229	Typhimurium
SRR1976232	Enteritidis
SRR1976234	Enteritidis
SRR1976239	Enteritidis
SRR1976241	Enteritidis
SRR1976247	Enteritidis
SRR1976248	Enteritidis
SRR1976249	Enteritidis
SRR1976254	Enteritidis
SRR1976256	Heidelberg
SRR1976278	Kentucky
SRR1979268	Enteritidis
SRR1979269	Typhimurium
SRR1979270	Heidelberg
SRR1979271	Schwarzengrund
SRR1979272	Senftenberg
SRR1979316	Senftenberg
SRR1980609	Enteritidis
SRR1980625	Enteritidis
SRR1980626	Dublin
SRR1982019	Thompson
SRR1982030	Enteritidis
SRR1982031	Enteritidis
SRR1982033	Kentucky
SRR1982036	Infantis
SRR1982046	Enteritidis
SRR1982048	Enteritidis
SRR1982049	Enteritidis
SRR1982051	Enteritidis
SRR1982053	Enteritidis
SRR1982056	Enteritidis
SRR1982115	Enteritidis
SRR1982116	Enteritidis
SRR1982119	Enteritidis
SRR1982120	Enteritidis
SRR1982123	Enteritidis
SRR1982128	Enteritidis
SRR1982131	Enteritidis
SRR1982142	Enteritidis
SRR1982146	Senftenberg
SRR1982149	Enteritidis
SRR1982152	Enteritidis
SRR1982154	Enteritidis
SRR1982155	Enteritidis
SRR1982156	Enteritidis
SRR1982157	Enteritidis
SRR1982158	Montevideo
SRR1982159	Enteritidis
SRR1982162	Enteritidis
SRR1982168	Thompson
SRR1982169	Enteritidis
SRR1982170	Enteritidis
SRR1982171	Schwarzengrund
SRR1982180	Enteritidis
SRR1982181	Montevideo
SRR1982184	Enteritidis
SRR1982188	Enteritidis
SRR1982189	Heidelberg
SRR1982197	Enteritidis
SRR1982202	Enteritidis
SRR1982203	Kentucky
SRR1982208	Heidelberg
SRR1982221	Enteritidis
SRR1982222	Enteritidis
SRR1982234	Enteritidis
SRR1982236	Enteritidis
SRR1988450	Enteritidis
SRR1988452	Enteritidis
SRR1988462	Kentucky
SRR1988463	Braenderup
SRR1988466	Senftenberg
SRR1988472	Braenderup
SRR1988476	Enteritidis
SRR1988480	Enteritidis
SRR1988486	Heidelberg
SRR1988487	Typhimurium
SRR1988491	Enteritidis
SRR1988492	Enteritidis
SRR1988493	Enteritidis
SRR1988494	Enteritidis
SRR1988495	Enteritidis
SRR1988496	Enteritidis
SRR1988498	Enteritidis
SRR1988500	Enteritidis
SRR1988503	Enteritidis
SRR1988505	Typhimurium
SRR1988506	Heidelberg
SRR1988507	Enteritidis
SRR1988508	Enteritidis
SRR1995496	Enteritidis
SRR1995503	Kentucky
SRR1995506	Enteritidis
SRR1995507	Kentucky
SRR1995508	Enteritidis
SRR1995510	Kentucky
SRR1995511	Kentucky
SRR1995513	Enteritidis
SRR1995515	Enteritidis
SRR1995521	Enteritidis
SRR1995522	Enteritidis
SRR1995525	Enteritidis
SRR1995526	Schwarzengrund
SRR1995537	Typhimurium
SRR1995538	Enteritidis
SRR1995541	Typhimurium
SRR1995543	Kentucky
SRR1995548	Kentucky
SRR1995553	Typhimurium
SRR1995555	Kentucky
SRR1995558	Enteritidis
SRR1995564	Enteritidis
SRR1995737	Enteritidis
SRR1995738	Saintpaul
SRR1995740	Heidelberg
SRR1995741	Enteritidis
SRR1995783	Javiana
SRR1995825	Kentucky
SRR1995826	Kentucky
SRR1996063	Schwarzengrund
SRR1996134	Enteritidis
SRR1996136	Typhimurium
SRR1996139	Typhimurium
SRR1996143	Kentucky
SRR1996144	Enteritidis
SRR1996145	Enteritidis
SRR1996147	Kentucky
SRR1996151	Schwarzengrund
SRR1996152	Kentucky
SRR1996154	Kentucky
SRR1996158	Schwarzengrund
SRR1996160	Kentucky
SRR1996167	Enteritidis
SRR1996175	Kentucky
SRR1996178	Enteritidis
SRR1996189	Enteritidis
SRR1996192	Kentucky
SRR1996194	Enteritidis
SRR1996195	Kentucky
SRR1996199	Kentucky
SRR1996204	Kentucky
SRR1996209	Enteritidis
SRR1996213	Enteritidis
SRR1996214	Enteritidis
SRR1996215	Javiana
SRR1996217	Enteritidis
SRR1996219	Enteritidis
SRR1996225	Kentucky
SRR1996227	Enteritidis
SRR1996232	Enteritidis
SRR1996245	Enteritidis
SRR1997785	Heidelberg
SRR1997786	Kentucky
SRR1997788	Kentucky
SRR1997791	Heidelberg
SRR1997792	Kentucky
SRR1997793	Kentucky
SRR1997794	Braenderup
SRR1997796	Saintpaul
SRR1997797	Enteritidis
SRR1997798	Typhimurium
SRR1997799	Heidelberg
SRR1997800	Kentucky
SRR1997802	Enteritidis
SRR1997803	Typhimurium
SRR1997804	Typhimurium
SRR1997805	Enteritidis
SRR1997806	Enteritidis
SRR1997808	Typhimurium
SRR1997810	Virginia
SRR1997812	Virginia
SRR1997813	Virginia
SRR1997814	Virginia
SRR1997815	Virginia
SRR1997816	Virginia
SRR1997818	Virginia
SRR1997819	Virginia
SRR1997820	Virginia
SRR1997827	Virginia
SRR1997828	Newport
SRR1997831	Virginia
SRR1998943	Enteritidis
SRR1998961	Enteritidis
SRR1998974	Enteritidis
SRR1998979	Enteritidis
SRR2002717	Rubislaw
SRR2002719	Virginia
SRR2002720	Saintpaul
SRR2002726	Newport
SRR2002727	Virginia
SRR2002730	Virginia
SRR2002732	Newport
SRR2002735	Rubislaw
SRR2002737	Virginia
SRR2002739	Virginia
SRR2005756	Enteritidis
SRR2010691	Saintpaul
SRR2014671	Senftenberg
SRR2015663	Kentucky
SRR2015664	Enteritidis
SRR2015671	Kentucky
SRR2015679	Enteritidis
SRR2015687	Enteritidis
SRR2015690	Rubislaw
SRR2015692	Dublin
SRR2015697	Heidelberg
SRR2015788	Thompson
SRR2015795	Braenderup
SRR2015801	Newport
SRR2015805	Senftenberg
SRR2015809	Rubislaw
SRR2015816	Kentucky
SRR2015824	Enteritidis
SRR2015923	Rubislaw
SRR2015924	Enteritidis
SRR2017852	Enteritidis
SRR2017853	Kentucky
SRR2017854	Kentucky
SRR2017855	Enteritidis
SRR2017858	Kentucky
SRR2017867	Thompson
SRR2017876	Enteritidis
SRR2017881	Montevideo
SRR2017886	Schwarzengrund
SRR2017888	Enteritidis
SRR2029464	Enteritidis
SRR2029465	Kentucky
[truncated: 9,703 more rows]
