# Supplementary material for: Using Evolutionary Analyses to Refine Whole-Genome Sequence Match Criteria
Source: Front Microbiol. 2022 Jun 16;13:797997. doi: 10.3389/fmicb.2022.797997 (PMC9301902; doi:10.3389/fmicb.2022.797997)
Supplement: Supplementary file 3 [file Table_3.XLSX]

## Sheet: Sheet1
Supplemental Table 3: TempEst and BEAST2 inputs and outputs
serotype	R squared	correlation coefficient	model	ESS 200?	NS-ML	NS-SD	num gen	burnin	rate	95% HPD-low	95% HPD-high	alignment length	SNPs/year	SNPs/year-low	SNPs/year-high	taxa
Agona	0.8182	0.9045	Strict_Const	Y			100M	10M	4.7761e-08	2.8627e-11	1.423e-07	4629010	0.221086	0.000132515	0.658708	SRR10084880, SRR10084904, SRR10084914, SRR2133332, SRR2133334, SRR2136793, SRR2143361, SRR2143364, SRR2143479, SRR2143483, SRR2147281, SRR2147301, SRR2147308, SRR2147309, SRR2147332, SRR2533784, SRR2533789, SRR2533797, SRR2545323, SRR2545324, SRR2545350, SRR2545351, SRR2545357, SRR2545359, SRR2911770, SRR2976779, SRR5229140, SRR6484483, SRR7084927, SRR7232210, SRR7634163, SRR7643258, SRR7643297, …
			Relaxed_Const	N			100M	10M	NA	NA	NA		NA	NA	NA
Albany	0.7497	0.8659	Strict_Const	Y			100M	10M	8.565e-07	6.1058e-07	1.1112e-06	4683565	4.01147	2.85969	5.20438	SRR10084902, SRR10084913, SRR10084967, SRR10085208, SRR10085214, SRR10085215, SRR10085233, SRR10085252, SRR10085556, SRR10085560, SRR10085563, SRR10085569, SRR10085570, SRR10085624, SRR10085656, SRR10085664, SRR10085665, SRR10085667, SRR10085680, SRR10085684, SRR10085708, SRR10086201, SRR3225408, SRR3286830, SRR3306219, SRR3606936, SRR3657445, SRR4427832, SRR5000267, SRR5040884, SRR5040887, SRR51…
			Relaxed_Const	N			100M	10M	NA	NA	NA		NA	NA	NA
Altona	0.7476	0.8646	Strict_Const	Y			100M	10M	1.104e-06	5.2207e-07	1.671e-06	4622584	5.10333	2.41331	7.72434	SRR5116456, SRR5172919, SRR5173500, SRR6178420, SRR6178848, SRR6178850, SRR6178892, SRR6179054, SRR6179424, SRR6179428, SRR6179430, SRR6179435, SRR6310274, SRR6311184, SRR6311212, SRR6367405, SRR6389475, SRR6389476, SRR6389477, SRR6451844, SRR6451951, SRR6783000, SRR6890538, SRR7230166, SRR7230225, SRR7230829, SRR7232002, SRR7427206, SRR7588490, SRR8476805, SRR8506553, SRR8782391, SRR8782617
			Relaxed_Const	N			100M	10M	NA	NA	NA		NA	NA	NA
Anatum	0.7646	0.8744	Strict_Const	Y			100M	10M	1.4036e-07	1.1276e-11	9.8996e-07	4613426	0.64754	5.2021e-05	4.56711	SRR3191465, SRR3191468, SRR3191469, SRR4095274, SRR4256600, SRR4446346, SRR5000270, SRR5000276, SRR5000280, SRR5000282, SRR5000283, SRR5217515, SRR5990700, SRR5990702, SRR6109686, SRR6110858, SRR6311934, SRR6312397, SRR6425044, SRR6663719, SRR6761136, SRR6806583, SRR6955826, SRR6956035, SRR7064563, SRR7064567, SRR7064581, SRR7064583, SRR7064586, SRR7064597, SRR7121097, SRR7121166, SRR7506712, SRR…
			Relaxed_Const	N			100M	10M	NA	NA	NA		NA	NA	NA
Berta	0.7232	0.8504	Strict_Const	Y			100M	10M	4.647e-07	3.2569e-10	9.9367e-07	4725369	2.19588	0.00153901	4.69546	SRR3210492, SRR3210493, SRR3210494, SRR3210497, SRR3214210, SRR5990699, SRR6236883, SRR6827096, SRR6951305, SRR6967897, SRR6967957, SRR6968023, SRR6971639, SRR6973033, SRR7011572, SRR7011941, SRR7011958, SRR7012004, SRR7040546, SRR7041723, SRR7041751, SRR7064580, SRR7065004, SRR7079291, SRR7122309, SRR7122310, SRR7127886, SRR7127898, SRR7174815, SRR7174997, SRR7176906, SRR7178233, SRR7178518, SRR…
			Relaxed_Const	N			100M	10M	NA	NA	NA		NA	NA	NA
Braenderup	0.8909	0.9439	Strict_Const	Y			100M	10M	8.5336e-07	2.6445e-08	1.6305e-06	4609189	3.9333	0.12189	7.51528	SRR11271658, SRR11271666, SRR1810532, SRR1918961, SRR1988463, SRR1988472, SRR3091384, SRR5044065, SRR5397984, SRR5650659, SRR5760694, SRR5760707, SRR6965942, SRR7496982, SRR7496994, SRR8782270, SRR9854104
			Relaxed_Const	N			100M	10M	NA	NA	NA		NA	NA	NA
Cerro	0.836	0.9143	Strict_Const	Y			100M	10M	2.03e-07	4.118e-11	4.9222e-07	4566099	0.926918	0.000188032	2.24753	SRR11028923, SRR11121811, SRR2077262, SRR2077407, SRR2175331, SRR2971408, SRR2971413, SRR3606950, SRR4046487, SRR5000273, SRR5229149, SRR5292390, SRR5805407, SRR5805410, SRR6308571, SRR6309192, SRR6309775, SRR6321958, SRR6337398, SRR6367357, SRR7130549, SRR8041737, SRR8041738, SRR8041739, SRR8300746, SRR8300748, SRR8397414, SRR8427157, SRR8428673, SRR8444310, SRR8502794, SRR9050358
			Relaxed_Const	N			100M	10M	NA	NA	NA		NA	NA	NA
Derby	0.7182	0.8474	Strict_Const	Y			100M	10M	2.4434e-07	2.9778e-12	5.811e-07	4771827	1.16595	1.42095e-05	2.77291	SRR4046491, SRR6212581, SRR6682892, SRR6796575, SRR7011728, SRR7065400, SRR7783632, SRR8427266, SRR8502957
			Relaxed_Const	N			100M	10M	NA	NA	NA		NA	NA	NA
Dublin	0.7483	0.8651	Strict_Const	Y	-6.88477e+06	1.169	100M	10M	7.0289e-07	3.175e-07	1.6593e-06	4916836	3.45599	1.5611	8.15851	SRR10084974, SRR6502082, SRR6996343, SRR7219558, SRR7277000, SRR7298808, SRR7660779, SRR7707871, SRR8136909, SRR8136961, SRR8144791, SRR8206973, SRR8297462, SRR8300736, SRR8502833, SRR8856648
			Relaxed_Const	Y	-6.88478e+06	1.20878	100M	10M	7.346e-07	2.835e-07	1.2136e-06		0	0	0
Enteritidis	0.8578	0.9261	Strict_Const	Y			100M	10M	3.689e-07	5.3726e-11	8.778e-07	3634510	1.34077	0.000195268	3.19037	SRR3634510, SRR5229124, SRR5663617, SRR5875117, SRR5875228, SRR6109468, SRR6109693, SRR6475545, SRR6750674, SRR6750729, SRR6782855, SRR6951406, SRR7127887, SRR7506708, SRR7638849, SRR8206959, SRR8619349, SRR8619359, SRR8782253, SRR8782258, SRR8782384
			Relaxed_Const	N			100M	10M	NA	NA	NA		NA	NA	NA
Give	0.6926	0.8322	Strict_Const	Y	-7.71972e+06	6.18523	100M	10M	4.4554e-07	2.2175e-07	6.723e-07	4603911	2.05123	1.02092	3.09521	SRR10141120, SRR10141243, SRR10141246, SRR5139232, SRR5292216, SRR5805404, SRR6179084, SRR6263301, SRR6278416, SRR6278422, SRR6337402, SRR6782858, SRR7221724, SRR7504236, SRR7504354, SRR7506715, SRR7506718, SRR7525578, SRR7765209, SRR8041748, SRR8136962, SRR8176510, SRR8176602, SRR8258315, SRR8272608, SRR8385602, SRR8397541, SRR8544151, SRR8544175, SRR8570265, SRR8570266, SRR8782395
			Relaxed_Const	Y	-6.39386e+06	6.54774	100M	10M	6.4877e-07	2.9654e-07	1.0232e-06		0	0	0
Hadar	0.5033	0.7094	Strict_Const	Y	-6.54826e+06	1.10527	100M	10M	5.726e-07	1.0993e-07	1.0123e-06	4723892	2.7049	0.519297	4.782	SRR5040896, SRR6337284, SRR6366511, SRR6384739, SRR6914781, SRR6914833, SRR7278701, SRR7369813, SRR7369900, SRR7369903, SRR7370076, SRR7402441, SRR7402472, SRR7402493, SRR7655962, SRR8781988, SRR8782295, SRR8782314
			Relaxed_Const	Y	-6.54825e+06	1.13797	100M	10M	9.815e-07	2.9935e-07	1.7337e-06		0	0	0
Heidelberg	0.9256	0.9621	Strict_Const	Y			100M	10M	6.4859e-08	9.8862e-13	8.8282e-07	4756036	0.308472	4.70191e-06	4.19872	SRR10814970, SRR1973618, SRR2140778, SRR2140792, SRR2156486, SRR2156501, SRR2156580, SRR2156607, SRR2533354, SRR5120064, SRR5239002, SRR6366593
			Relaxed_Const	N			100M	10M	NA	NA	NA		NA	NA	NA
Kentucky	0.8818	0.9391	Strict_Const	Y	-6.76707e+06	5.94334	100M	10M	1.8741e-08	1.1573e-12	5.6139e-08	4823978	0.0904062	5.58279e-06	0.270813	SRR10186324, SRR1995503, SRR3225388, SRR3225391, SRR3474684, SRR3606715, SRR3721484, SRR5760696, SRR5760709, SRR7402047, SRR8564909, SRR8699937, SRR8699938, SRR8699982, SRR8700006, SRR8700100, SRR8731717, SRR8732349, SRR8834195
			Relaxed_Const	Y	-6.76699e+06	6.09271	100M	10M	3.8185e-07	2.7494e-10	2.8474e-06		0	0	0
Montevideo	0.7449	0.8631	Strict_Const	Y			100M	10M	3.1522e-07	6.3486e-08	5.5658e-07	4451898	1.40333	0.282633	2.47784	SRR10059534, SRR10059535, SRR10173566, SRR10173607, SRR10173625, SRR10173626, SRR10173627, SRR10173713, SRR10810366, SRR1645056, SRR1774095, SRR2911734, SRR2911735, SRR2911736, SRR3057200, SRR3173581, SRR3173582, SRR4095212, SRR5116474, SRR5120028, SRR5120046, SRR5235612, SRR5235701, SRR5238978, SRR5951566, SRR6107523, SRR6108683, SRR6108792, SRR6493523, SRR6848862, SRR6914771, SRR7499291, SRR749…
			Relaxed_Const	N			100M	10M	NA	NA	NA		NA	NA	NA
Oranienberg	0.8694	0.9324	Strict_Const	Y			100M	10M	8.0093e-07	9.075e-12	1.7019e-06	4546646	3.64155	4.12608e-05	7.73794	SRR3091389, SRR5040858, SRR5152279, SRR8137092, SRR8767211
			Relaxed_Const	N			100M	10M	NA	NA	NA		NA	NA	NA
Saintpaul	0.4122	0.6421	Strict_Const	Y			100M	20M	2.7962e-07	1.0964e-12	6.7651e-07	4716656	1.31887	5.17134e-06	3.19086	SRR5206336, SRR5206342, SRR5206435, SRR5229177, SRR5238140, SRR5238219, SRR5238232, SRR5238286, SRR5238289, SRR6260776, SRR6308394, SRR6308447, SRR6308448, SRR6308557, SRR6310264, SRR6310610, SRR6321922, SRR6321924, SRR6321927, SRR6321928, SRR6344814, SRR6344965, SRR6345481, SRR6366578, SRR6367144, SRR6376024, SRR6376505, SRR6380002, SRR6384978, SRR6475618, SRR6475684, SRR6900150, SRR6927615, SRR…
			Relaxed_Const	N			100M	10M	NA	NA	NA		NA	NA	NA
Schwarzengrund	0.6563	0.8101	Strict_Const	Y			100M	20M	3.8687e-08	5.8858e-12	1.1521e-07	4625523	0.178948	2.72249e-05	0.532907	SRR2032001, SRR2890121, SRR3215320, SRR3215323, SRR5057133, SRR6109297, SRR6286359, SRR6286532, SRR6310073, SRR6367370, SRR6380450, SRR6384737, SRR6384976, SRR6386517, SRR6484602, SRR6750520, SRR6750599, SRR6750672, SRR6761150, SRR6761375, SRR6761465, SRR6761471, SRR6805498, SRR7175025, SRR9900954
			Relaxed_Const	N			100M	10M	NA	NA	NA		NA	NA	NA
Senftenberg	0.535	0.7314	Strict_Const	Y			100M	10M	1.111e-07	4.1749e-12	3.2664e-07	4774107	0.530403	1.99314e-05	1.55941	SRR10085256, SRR3306262, SRR5000211, SRR5000228, SRR5040883, SRR5040885, SRR5235738, SRR5330485, SRR5526943, SRR5712136, SRR5712138, SRR5712145, SRR6297975, SRR6367197, SRR6376026, SRR6384896, SRR6475642, SRR6783002, SRR6786698, SRR6826839, SRR7010478, SRR7011993, SRR7064473, SRR7066506, SRR7121088, SRR7174320, SRR7174669, SRR8041743, SRR8144790, SRR8555079, SRR8555130
			Relaxed_Const	N			100M	10M	NA	NA	NA		NA	NA	NA
Thompson	0.7604	0.872	Strict_Const	Y			100M	10M	4.9035e-07	1.012e-07	8.5556e-07	4629364	2.27001	0.468492	3.9607	SRR10084973, SRR10501594, SRR10501595, SRR10501596, SRR10501597, SRR10501598, SRR10501599, SRR10501600, SRR10501609, SRR10501610, SRR10501669, SRR10501670, SRR10501673, SRR11122333, SRR11122673, SRR11122674, SRR3466990, SRR3467003, SRR3547966, SRR4012597, SRR4012598, SRR4012604, SRR4012607, SRR4012610, SRR4243102, SRR5040954, SRR5209148, SRR5209151, SRR5278918, SRR5278928, SRR5330442, SRR5343012,…
			Relaxed_Const	N			100M	10M	NA	NA	NA		NA	NA	NA
Typhimurium	0.4249	0.6519	Strict_Const	Y			100M	10M	4.056e-08	6.6264e-12	1.2082e-07	4882875	0.198049	3.23559e-05	0.589949	SRR5066082, SRR5066083, SRR5117056, SRR5117060, SRR5128037, SRR5128039, SRR5128041, SRR5128045, SRR5139251, SRR5664168, SRR5664206, SRR5664208, SRR5680848, SRR5712052, SRR5886291, SRR5886293, SRR5947578, SRR5947588, SRR5969809, SRR5970071, SRR5970348, SRR5970406, SRR6321908, SRR8306766, SRR8397462
			Relaxed_Const	N			100M	10M	NA	NA	NA		NA	NA	NA
Virginia	0.7262	0.8522	Strict_Const	Y			100M	10M	2.294e-07	9.0052e-12	6.1612e-07	4524006	1.03781	4.07396e-05	2.78733	SRR3306512, SRR5238987, SRR5238994, SRR5805042, SRR6627685, SRR6635797, SRR6664105, SRR6664281, SRR6899501, SRR7079288, SRR7634182, SRR7765217, SRR8427542, SRR9588934, SRR9617137
			Relaxed_Const	N			100M	10M	NA	NA	NA		NA	NA	NA
